# Supplementary material for: Hirshfeld surface analysis and crystal structure of N-(2-meth­oxy­phen­yl)acetamide
Source: Acta Crystallogr E Crystallogr Commun. 2019 May 21;75(Pt 6):830–3. doi: 10.1107/S2056989019006972 (PMC6658953; doi:10.1107/S2056989019006972)
Supplement: Supplementary file 1 [file e-75-00830-sup1.cif]

##############################################################################
#                                                                            #
# This CIF contains the data in a paper accepted for publication in          #
# Acta Crystallographica Section E. It conforms to the requirements of       #
# Notes for Authors for Acta Crystallographica Section E, and has been       #
# peer reviewed under the auspices of the IUCr Commission on Journals.       #
#                                                                            #
# Full details of the Crystallographic Information File format               #
# are given in the paper "The Crystallographic Information File (CIF):       #
# a New Standard Archive File for Crystallography" by S. R. Hall, F. H.      #
# Allen and I. D. Brown [Acta Cryst. (1991), A47, 655-685].                  #
#                                                                            #
# The current version of the core CIF dictionary is obtainable from          #
# ftp://ftp.iucr.org/pub/cif_core.dic.                                       #
#                                                                            #
# Software is freely available for graphical display of the structure(s)     #
# in this CIF. For information consult the CIF software page                 #
# http://www.iucr.org/resources/cif/software.                                #
#                                                                            #
# This file may be used for bona fide research purposes within the           #
# scientific community so long as proper attribution is given to the journal # 
# article from which it was obtained.                                        #
#                                                                            #
##############################################################################
data_I
_audit_creation_method     'SHELXL-2018/3'
_journal_date_recd_electronic     2019-04-16
_journal_date_accepted     2019-05-14
_journal_name_full     'Acta Crystallographica, Section E'
_journal_year     2019
_journal_volume     75
_journal_issue      6
_journal_page_first     830
_journal_page_last     833
_journal_paper_category     GO
_journal_paper_doi     10.1107/S2056989019006972
_journal_coeditor_code     MW2145
_publ_contact_author_name     'Igor O. Fritsky'
_publ_contact_author_address
;
Taras Shevchenko National University of Kyiv, Department of Chemistry, 64,
Vladimirska Str., Kiev 01601,
Ukraine
;
_publ_contact_author_email
;
necmid@omu.edu.tr, maviseseker@hotmail.com, ifritsky@univ.kiev.ua
;
_publ_contact_author_fax     '+380 44 2393393'
_publ_contact_author_phone     '+380 44 2393393'
_publ_section_title
;
Hirshfeld surface analysis and crystal structure of
<i>N</i>-(2-methoxyphenyl)acetamide
;
loop_
    _publ_author_name
    _publ_author_footnote
    _publ_author_address
    'Yaman, Mavise' .
;
Ondokuz May\?is University, Faculty of Arts and Sciences, Department of Physics,
55139, Samsun,
Turkey
;
    'Dege, Necmi' .
;
Ondokuz May\?is University, Faculty of Arts and Sciences, Department of Physics,
55139, Samsun,
Turkey
;
    'Ayoob, Mzgin M.' .
;
Department of Chemistry, College of Education, Salahaddin University-Erbil,
Erbil-Kurdistan, Iraq, 44002
;
    'Hussein, Awaz J.' .
;
Department of Chemistry, College of Education, Salahaddin University-Erbil,
Erbil-Kurdistan, Iraq, 44002
;
    'Samad, Mohammed K.' .
;
Department of Chemistry, College of Education, Salahaddin University -- Hawler,
Erbil-Kurdistan,
Iraq
;
    'Fritsky, Igor O.' .
;
Taras Shevchenko National University of Kyiv, Department of Chemistry, 64,
Vladimirska Str., Kiev 01601,
Ukraine
;
_publ_section_synopsis
;
The title compound, C~9~H~11~NO~2~, was synthesized and characterized in the
solid state. The molecular Hirshfeld surfaces were obtained to determine the
interactions between the molecules and explore the nature of the packing of
the molecules in the crystal.
;
_database_code_depnum_ccdc_archive     'CCDC 1899995'
_chemical_name_systematic
;
<i>N</i>-(2-Methoxyphenyl)acetamide
;
_chemical_name_common     ?
_chemical_formula_moiety     'C9 H11 N O2'
_chemical_formula_sum     'C9 H11 N O2'
_chemical_formula_iupac     'C9 H11 N O2'
_chemical_formula_weight     165.19
_chemical_melting_point     ?
_space_group_crystal_system     orthorhombic
_space_group_name_H-M_alt     'P b c a'
_space_group_name_Hall     '-P 2ac 2ab'
loop_
    _space_group_symop_operation_xyz
    'x, y, z'
    '-x+1/2, -y, z+1/2'
    '-x, y+1/2, -z+1/2'
    'x+1/2, -y+1/2, -z'
    '-x, -y, -z'
    'x-1/2, y, -z-1/2'
    'x, -y-1/2, z-1/2'
    '-x-1/2, y-1/2, z'
_cell_length_a     9.5115(7)
_cell_length_b     18.7385(19)
_cell_length_c     10.0216(8)
_cell_angle_alpha     90
_cell_angle_beta     90
_cell_angle_gamma     90
_cell_volume     1786.2(3)
_cell_formula_units_Z     8
_cell_measurement_reflns_used     26458
_cell_measurement_theta_min     2.03
_cell_measurement_theta_max     28.31
_cell_measurement_temperature     296(2)
_exptl_crystal_description     'prism'
_exptl_crystal_colour     'yellow'
_exptl_crystal_size_max     0.427
_exptl_crystal_size_mid     0.385
_exptl_crystal_size_min     0.371
_exptl_crystal_density_diffrn     1.229
_exptl_crystal_density_meas     ?
_exptl_crystal_density_method     ?
_exptl_crystal_F_000     704
_exptl_absorpt_coefficient_mu     0.087
_exptl_absorpt_correction_type     integration
_exptl_absorpt_process_details
;
(X-RED32; Stoe & Cie, 2002)
;
_exptl_absorpt_correction_T_min     0.9460
_exptl_absorpt_correction_T_max     0.9784
_diffrn_ambient_temperature     296(2)
_diffrn_source     'sealed X-ray tube, 12 x 0.4 mm long-fine focus'
_diffrn_source_power     2.25
_diffrn_source_voltage     50
_diffrn_source_current     45
_diffrn_radiation_type     'Mo K\a'
_diffrn_radiation_wavelength     0.71073
_diffrn_radiation_monochromator     'plane graphite'
_diffrn_measurement_device_type     'Stoe IPDS 2'
_diffrn_measurement_device     '2-circle goniometer'
_diffrn_measurement_method     'rotation method'
_diffrn_detector     'image plate (34 cm diameter)'
_diffrn_detector_area_resol_mean     6.67
_diffrn_reflns_number     14575
_diffrn_reflns_av_R_equivalents     0.0902
_diffrn_reflns_av_unetI/netI     0.0385
_diffrn_reflns_theta_min     2.174
_diffrn_reflns_theta_max     25.995
_diffrn_reflns_theta_full     25.242
_diffrn_measured_fraction_theta_max     1.000
_diffrn_measured_fraction_theta_full     1.000
_diffrn_reflns_limit_h_min     -11
_diffrn_reflns_limit_h_max     10
_diffrn_reflns_limit_k_min     -22
_diffrn_reflns_limit_k_max     22
_diffrn_reflns_limit_l_min     -12
_diffrn_reflns_limit_l_max     12
_refine_special_details     ?
_reflns_number_total     1748
_reflns_number_gt     1168
_reflns_threshold_expression     'I > 2\s(I)'
_refine_ls_structure_factor_coef     Fsqd
_refine_ls_matrix_type     full
_refine_ls_R_factor_all     0.0807
_refine_ls_R_factor_gt     0.0496
_refine_ls_wR_factor_gt     0.1306
_refine_ls_wR_factor_ref     0.1476
_refine_ls_goodness_of_fit_ref     1.048
_refine_ls_restrained_S_all     1.048
_refine_ls_number_reflns     1748
_refine_ls_number_parameters     111
_refine_ls_number_restraints     0
_refine_ls_hydrogen_treatment     constr
_refine_ls_weighting_scheme     calc
_refine_ls_weighting_details
                      'w=1/[\s^2^(Fo^2^)+(0.0718P)^2^] where P=(Fo^2^+2Fc^2^)/3'
_atom_sites_solution_hydrogens     geom
_atom_sites_solution_primary     ?
_atom_sites_solution_secondary     ?
_refine_ls_shift/su_max     0.000
_refine_ls_shift/su_mean     0.000
_refine_diff_density_max     0.130
_refine_diff_density_min     -0.123
_refine_ls_extinction_method     none
_refine_ls_extinction_coef     .
loop_
    _atom_type_symbol
    _atom_type_description
    _atom_type_scat_dispersion_real
    _atom_type_scat_dispersion_imag
    _atom_type_scat_source
    'C' 'C' 0.0033 0.0016
                         'International Tables Vol C Tables 4.2.6.8 and 6.1.1.4'
    'H' 'H' 0.0000 0.0000
                         'International Tables Vol C Tables 4.2.6.8 and 6.1.1.4'
    'N' 'N' 0.0061 0.0033
                         'International Tables Vol C Tables 4.2.6.8 and 6.1.1.4'
    'O' 'O' 0.0106 0.0060
                         'International Tables Vol C Tables 4.2.6.8 and 6.1.1.4'
_computing_data_collection
;
X-AREA (Stoe & Cie, 2002)
;
_computing_cell_refinement
;
X-AREA (Stoe & Cie, 2002)
;
_computing_data_reduction
;
X-RED32 (Stoe & Cie, 2002)
;
_computing_structure_solution
;
SHELXT2018 (Sheldrick, 2015a)
;
_computing_structure_refinement
;
SHELXL2018 (Sheldrick, 2015b)
;
_computing_molecular_graphics
;
ORTEP-3 for Windows (Farrugia, 2012) and Mercury (Macrae <i>et al.</i>,
2006)
;
_computing_publication_material
;
SHELXL2018 (Sheldrick, 2015b), WinGX (Farrugia, 2012)
and PLATON (Spek, 2009)
;
loop_
    _atom_site_type_symbol
    _atom_site_label
    _atom_site_fract_x
    _atom_site_fract_y
    _atom_site_fract_z
    _atom_site_U_iso_or_equiv
    _atom_site_adp_type
    _atom_site_calc_flag
    _atom_site_occupancy
    _atom_site_disorder_assembly
    _atom_site_disorder_group
    O O1 0.64879(13) 0.70439(8) 0.55583(15) 0.0835(5) Uani d 1 . .
    O O2 0.25840(10) 0.58665(10) 0.69551(15) 0.0943(6) Uani d 1 . .
    N N1 0.49079(12) 0.60150(8) 0.65857(16) 0.0654(5) Uani d 1 . .
    H H1 0.572027 0.603270 0.696112 0.078 Uiso calc 1 . .
    C C3 0.48608(15) 0.61300(10) 0.5196(2) 0.0622(5) Uani d 1 . .
    C C8 0.57097(16) 0.66649(11) 0.4655(2) 0.0678(5) Uani d 1 . .
    C C2 0.37959(16) 0.58800(10) 0.7378(2) 0.0702(5) Uani d 1 . .
    C C4 0.40284(18) 0.57277(11) 0.4362(2) 0.0739(6) Uani d 1 . .
    H H4 0.346101 0.537006 0.471444 0.089 Uiso calc 1 . .
    C C7 0.5712(2) 0.67836(14) 0.3299(2) 0.0872(7) Uani d 1 . .
    H H7 0.627687 0.713842 0.293428 0.105 Uiso calc 1 . .
    C C1 0.4131(2) 0.57364(14) 0.8795(2) 0.0937(8) Uani d 1 . .
    H H1A 0.349072 0.599462 0.935617 0.141 Uiso calc 1 . .
    H H1B 0.507637 0.588706 0.897970 0.141 Uiso calc 1 . .
    H H1C 0.404506 0.523450 0.896863 0.141 Uiso calc 1 . .
    C C5 0.4032(2) 0.58533(13) 0.3000(3) 0.0917(7) Uani d 1 . .
    H H5 0.346474 0.558364 0.243764 0.110 Uiso calc 1 . .
    C C6 0.4874(2) 0.63744(16) 0.2492(3) 0.0996(8) Uani d 1 . .
    H H6 0.487972 0.645447 0.157579 0.119 Uiso calc 1 . .
    C C9 0.7372(2) 0.75987(14) 0.5065(3) 0.1092(9) Uani d 1 . .
    H H9A 0.802856 0.740327 0.443554 0.164 Uiso calc 1 . .
    H H9B 0.787667 0.781102 0.579383 0.164 Uiso calc 1 . .
    H H9C 0.680779 0.795524 0.463403 0.164 Uiso calc 1 . .
loop_
    _atom_site_aniso_label
    _atom_site_aniso_U_11
    _atom_site_aniso_U_22
    _atom_site_aniso_U_33
    _atom_site_aniso_U_12
    _atom_site_aniso_U_13
    _atom_site_aniso_U_23
    O1 0.0703(8) 0.0959(10) 0.0843(11) -0.0264(7) 0.0062(7) -0.0008(8)
    O2 0.0401(6) 0.1531(15) 0.0896(11) -0.0056(7) 0.0017(6) 0.0087(10)
    N1 0.0397(6) 0.0882(11) 0.0682(11) -0.0052(6) -0.0012(6) 0.0051(8)
    C3 0.0445(7) 0.0737(11) 0.0683(13) 0.0031(7) 0.0007(7) -0.0008(9)
    C8 0.0530(8) 0.0804(12) 0.0699(14) 0.0004(9) 0.0043(8) 0.0014(10)
    C2 0.0459(8) 0.0903(14) 0.0744(14) -0.0029(9) 0.0031(8) 0.0061(11)
    C4 0.0579(9) 0.0824(13) 0.0813(16) -0.0002(9) -0.0059(9) -0.0065(11)
    C7 0.0767(13) 0.1117(18) 0.0732(17) 0.0005(12) 0.0110(11) 0.0104(13)
    C1 0.0611(11) 0.142(2) 0.0778(16) -0.0005(12) 0.0054(10) 0.0168(14)
    C5 0.0773(12) 0.1154(19) 0.0823(17) 0.0060(13) -0.0135(12) -0.0179(14)
    C6 0.0955(16) 0.134(2) 0.0697(16) 0.0068(15) 0.0001(12) 0.0016(16)
    C9 0.0960(15) 0.1067(18) 0.125(2) -0.0392(14) 0.0343(15) -0.0085(17)
_geom_special_details
;
 All esds (except the esd in the dihedral angle between two l.s. planes)
 are estimated using the full covariance matrix.  The cell esds are taken
 into account individually in the estimation of esds in distances, angles
 and torsion angles; correlations between esds in cell parameters are only
 used when they are defined by crystal symmetry.  An approximate (isotropic)
 treatment of cell esds is used for estimating esds involving l.s. planes.
;
loop_
    _geom_bond_atom_site_label_1
    _geom_bond_atom_site_label_2
    _geom_bond_site_symmetry_2
    _geom_bond_distance
    _geom_bond_publ_flag
    O1 C8 . 1.368(2) ?
    O1 C9 . 1.426(2) ?
    O2 C2 . 1.2285(19) ?
    N1 C2 . 1.347(2) ?
    N1 C3 . 1.410(2) ?
    N1 H1 . 0.8600 ?
    C3 C4 . 1.376(3) ?
    C3 C8 . 1.397(3) ?
    C8 C7 . 1.377(3) ?
    C2 C1 . 1.480(3) ?
    C4 C5 . 1.385(3) ?
    C4 H4 . 0.9300 ?
    C7 C6 . 1.370(3) ?
    C7 H7 . 0.9300 ?
    C1 H1A . 0.9600 ?
    C1 H1B . 0.9600 ?
    C1 H1C . 0.9600 ?
    C5 C6 . 1.362(3) ?
    C5 H5 . 0.9300 ?
    C6 H6 . 0.9300 ?
    C9 H9A . 0.9600 ?
    C9 H9B . 0.9600 ?
    C9 H9C . 0.9600 ?
loop_
    _geom_angle_atom_site_label_1
    _geom_angle_atom_site_label_2
    _geom_angle_atom_site_label_3
    _geom_angle_site_symmetry_1
    _geom_angle_site_symmetry_3
    _geom_angle
    _geom_angle_publ_flag
    C8 O1 C9 . . 117.93(18) ?
    C2 N1 C3 . . 125.90(14) ?
    C2 N1 H1 . . 117.1 ?
    C3 N1 H1 . . 117.1 ?
    C4 C3 C8 . . 119.4(2) ?
    C4 C3 N1 . . 122.29(17) ?
    C8 C3 N1 . . 118.33(16) ?
    O1 C8 C7 . . 124.65(18) ?
    O1 C8 C3 . . 115.38(18) ?
    C7 C8 C3 . . 119.97(19) ?
    O2 C2 N1 . . 122.48(19) ?
    O2 C2 C1 . . 122.00(16) ?
    N1 C2 C1 . . 115.51(15) ?
    C3 C4 C5 . . 120.2(2) ?
    C3 C4 H4 . . 119.9 ?
    C5 C4 H4 . . 119.9 ?
    C6 C7 C8 . . 119.5(2) ?
    C6 C7 H7 . . 120.3 ?
    C8 C7 H7 . . 120.3 ?
    C2 C1 H1A . . 109.5 ?
    C2 C1 H1B . . 109.5 ?
    H1A C1 H1B . . 109.5 ?
    C2 C1 H1C . . 109.5 ?
    H1A C1 H1C . . 109.5 ?
    H1B C1 H1C . . 109.5 ?
    C6 C5 C4 . . 119.5(2) ?
    C6 C5 H5 . . 120.2 ?
    C4 C5 H5 . . 120.2 ?
    C5 C6 C7 . . 121.5(2) ?
    C5 C6 H6 . . 119.3 ?
    C7 C6 H6 . . 119.3 ?
    O1 C9 H9A . . 109.5 ?
    O1 C9 H9B . . 109.5 ?
    H9A C9 H9B . . 109.5 ?
    O1 C9 H9C . . 109.5 ?
    H9A C9 H9C . . 109.5 ?
    H9B C9 H9C . . 109.5 ?
loop_
    _geom_torsion_atom_site_label_1
    _geom_torsion_atom_site_label_2
    _geom_torsion_atom_site_label_3
    _geom_torsion_atom_site_label_4
    _geom_torsion_site_symmetry_1
    _geom_torsion_site_symmetry_2
    _geom_torsion_site_symmetry_3
    _geom_torsion_site_symmetry_4
    _geom_torsion
    _geom_torsion_publ_flag
    C2 N1 C3 C4 . . . . -41.9(3) ?
    C2 N1 C3 C8 . . . . 139.18(19) ?
    C9 O1 C8 C7 . . . . -0.4(3) ?
    C9 O1 C8 C3 . . . . -179.83(17) ?
    C4 C3 C8 O1 . . . . 179.21(15) ?
    N1 C3 C8 O1 . . . . -1.8(2) ?
    C4 C3 C8 C7 . . . . -0.2(3) ?
    N1 C3 C8 C7 . . . . 178.77(17) ?
    C3 N1 C2 O2 . . . . -2.5(3) ?
    C3 N1 C2 C1 . . . . 176.54(19) ?
    C8 C3 C4 C5 . . . . -0.1(3) ?
    N1 C3 C4 C5 . . . . -179.04(17) ?
    O1 C8 C7 C6 . . . . -179.23(19) ?
    C3 C8 C7 C6 . . . . 0.2(3) ?
    C3 C4 C5 C6 . . . . 0.5(3) ?
    C4 C5 C6 C7 . . . . -0.6(3) ?
    C8 C7 C6 C5 . . . . 0.2(4) ?
loop_
    _geom_hbond_atom_site_label_D
    _geom_hbond_atom_site_label_H
    _geom_hbond_atom_site_label_A
    _geom_hbond_site_symmetry_A
    _geom_hbond_distance_DH
    _geom_hbond_distance_HA
    _geom_hbond_distance_DA
    _geom_hbond_angle_DHA
    _geom_hbond_publ_flag
    N1 H1 O2 6_657 0.86 2.10 2.9486(17) 168 yes
    C1 H1B O2 6_657 0.96 2.56 3.378(2) 143 yes
    C1 H9B Cg1 3_456 0.96 2.61 3.387 139 yes
_shelx_space_group_comment
;
The symmetry employed for this shelxl refinement is uniquely defined
by the following loop, which should always be used as a source of
symmetry information in preference to the above space-group names.
They are only intended as comments.
;
_shelx_estimated_absorpt_T_min     ?
_shelx_estimated_absorpt_T_max     ?
_shelx_hkl_file
;
   2   0   0 2787.53    9.77   0
  -2   0   0 2972.91   11.24   0
  -2   0   0 2807.00    9.49   0
  -4   0   0   69.40    1.58   0
  -4   0   0   68.17    1.52   0
  -4   0   0   72.09    1.76   0
  -6   0   0  237.79    2.48   0
  -6   0   0  233.03    2.05   0
  -6   0   0  235.33    1.97   0
  -8   0   0  335.64    2.39   0
  -8   0   0  318.11    2.90   0
  -8   0   0  314.86    2.35   0
 -10   0   0   14.74    1.38   0
 -10   0   0   17.32    1.53   0
 -10   0   0   10.82    1.68   0
 -12   0   0   26.38    1.74   0
 -12   0   0   24.26    2.09   0
 -12   0   0   22.36    2.21   0
   2   1   0  134.00    2.63   0
  -2   1   0  146.13    2.72   0
  -2  -1   0  135.99    3.18   0
  -2  -1   0  135.55    2.57   0
  -2   1   0  129.85    2.35   0
  -4  -1   0   51.81    1.86   0
  -4   1   0   51.91    1.44   0
  -4   1   0   52.63    1.60   0
  -4   1   0   51.19    1.38   0
  -4  -1   0   51.76    1.49   0
   4   1   0   45.12    1.52   0
  -6  -1   0    2.31    1.31   0
  -6   1   0    0.27    1.22   0
  -6   1   0    0.12    1.18   0
  -6   1   0    1.03    1.31   0
  -6  -1   0    1.74    1.06   0
  -6  -1   0    1.01    1.19   0
  -8   1   0    6.92    1.33   0
  -8  -1   0    5.78    1.37   0
  -8   1   0    6.91    1.43   0
  -8  -1   0    5.13    1.30   0
  -8   1   0    4.98    1.35   0
  -8  -1   0    5.56    1.48   0
 -10   1   0   40.77    1.73   0
 -10  -1   0   40.94    1.67   0
 -10  -1   0   39.56    2.09   0
 -10  -1   0   40.36    1.78   0
 -10   1   0   41.33    1.49   0
 -10   1   0   37.80    1.86   0
 -12  -1   0   11.93    1.92   0
 -12   1   0   12.61    1.84   0
 -12  -1   0   14.67    1.86   0
 -12   1   0   11.77    2.11   0
 -12  -1   0   11.18    2.22   0
 -12   1   0   14.33    1.91   0
   0  -2   0   23.29    2.31   0
   0   2   0   21.42    2.32   0
  -2   2   0  461.21    3.77   0
   2   2   0  454.05    4.32   0
   2  -2   0  469.25    3.86   0
  -2  -2   0  507.83    4.27   0
  -2  -2   0  492.19    6.04   0
  -4   2   0    2.97    1.18   0
  -4   2   0    2.47    1.25   0
  -4  -2   0    3.22    1.51   0
   4   2   0    1.58    1.17   0
  -4  -2   0    2.87    1.17   0
  -4   2   0    3.00    1.13   0
  -6   2   0   51.99    1.44   0
  -6  -2   0   47.52    1.44   0
  -6  -2   0   50.65    1.76   0
  -6   2   0   48.90    1.32   0
  -6   2   0   51.04    1.57   0
  -8   2   0   41.43    1.29   0
  -8  -2   0   38.32    1.48   0
  -8  -2   0   35.83    1.71   0
  -8  -2   0   35.41    1.53   0
  -8   2   0   38.64    1.62   0
  -8   2   0   36.41    1.50   0
 -10   2   0   22.86    1.46   0
 -10   2   0   27.42    1.34   0
 -10  -2   0   22.05    1.63   0
 -10  -2   0   20.17    1.70   0
 -10  -2   0   20.53    2.00   0
 -10   2   0   22.41    1.76   0
 -12   2   0   -0.27    1.85   0
 -12  -2   0    0.65    1.49   0
 -12   2   0   -0.59    1.49   0
 -12   2   0   -1.11    1.76   0
 -12  -2   0    1.75    2.13   0
 -12  -2   0    0.37    1.77   0
   2   3   0 8613.20   17.29   0
  -2  -3   0 9999.99   31.26   0
   2  -3   0 9619.68   15.98   0
  -2  -3   0 9508.12   17.24   0
  -2   3   0 9600.86   15.45   0
  -4   3   0  331.69    2.53   0
  -4   3   0  366.93    2.74   0
   4  -3   0  333.19    2.67   0
  -4  -3   0  349.59    3.75   0
   4   3   0  300.76    2.77   0
  -4  -3   0  341.34    2.75   0
  -6   3   0   35.67    1.28   0
  -6   3   0   35.01    1.23   0
   6   3   0   28.10    1.39   0
  -6   3   0   36.00    1.46   0
  -6  -3   0   32.28    1.39   0
  -6  -3   0   35.01    1.68   0
  -8  -3   0   28.80    1.35   0
  -8  -3   0   30.47    1.29   0
  -8   3   0   30.99    1.44   0
  -8   3   0   29.83    1.43   0
  -8  -3   0   27.99    1.86   0
  -8   3   0   30.62    1.26   0
 -10   3   0   38.58    1.52   0
 -10  -3   0   38.49    2.11   0
 -10   3   0   41.25    1.88   0
 -10   3   0   38.93    1.67   0
 -10  -3   0   39.36    1.70   0
 -10  -3   0   31.80    1.76   0
 -12  -3   0    3.81    1.74   0
 -12   3   0    2.74    1.83   0
 -12  -3   0    3.25    2.19   0
 -12   3   0    1.46    1.96   0
 -12  -3   0    1.77    1.61   0
 -12   3   0    2.86    1.49   0
   0  -4   0 6095.64   14.50   0
   0   4   0 6053.40   14.32   0
   2   4   0 4152.37   11.54   0
   2  -4   0 4317.20   10.37   0
  -2  -4   0 4435.99   11.37   0
  -2   4   0 4513.33    9.94   0
   4  -4   0  444.78    3.01   0
  -4   4   0  456.76    2.85   0
  -4  -4   0  489.61    4.76   0
  -4   4   0  520.73    3.20   0
  -4  -4   0  450.11    3.12   0
   4   4   0  388.04    3.07   0
   6   4   0    2.45    1.21   0
  -6   4   0    2.30    1.22   0
  -6   4   0    3.77    1.26   0
  -6   4   0    3.32    1.20   0
  -6  -4   0    3.12    1.09   0
  -6  -4   0    3.35    1.61   0
  -8   4   0   76.30    1.60   0
  -8  -4   0   63.93    1.55   0
  -8  -4   0   67.80    2.15   0
  -8   4   0   71.27    1.45   0
  -8   4   0   71.83    1.50   0
 -10   4   0   28.07    1.75   0
 -10   4   0   27.32    1.60   0
 -10  -4   0   24.11    1.60   0
 -10  -4   0   20.01    1.72   0
 -10   4   0   24.77    1.47   0
 -10  -4   0   24.95    2.01   0
 -12  -4   0    5.07    1.87   0
 -12   4   0    4.47    1.78   0
 -12  -4   0    5.92    1.56   0
 -12   4   0    5.72    2.00   0
 -12   4   0    5.35    1.63   0
 -12  -4   0    3.72    2.45   0
   2  -5   0 1668.10    6.13   0
  -2   5   0 1816.46    6.02   0
  -2  -5   0 1693.19    7.03   0
   2   5   0 1626.70    7.00   0
   4  -5   0  276.39    2.56   0
  -4   5   0  313.30    2.45   0
  -4  -5   0  278.83    2.63   0
   4   5   0  232.81    2.57   0
  -4   5   0  297.59    2.45   0
  -6   5   0   13.11    1.18   0
   6   5   0    8.17    1.31   0
  -6  -5   0   11.91    1.76   0
  -6   5   0   11.18    1.03   0
  -6  -5   0   11.14    1.32   0
  -8  -5   0   76.27    1.84   0
   8   5   0   58.78    1.68   0
  -8   5   0  104.40    1.88   0
  -8   5   0   88.97    1.56   0
  -8  -5   0   90.13    2.35   0
  -8   5   0   92.56    1.74   0
 -10  -5   0   14.08    1.56   0
 -10   5   0   14.51    1.39   0
 -10   5   0   17.41    1.72   0
 -10  -5   0   12.67    2.13   0
 -10   5   0   16.59    1.46   0
 -10  -5   0   11.60    1.56   0
 -12   5   0    1.22    1.94   0
 -12  -5   0    1.29    1.81   0
 -12   5   0    1.10    1.80   0
 -12   5   0    1.01    1.82   0
 -12  -5   0    1.79    1.76   0
   0   6   0 5424.80   11.61   0
   0  -6   0 4959.56   11.75   0
  -2  -6   0  206.02    2.69   0
  -2   6   0  227.48    2.40   0
   2  -6   0  204.78    2.45   0
   2   6   0  193.67    2.65   0
  -4  -6   0   55.37    1.50   0
   4  -6   0   52.10    1.44   0
  -4   6   0   57.46    1.54   0
   4   6   0   43.79    1.57   0
  -4   6   0   63.41    1.64   0
  -6  -6   0   96.63    1.78   0
  -6   6   0  105.52    1.52   0
  -6   6   0  117.44    1.70   0
   6   6   0   74.95    1.75   0
   6  -6   0   94.42    1.62   0
  -8  -6   0  236.51    2.55   0
  -8   6   0  326.22    2.63   0
  -8  -6   0  290.45    3.85   0
   8   6   0  186.90    2.56   0
  -8   6   0  308.19    2.50   0
  -8   6   0  296.80    2.44   0
 -10   6   0   14.91    1.42   0
 -10  -6   0   12.35    1.38   0
 -10   6   0   14.57    1.73   0
 -10  -6   0    8.65    1.64   0
 -10   6   0   11.62    1.61   0
 -12   6   0    0.40    1.98   0
 -12  -6   0    2.15    1.79   0
 -12   6   0    1.35    1.51   0
 -12   6   0    2.52    1.82   0
 -12  -6   0    1.55    1.85   0
  -2   7   0 1370.44    5.03   0
   2   7   0 1381.54   14.24   0
   2   7   0 1080.52    5.35   0
  -2  -7   0 1093.08    5.32   0
  -2   7   0 1314.94    4.76   0
   2  -7   0 1152.28    5.00   0
  -4   7   0  260.77    2.17   0
   4   7   0  186.53    2.55   0
   4  -7   0  231.79    2.44   0
  -4   7   0  294.76    2.42   0
  -4  -7   0  231.85    2.56   0
   6  -7   0   15.73    1.34   0
  -6   7   0   16.83    1.33   0
  -6   7   0   20.22    1.42   0
   6   7   0   11.13    1.17   0
  -6  -7   0   13.52    1.45   0
   8   7   0    2.96    1.45   0
  -8   7   0    5.59    1.35   0
  -8  -7   0    2.65    1.28   0
  -8   7   0    3.21    1.44   0
  -8   7   0    6.74    1.46   0
 -10  -7   0    1.98    1.59   0
 -10   7   0    0.83    1.33   0
 -10   7   0    3.37    1.68   0
 -10   7   0    2.16    1.50   0
   0   8   0  526.44    3.47   0
   0  -8   0  460.32    3.49   0
   2   8   0   28.44    3.09   0
   2  -8   0   23.26    1.40   0
  -2   8   0   27.60    1.44   0
  -2  -8   0   21.01    1.49   0
   2   8   0   21.90    1.49   0
  -2   8   0   29.64    1.42   0
   4   8   0  616.21    4.42   0
   4  -8   0  830.37    4.23   0
  -4   8   0  989.08    3.83   0
  -4  -8   0  788.76    4.40   0
  -4   8   0 1070.18    3.94   0
  -6  -8   0  136.45    2.19   0
   6  -8   0  141.46    2.08   0
  -6   8   0  204.18    2.03   0
  -6   8   0  183.63    1.88   0
   6   8   0  103.42    2.14   0
  -8  -8   0   23.35    1.64   0
  -8   8   0   28.04    1.54   0
   8   8   0   17.45    1.63   0
  -8   8   0   36.78    1.64   0
  -8   8   0   30.98    1.41   0
 -10   8   0    1.51    1.55   0
 -10   8   0    1.34    1.39   0
 -10   8   0    1.24    1.48   0
 -10  -8   0    1.04    1.34   0
  -2   9   0   92.25    1.74   0
   2   9   0   90.82    3.34   0
   2  -9   0   67.15    1.71   0
  -2   9   0   87.12    1.72   0
   2   9   0   69.23    1.82   0
  -2  -9   0   67.16    1.82   0
  -4  -9   0   67.30    1.94   0
   4  -9   0   72.35    1.59   0
  -4   9   0   97.12    1.71   0
   4   9   0   55.72    1.88   0
  -4   9   0  102.26    1.60   0
   6   9   0    8.08    1.41   0
  -6   9   0   21.10    1.34   0
  -6   9   0   16.26    1.36   0
  -6  -9   0   11.79    1.48   0
   6  -9   0   11.57    1.21   0
  -8  -9   0   55.19    1.83   0
  -8   9   0   90.37    1.97   0
  -8   9   0   71.51    1.64   0
   8   9   0   39.33    1.86   0
 -10  -9   0    2.69    1.68   0
 -10   9   0    4.18    1.65   0
 -10   9   0    6.07    1.57   0
 -10   9   0    6.07    1.50   0
  10   9   0    3.22    1.63   0
   0 -10   0  536.38    3.69   0
   0  10   0  661.97    3.68   0
   0  10   0  752.96    4.37   0
  -2  10   0   39.84    1.52   0
   2 -10   0   30.64    1.49   0
   2  10   0   27.14    1.61   0
   2  10   0   45.21    2.77   0
  -2  10   0   40.53    1.37   0
  -2 -10   0   28.51    1.62   0
  -4 -10   0    3.93    1.39   0
   4  10   0    1.25    1.34   0
   4 -10   0    4.13    1.22   0
  -4  10   0    5.26    1.33   0
  -4  10   0    5.16    1.11   0
  -6  10   0   72.97    1.69   0
  -6  10   0   59.64    1.60   0
   6 -10   0   46.45    1.49   0
  -6 -10   0   40.17    1.75   0
   6  10   0   32.04    1.65   0
  -8  10   0   55.36    1.79   0
  -8  10   0   43.77    1.67   0
   8  10   0   20.34    1.70   0
  -8 -10   0   28.27    1.75   0
 -10  10   0    0.83    1.45   0
 -10  10   0   -0.91    1.37   0
 -10 -10   0    1.42    1.64   0
  10  10   0    1.14    1.70   0
 -10  10   0    1.32    1.64   0
  -2  11   0  192.17    2.05   0
   2 -11   0  146.67    2.06   0
  -2  11   0  221.04    2.26   0
   2  11   0  131.28    2.33   0
   2  11   0  217.81    4.08   0
  -2 -11   0  134.97    2.38   0
  -4  11   0   34.18    1.28   0
  -4 -11   0   23.46    1.63   0
   4  11   0   20.13    1.56   0
   4 -11   0   24.58    1.31   0
  -4  11   0   42.11    1.46   0
  -6  11   0  107.73    1.84   0
  -6  11   0   83.54    1.60   0
   6  11   0   39.73    1.79   0
   6 -11   0   58.63    1.60   0
  -6 -11   0   52.87    1.85   0
  -8  11   0    8.24    1.28   0
   8 -11   0    5.31    1.24   0
  -8  11   0   12.74    1.42   0
  -8 -11   0    4.33    1.72   0
   8  11   0    5.77    1.49   0
 -10  11   0   -0.27    1.41   0
 -10  11   0    1.44    1.76   0
  10  11   0    1.80    1.64   0
 -10  11   0    0.97    1.46   0
 -10 -11   0   -0.49    1.72   0
   0  12   0  378.28    3.14   0
   0  12   0  302.38    2.75   0
   0 -12   0  241.80    2.75   0
  -2  12   0    1.78    1.29   0
  -2  12   0    1.69    1.41   0
   2  12   0    0.63    1.39   0
   2 -12   0    0.07    1.22   0
   2  12   0    1.44    2.21   0
  -2 -12   0    2.06    1.33   0
   4 -12   0    2.29    1.29   0
   4  12   0    2.27    1.37   0
  -4  12   0    4.63    1.40   0
  -4  12   0    4.16    1.18   0
  -4 -12   0    1.98    1.60   0
   6  12   0  111.60    2.43   0
   6 -12   0  185.97    2.47   0
  -6  12   0  308.48    2.39   0
  -6 -12   0  138.11    2.57   0
  -6  12   0  242.88    2.27   0
   8 -12   0   -0.87    1.27   0
  -8  12   0    0.73    1.61   0
  -8  12   0    0.29    1.46   0
   8  12   0    0.03    1.50   0
  -8 -12   0    0.55    1.51   0
 -10  12   0    0.78    1.73   0
 -10  12   0    1.87    1.78   0
 -10 -12   0    1.49    1.68   0
  10  12   0    1.48    1.72   0
 -10  12   0    1.46    1.47   0
   2  13   0    5.73    1.41   0
   2  13   0   10.84    2.29   0
  -2 -13   0    7.28    1.35   0
   2 -13   0    6.61    1.32   0
  -2  13   0   12.50    1.45   0
  -2  13   0    7.00    1.36   0
  -4 -13   0   22.98    1.67   0
  -4  13   0   34.31    1.59   0
  -4  13   0   45.93    1.45   0
   4  13   0   19.21    1.59   0
   4 -13   0   26.52    1.54   0
   6  13   0    8.07    1.54   0
  -6  13   0   15.90    1.51   0
  -6 -13   0   10.10    1.55   0
   6 -13   0    9.49    1.32   0
  -6  13   0   22.36    1.39   0
  -8  13   0    6.42    1.47   0
   8 -13   0    7.03    1.54   0
   8  13   0    4.60    1.56   0
  -8  13   0    5.26    1.52   0
  -8 -13   0    2.95    1.62   0
 -10  13   0    5.69    1.55   0
 -10 -13   0    4.65    1.78   0
 -10  13   0    5.22    1.61   0
  10  13   0    3.99    1.80   0
 -10  13   0    2.79    1.58   0
   0 -14   0    1.56    1.07   0
   0  14   0    2.47    1.36   0
   0  14   0    2.05    1.49   0
  -2  14   0   32.80    1.51   0
   2  14   0   13.47    1.51   0
  -2 -14   0   12.39    1.48   0
   2  14   0   28.82    2.43   0
  -2  14   0   20.41    1.45   0
   2 -14   0   15.74    1.36   0
   4  14   0   52.00    1.95   0
  -4 -14   0   69.53    2.02   0
  -4  14   0  108.34    1.82   0
  -4  14   0  161.99    2.08   0
   4 -14   0   77.83    1.82   0
  -6 -14   0    2.35    1.48   0
  -6  14   0    8.80    1.53   0
   6 -14   0    2.56    1.24   0
   6  14   0    3.67    1.46   0
  -6  14   0    4.49    1.27   0
  -8 -14   0    0.61    1.63   0
   8  14   0    0.84    1.56   0
  -8  14   0    0.63    1.45   0
  -8  14   0    1.39    1.35   0
   8 -14   0   -0.04    1.51   0
 -10  14   0    1.54    1.94   0
 -10 -14   0    0.52    1.83   0
 -10  14   0    0.46    1.53   0
 -10  14   0    0.08    1.60   0
  10  14   0    0.09    1.85   0
  -2 -15   0   16.17    1.54   0
  -2  15   0   25.40    1.47   0
   2 -15   0   19.73    1.38   0
  -2  15   0   40.83    1.56   0
   2  15   0   13.52    1.60   0
   2  15   0   32.34    2.51   0
  -4 -15   0    3.61    1.49   0
   4  15   0    3.32    1.43   0
  -4  15   0   11.20    1.51   0
   4 -15   0    6.43    1.32   0
  -4  15   0    4.46    1.22   0
  -6 -15   0    2.26    1.55   0
  -6  15   0    4.37    1.43   0
   6 -15   0    1.27    1.23   0
   6  15   0    0.93    1.47   0
  -6  15   0    5.24    1.56   0
   8  15   0    4.27    1.68   0
  -8  15   0   11.40    1.77   0
  -8 -15   0    5.98    1.71   0
   8 -15   0    5.38    1.60   0
  -8  15   0    3.59    1.44   0
   0  16   0    2.97    1.51   0
   0 -16   0    5.27    1.42   0
   0  16   0    9.36    1.66   0
   2 -16   0    1.23    1.36   0
   2  16   0    1.48    2.30   0
  -2 -16   0    1.72    1.44   0
  -2  16   0    1.14    1.41   0
  -2  16   0    1.35    1.42   0
   2  16   0    0.42    1.50   0
  -4 -16   0    1.60    1.47   0
   4 -16   0    1.43    1.37   0
  -4  16   0    2.23    1.50   0
   4  16   0    1.67    1.44   0
  -4  16   0    0.27    1.40   0
  -6  16   0    1.39    1.47   0
  -6 -16   0    2.51    1.54   0
  -6  16   0    1.24    1.57   0
   6  16   0    1.15    1.52   0
   6 -16   0    0.39    1.42   0
   8  16   0    2.93    1.68   0
  -8 -16   0   -1.18    1.71   0
   8 -16   0    1.15    1.63   0
  -8  16   0    5.30    1.79   0
  -8  16   0    1.80    1.66   0
   2 -17   0   10.15    1.27   0
   2  17   0    7.95    1.55   0
  -2  17   0   10.39    1.54   0
  -2  17   0   25.86    1.62   0
  -2 -17   0    9.22    1.52   0
   2  17   0   13.70    2.51   0
  -4  17   0    7.98    1.55   0
   4  17   0    2.79    1.48   0
  -4 -17   0    5.09    1.52   0
  -4  17   0   13.88    1.83   0
   4 -17   0    6.50    1.45   0
   6  17   0    2.50    1.56   0
  -6  17   0    4.10    1.67   0
  -6 -17   0   -0.46    1.65   0
   6 -17   0    1.38    1.30   0
  -6  17   0    2.57    1.57   0
  -8  17   0    5.04    1.74   0
   8 -17   0    2.67    1.47   0
  -8  17   0    6.48    1.90   0
  -8 -17   0    4.39    1.85   0
   8  17   0    3.74    1.82   0
   0 -18   0   -0.05    1.41   0
   0  18   0    1.61    1.66   0
   0  18   0    0.68    1.46   0
   2 -18   0   11.29    1.52   0
  -2  18   0   12.67    1.60   0
   2  18   0    9.53    1.44   0
   2  18   0   14.75    2.64   0
  -2  18   0   31.87    1.73   0
  -2 -18   0    7.52    1.55   0
  -4  18   0   11.68    1.65   0
   4  18   0    2.62    1.55   0
  -4 -18   0    4.39    1.55   0
   4 -18   0    3.85    1.45   0
  -4  18   0    4.65    1.50   0
  -6 -18   0   -1.24    1.64   0
   6 -18   0    2.84    1.54   0
  -6  18   0    0.49    1.57   0
  -6  18   0    2.81    1.50   0
   6  18   0    2.36    1.60   0
   8  18   0    0.11    1.84   0
  -8 -18   0    1.44    1.82   0
   8 -18   0    2.27    1.71   0
  -8  18   0    1.49    1.52   0
  -8  18   0    0.71    1.83   0
   2  19   0   -0.18    1.47   0
  -2  19   0    0.88    1.37   0
  -2 -19   0    1.39    1.25   0
   2  19   0    0.91    2.42   0
   2 -19   0    0.28    1.48   0
  -2  19   0    0.88    1.76   0
   4  19   0    0.62    1.56   0
  -4  19   0    1.56    1.38   0
   4 -19   0    2.63    1.51   0
  -4  19   0    1.10    1.65   0
  -4 -19   0    2.22    1.56   0
   6  19   0   -0.21    1.63   0
  -6  19   0    1.49    1.61   0
  -6 -19   0    0.65    1.68   0
   6 -19   0    0.24    1.59   0
  -6  19   0    1.26    1.79   0
   0  20   0    0.55    1.53   0
   0  20   0    1.88    1.96   0
   0 -20   0    1.53    1.48   0
   2  20   0    0.92    2.63   0
   2  20   0    1.30    1.58   0
  -2 -20   0    0.68    1.54   0
   2 -20   0    2.27    1.47   0
  -2  20   0   -0.78    1.60   0
  -2  20   0    1.58    1.84   0
  -4 -20   0    3.11    1.61   0
  -4  20   0    4.66    1.72   0
   4  20   0    1.15    1.66   0
   4 -20   0    2.56    1.59   0
  -4  20   0    2.36    1.67   0
  -6  20   0    2.87    1.78   0
   6  20   0    2.19    1.82   0
   6 -20   0    2.91    1.76   0
  -6  20   0    6.17    1.72   0
  -6 -20   0    1.60    1.79   0
   2  21   0    0.95    2.80   0
  -2  21   0    1.84    1.76   0
   2 -21   0    1.67    1.62   0
   2  21   0    3.66    1.63   0
  -2  21   0    1.45    1.70   0
  -2 -21   0   -0.22    1.58   0
  -4 -21   0    0.12    1.65   0
  -4  21   0    1.67    1.82   0
  -4  21   0    1.96    1.62   0
   4 -21   0    0.21    1.63   0
   4  21   0    1.85    1.72   0
   6 -21   0    1.80    1.79   0
  -6  21   0    2.25    1.98   0
   6  21   0   -0.28    1.86   0
  -6 -21   0    2.55    2.05   0
  -6  21   0    0.40    1.59   0
   0  22   0    1.88    1.70   0
   0  22   0    1.69    2.17   0
   0 -22   0    0.18    1.63   0
  -2  22   0    0.47    1.68   0
  -2 -22   0    0.94    1.67   0
   2 -22   0   -0.71    1.59   0
  -2  22   0    2.14    2.03   0
   2  22   0    1.61    1.73   0
  -4 -22   0    2.26    1.80   0
   4 -22   0    1.41    1.45   0
  -4  22   0    0.31    1.55   0
   4  22   0    1.45    1.80   0
  -4  22   0    1.82    1.88   0
   2 -23   0   -0.50    1.64   0
  -2  23   0    0.63    1.53   0
  -2 -23   0    0.46    1.73   0
   2  23   0   -0.49    1.72   0
  -2  23   0    0.86    2.11   0
   4 -23   0    0.29    1.77   0
  -4  23   0   -0.83    1.93   0
   4  23   0    0.15    1.86   0
  -4 -23   0    0.62    1.81   0
  -4  23   0   -0.60    1.81   0
   0 -24   0    1.88    1.75   0
   0  24   0   -0.74    2.36   0
   0  24   0    0.16    1.85   0
   2  24   0    0.46    1.89   0
  -2 -24   0    1.46    1.78   0
  -2  24   0    0.35    2.19   0
  -2  24   0    1.75    1.84   0
   2 -24   0    1.17    1.54   0
  -1   1  -1 2260.89   11.20   0
   1  -1   1 2234.42   10.69   0
   1  -1  -1 2350.04   10.10   0
  -1  -1  -1 2194.22   14.10   0
   1   1  -1 2076.12    9.31   0
  -1  -1   1 2176.00    9.61   0
  -1   1   1 2508.07   10.32   0
  -1   1   1 1875.03    9.36   0
   2   1  -1   83.71    2.01   0
  -2   1   1   90.80    1.99   0
   2  -1   1   91.98    2.20   0
  -2  -1   1  100.59    2.70   0
  -2   1   1  103.64    2.21   0
   2   1  -1   97.57    2.78   0
   2  -1  -1  104.52    2.40   0
  -2   1  -1   92.69    2.22   0
  -2  -1  -1   93.60    2.48   0
  -2  -1   1   95.92    2.09   0
  -3   1  -1   73.77    1.85   0
  -3   1   1   80.73    1.78   0
  -3  -1  -1   75.09    1.91   0
   3   1  -1   73.55    1.82   0
  -3  -1   1   80.63    2.12   0
   3  -1  -1   80.03    2.02   0
   3  -1   1   77.16    1.84   0
  -3  -1   1   76.73    1.70   0
  -3   1   1   86.94    2.05   0
   3   1  -1   75.46    2.04   0
  -4  -1   1    3.82    1.07   0
  -4   1  -1    4.50    1.12   0
   4   1  -1    4.01    1.29   0
   4  -1  -1    4.98    1.10   0
  -4   1   1    5.59    1.27   0
   4   1  -1    3.51    1.08   0
  -4  -1   1    4.53    1.51   0
  -4   1  -1    4.49    1.16   0
  -4  -1  -1    4.43    1.17   0
  -4   1   1    4.40    1.21   0
  -4  -1  -1    4.10    1.14   0
  -4   1   1    4.55    1.07   0
  -5   1   1   11.88    1.32   0
  -5  -1  -1   10.49    1.23   0
   5   1  -1    9.69    1.30   0
  -5   1   1   10.48    1.11   0
  -5  -1  -1   10.11    1.19   0
  -5   1  -1   11.20    1.23   0
  -5  -1   1   11.31    1.40   0
  -5   1  -1    9.88    1.19   0
  -5  -1   1   10.31    1.13   0
  -5   1   1   11.34    1.13   0
  -6  -1   1    5.39    1.23   0
  -6  -1  -1    4.77    1.34   0
  -6   1   1    6.09    1.17   0
  -6   1   1    4.97    1.21   0
  -6   1  -1    5.98    1.19   0
  -6   1   1    5.32    1.33   0
  -6   1  -1    5.54    1.22   0
  -6  -1  -1    5.62    1.17   0
  -6  -1  -1    4.73    1.05   0
  -6   1  -1    4.70    1.34   0
  -6  -1   1    5.19    1.39   0
  -7  -1   1   14.93    1.20   0
  -7  -1  -1   15.46    1.32   0
  -7   1  -1   15.66    1.23   0
  -7   1   1   16.83    1.36   0
  -7   1  -1   17.09    1.61   0
  -7  -1  -1   17.39    1.26   0
  -7   1  -1   16.03    1.34   0
  -7  -1   1   16.93    1.69   0
  -7   1   1   16.89    1.31   0
  -7  -1  -1   16.17    1.53   0
  -7   1   1   16.66    1.48   0
  -8   1  -1    3.60    1.13   0
  -8   1   1    3.92    1.44   0
  -8  -1   1    2.97    1.18   0
  -8  -1  -1    4.25    1.15   0
  -8  -1   1    3.92    1.59   0
  -8   1   1    3.93    1.29   0
  -8   1  -1    3.99    1.60   0
  -8   1   1    4.47    1.33   0
  -8   1  -1    4.92    1.36   0
  -8  -1  -1    3.83    1.34   0
  -8  -1   1    2.99    1.27   0
  -8  -1  -1    4.03    1.46   0
  -9  -1   1   13.69    1.30   0
  -9  -1  -1   14.54    1.81   0
  -9  -1   1   15.45    1.26   0
  -9   1  -1   15.25    1.57   0
  -9   1   1   14.71    1.43   0
  -9  -1  -1   14.17    1.49   0
  -9  -1  -1   15.50    1.26   0
  -9   1   1   16.21    1.50   0
  -9   1  -1   15.10    1.21   0
  -9   1  -1   13.99    1.44   0
  -9  -1   1   13.15    1.63   0
  -9   1   1   14.48    1.57   0
 -10   1   1   12.28    1.54   0
 -10   1   1   10.43    1.47   0
 -10  -1   1   12.63    1.35   0
 -10   1  -1   13.34    1.70   0
 -10  -1   1   10.37    2.00   0
 -10  -1  -1   10.67    1.63   0
 -10  -1  -1   11.63    1.72   0
 -10  -1  -1   13.22    1.33   0
 -10   1  -1   12.16    1.50   0
 -10   1  -1   12.00    1.43   0
 -10   1   1   13.08    1.68   0
 -10  -1   1   14.01    1.60   0
 -11  -1  -1    3.74    1.37   0
 -11  -1  -1    3.16    1.81   0
 -11  -1   1    1.96    1.63   0
 -11   1  -1    2.53    1.57   0
 -11   1  -1    3.43    1.77   0
 -11   1  -1    3.22    1.65   0
 -11  -1   1    1.58    1.78   0
 -11  -1  -1    2.41    1.66   0
 -11  -1   1    2.76    1.56   0
 -11   1   1    3.46    1.53   0
 -11   1   1    1.39    1.56   0
 -11   1   1    3.52    1.76   0
 -12   1  -1    1.40    1.74   0
 -12   1  -1   -0.36    2.13   0
 -12  -1   1    1.16    1.76   0
 -12   1  -1    0.15    1.79   0
 -12  -1  -1    1.00    1.80   0
 -12   1   1   -0.72    1.71   0
 -12  -1   1   -0.79    1.48   0
 -12  -1  -1    0.99    1.74   0
 -12   1   1    0.36    1.80   0
 -12  -1  -1    1.09    2.13   0
 -12   1   1    0.18    2.14   0
 -12  -1   1    0.23    1.96   0
   0  -2  -1  345.12    6.20   0
   0  -2   1  361.49    4.42   0
   0  -2  -1  324.42    4.70   0
   0   2   1  326.47    5.99   0
   0   2  -1  376.51    4.56   0
   1  -2  -1    9.52    1.91   0
   1   2  -1   10.49    1.94   0
  -1  -2   1    9.90    1.75   0
  -1  -2  -1   10.65    2.39   0
   1   2   1   10.19    2.30   0
  -1   2  -1    9.11    1.83   0
   1  -2   1    9.53    1.79   0
   1  -2  -1    9.66    1.90   0
  -1   2   1    9.29    1.90   0
  -1   2   1   10.30    1.72   0
  -2  -2  -1  838.27    5.76   0
   2  -2  -1  862.42    4.94   0
   2   2   1  793.03    5.79   0
  -2   2   1  911.64    5.09   0
  -2  -2   1  834.57    5.09   0
  -2   2  -1  802.31    5.03   0
   2   2  -1  841.77    6.72   0
   2   2  -1  810.09    4.85   0
   2  -2   1  831.74    5.07   0
  -2   2   1  800.41    4.68   0
  -3   2   1  326.66    2.72   0
   3   2  -1  328.03    3.76   0
   3   2   1  318.69    3.15   0
  -3  -2   1  359.64    3.83   0
  -3  -2  -1  334.61    3.13   0
  -3   2   1  330.98    2.74   0
   3  -2   1  336.63    3.00   0
  -3   2  -1  317.46    2.92   0
   3  -2  -1  353.74    3.11   0
  -3   2   1  377.24    3.14   0
  -3  -2   1  333.07    3.00   0
   3   2  -1  315.20    2.85   0
   4   2  -1  175.37    2.65   0
   4   2  -1  172.79    2.15   0
  -4   2   1  195.75    2.17   0
  -4  -2  -1  184.96    2.16   0
  -4  -2   1  178.61    2.19   0
   4  -2   1  184.91    2.11   0
  -4   2   1  203.54    2.33   0
  -4   2  -1  170.88    1.98   0
  -4   2   1  193.75    2.07   0
   4   2   1  172.76    2.20   0
  -4  -2   1  198.97    2.79   0
  -5  -2   1   48.45    1.83   0
  -5   2  -1   45.55    1.48   0
  -5   2   1   51.91    1.44   0
  -5   2  -1   47.00    1.33   0
  -5   2   1   52.86    1.57   0
  -5  -2  -1   48.51    1.84   0
   5   2  -1   44.02    1.52   0
  -5   2   1   51.63    1.48   0
  -5  -2  -1   50.25    1.46   0
  -5  -2   1   44.67    1.49   0
  -6  -2  -1    1.28    1.19   0
  -6   2   1    0.87    1.16   0
  -6   2  -1    1.21    1.19   0
  -6   2   1    1.72    1.29   0
  -6  -2  -1    1.10    1.40   0
  -6  -2   1    2.23    1.22   0
  -6  -2   1    1.73    1.51   0
  -6   2   1    1.84    0.99   0
  -6  -2  -1    1.12    1.23   0
  -6   2  -1    1.01    1.27   0
  -6   2  -1    2.50    1.16   0
   6   2  -1    1.14    1.20   0
  -7   2  -1    4.19    1.34   0
  -7  -2  -1    3.04    1.21   0
  -7   2   1    3.11    1.15   0
  -7  -2  -1    2.44    1.48   0
  -7  -2   1    2.61    1.10   0
  -7  -2  -1    2.82    1.26   0
  -7   2  -1    3.41    1.04   0
  -7   2  -1    3.19    1.28   0
  -7  -2   1    3.19    1.60   0
  -7   2   1    3.09    1.08   0
  -7   2   1    3.55    1.35   0
  -8   2  -1  139.09    1.76   0
  -8  -2  -1  143.27    1.98   0
  -8  -2   1  134.14    2.30   0
  -8   2  -1  138.50    1.82   0
  -8   2   1  150.68    1.85   0
  -8   2   1  155.46    1.92   0
  -8   2  -1  134.31    2.12   0
  -8  -2  -1  147.48    1.77   0
  -8  -2   1  123.17    1.91   0
  -8   2   1  147.44    2.19   0
  -8  -2  -1  145.12    2.41   0
  -9  -2  -1   35.77    1.89   0
  -9   2  -1   32.42    1.66   0
  -9  -2   1   31.62    1.51   0
  -9   2   1   37.39    1.38   0
  -9   2  -1   30.72    1.57   0
  -9  -2   1   29.28    1.81   0
  -9  -2  -1   35.52    1.52   0
  -9   2   1   35.86    1.60   0
  -9  -2  -1   31.89    1.44   0
  -9  -2   1   28.44    1.41   0
  -9   2   1   36.68    1.70   0
  -9   2  -1   35.23    1.51   0
 -10  -2  -1    1.95    1.84   0
 -10   2   1    1.83    1.44   0
 -10   2  -1    0.87    1.44   0
 -10  -2  -1    2.42    1.27   0
 -10   2  -1    1.74    1.57   0
 -10  -2   1    2.35    1.43   0
 -10  -2  -1    3.55    1.54   0
 -10  -2   1    0.73    1.82   0
 -10   2   1    1.67    1.60   0
 -10   2   1    1.76    1.30   0
 -10   2  -1    2.45    1.59   0
 -10  -2   1    2.84    1.33   0
 -11   2   1   18.10    1.49   0
 -11   2  -1   18.94    1.69   0
 -11  -2   1   14.69    1.70   0
 -11  -2  -1   17.50    2.12   0
 -11   2  -1   16.10    1.73   0
 -11  -2   1   15.74    2.12   0
 -11   2   1   15.61    1.90   0
 -11  -2  -1   20.48    1.73   0
 -11   2   1   20.59    1.76   0
 -11   2  -1   18.35    2.05   0
 -11  -2  -1   14.43    1.76   0
 -11  -2   1   16.51    1.60   0
 -12   2  -1    3.71    1.78   0
 -12   2  -1    0.88    1.50   0
 -12  -2   1    0.03    1.94   0
 -12   2   1    0.41    1.92   0
 -12   2   1    1.60    1.49   0
 -12  -2   1    1.84    1.70   0
 -12  -2  -1    0.43    2.17   0
 -12  -2  -1    2.31    1.74   0
 -12  -2  -1    1.05    1.79   0
 -12   2   1    0.56    1.73   0
 -12   2  -1    0.94    1.90   0
 -12  -2   1    2.22    1.75   0
  -1   3   1 2059.39    8.16   0
  -1  -3   1 1943.64    8.02   0
   1   3   1 1927.97   11.09   0
   1  -3  -1 1822.81    7.79   0
   1   3  -1 1982.04    8.16   0
  -1   3  -1 1939.11    8.08   0
   1  -3  -1 1817.76    8.32   0
  -1   3   1 1804.24    7.91   0
   1  -3   1 1956.17    8.14   0
  -1  -3  -1 2042.07   11.10   0
   2  -3   1   47.90    1.67   0
  -2   3   1   53.32    1.86   0
  -2  -3   1   47.41    1.95   0
  -2   3  -1   46.40    1.80   0
   2  -3  -1   51.25    1.84   0
  -2   3   1   46.19    1.73   0
   2   3   1   46.57    2.07   0
   2  -3  -1   49.54    1.76   0
  -2  -3  -1   51.13    2.15   0
   2   3  -1   48.37    1.85   0
   3   3  -1   16.37    1.91   0
  -3  -3  -1   18.48    1.59   0
   3   3   1   15.23    1.56   0
  -3   3  -1   15.93    1.38   0
   3   3  -1   15.75    1.37   0
  -3   3   1   14.07    1.15   0
   3  -3   1   14.43    1.19   0
  -3   3   1   17.89    1.47   0
  -3  -3   1   17.16    1.43   0
   3  -3  -1   16.09    1.26   0
   4   3  -1   86.46    1.74   0
   4  -3   1   91.58    1.58   0
  -4   3   1   97.93    1.61   0
   4   3   1   87.18    1.81   0
  -4  -3   1   99.21    2.43   0
  -4  -3   1   92.90    1.78   0
  -4   3   1  107.72    1.84   0
   4   3  -1   91.71    2.40   0
  -4   3  -1   89.34    1.61   0
  -4   3   1  100.68    1.65   0
  -4  -3  -1   99.38    1.89   0
  -5   3  -1    5.81    1.04   0
  -5  -3   1    5.91    1.57   0
  -5   3   1    5.97    1.09   0
  -5   3   1    5.33    1.06   0
  -5  -3  -1    5.68    1.63   0
   5   3  -1    5.56    1.31   0
   5   3   1    5.21    1.23   0
  -5  -3   1    5.57    1.30   0
  -5   3   1    6.98    1.32   0
  -5  -3  -1    5.81    1.24   0
  -6  -3   1    3.82    1.46   0
  -6   3  -1    4.03    1.24   0
  -6   3  -1    4.49    1.11   0
  -6   3  -1    3.47    1.16   0
  -6  -3  -1    3.53    1.25   0
   6   3  -1    2.57    1.22   0
  -6  -3   1    3.92    1.25   0
  -6   3   1    4.28    1.22   0
  -6  -3  -1    4.34    1.44   0
  -6   3   1    4.39    1.25   0
  -6   3   1    5.12    1.16   0
  -7   3   1    2.26    1.30   0
  -7   3   1    1.97    1.10   0
  -7   3  -1    1.87    1.12   0
  -7  -3  -1    2.94    1.49   0
  -7  -3   1    1.86    1.17   0
  -7  -3  -1    1.38    1.27   0
  -7  -3  -1    2.65    1.20   0
   7   3  -1    1.30    1.11   0
  -7   3   1    2.75    1.27   0
  -7   3  -1    0.82    1.19   0
  -7  -3   1    1.22    1.52   0
  -7   3  -1    1.38    1.03   0
  -8   3  -1    3.83    1.46   0
  -8  -3  -1    4.01    1.34   0
  -8  -3  -1    5.06    1.36   0
  -8  -3   1    4.55    1.36   0
  -8   3   1    5.26    1.35   0
  -8   3   1    3.93    1.29   0
  -8   3  -1    3.39    1.34   0
  -8  -3   1    3.28    1.52   0
  -8  -3  -1    2.70    1.80   0
  -8   3   1    3.67    1.28   0
  -8   3  -1    4.55    1.15   0
  -9  -3  -1    5.06    1.72   0
  -9  -3   1    3.31    1.37   0
  -9   3  -1    3.98    1.51   0
  -9   3   1    6.40    1.45   0
  -9  -3   1    4.83    1.73   0
  -9   3   1    4.39    1.50   0
  -9  -3   1    3.32    1.28   0
  -9  -3  -1    4.78    1.36   0
  -9   3   1    3.81    1.36   0
  -9   3  -1    3.86    1.25   0
  -9  -3  -1    5.64    1.42   0
  -9   3  -1    4.94    1.20   0
 -10   3   1    2.11    1.62   0
 -10  -3   1    0.48    1.84   0
 -10   3  -1    3.27    1.51   0
 -10   3   1    0.01    1.29   0
 -10   3   1   -0.83    1.24   0
 -10   3  -1   -0.68    1.49   0
 -10  -3   1    2.21    1.44   0
 -10  -3  -1    0.62    1.78   0
 -10  -3  -1    2.07    1.44   0
 -10  -3   1    1.55    1.48   0
 -10   3  -1    1.31    1.64   0
 -10  -3  -1    2.24    1.53   0
 -11  -3  -1    1.93    1.99   0
 -11   3   1    1.77    1.75   0
 -11  -3  -1    2.03    1.55   0
 -11   3  -1    2.76    1.59   0
 -11   3   1   -0.45    1.63   0
 -11  -3   1    1.82    1.68   0
 -11  -3   1    2.47    1.95   0
 -11   3   1    0.76    1.33   0
 -11   3  -1    2.39    1.74   0
 -11  -3  -1   -0.10    1.67   0
 -11  -3   1    2.12    1.40   0
 -11   3  -1    0.75    1.63   0
 -12  -3   1    1.15    1.76   0
 -12  -3   1    1.35    1.47   0
 -12  -3  -1    0.42    2.12   0
 -12   3   1    0.60    1.63   0
 -12  -3  -1    0.12    1.81   0
 -12   3   1    0.43    1.90   0
 -12   3   1    0.60    1.47   0
 -12   3  -1    1.99    1.75   0
 -12   3  -1   -1.00    1.94   0
 -12  -3  -1   -0.14    1.75   0
 -12   3  -1   -0.38    1.83   0
   0  -4  -1 2699.93   10.87   0
   0   4  -1 2675.41    8.72   0
   0  -4   1 2752.95    9.25   0
   0   4   1 2805.80   10.70   0
   0   4   1 2975.90   11.19   0
   0  -4  -1 2740.29   10.98   0
  -1   4   1 1211.23    6.02   0
   1   4   1 1035.87    7.53   0
  -1   4  -1 1124.51    5.68   0
   1  -4  -1 1111.24    5.91   0
  -1  -4   1 1124.01    5.91   0
  -1   4   1 1119.08    5.80   0
  -1  -4  -1 1120.97    7.58   0
   1  -4   1 1086.86    5.64   0
   1  -4  -1 1043.19    5.97   0
   1   4  -1 1141.87    5.77   0
  -1  -4  -1 1100.82    9.40   0
  -2   4   1   99.82    1.99   0
  -2   4   1  107.46    1.97   0
   2  -4   1   94.35    1.93   0
  -2   4  -1  100.30    2.03   0
  -2  -4   1   99.71    2.07   0
   2   4  -1   99.22    1.97   0
   2  -4  -1   95.27    1.90   0
   2  -4  -1   97.65    2.04   0
   2   4   1   93.61    2.50   0
  -2  -4  -1  106.34    2.53   0
  -3   4  -1  618.46    3.61   0
  -3  -4  -1  675.38    4.30   0
  -3   4   1  708.19    3.76   0
   3  -4  -1  652.99    3.68   0
  -3   4   1  611.04    3.33   0
   3   4  -1  609.10    5.82   0
   3  -4   1  611.78    3.67   0
   3  -4  -1  591.73    3.54   0
  -3  -4   1  618.61    3.77   0
   3   4  -1  597.62    3.63   0
   3   4   1  571.34    4.33   0
   4   4  -1  332.05    2.73   0
  -4  -4  -1  384.30    2.96   0
  -4  -4  -1  387.05    4.39   0
  -4   4   1  382.94    2.65   0
   4   4  -1  357.99    3.99   0
   4   4   1  337.35    3.09   0
  -4  -4   1  355.14    2.84   0
  -4   4  -1  354.52    2.70   0
   4  -4   1  347.00    2.74   0
  -4   4   1  402.53    2.77   0
  -5  -4  -1   -0.04    1.58   0
   5  -4   1    1.00    1.18   0
   5   4   1    0.57    1.19   0
  -5  -4  -1    0.51    1.23   0
   5   4  -1    0.77    1.05   0
  -5   4   1    0.96    1.09   0
  -5   4  -1    0.13    1.21   0
  -5   4   1    0.12    1.05   0
  -5   4   1   -0.32    1.13   0
  -5  -4   1    0.81    1.08   0
  -6  -4  -1   65.10    2.11   0
  -6   4   1   70.10    1.38   0
  -6  -4   1   63.50    1.94   0
  -6  -4  -1   63.15    1.64   0
  -6   4  -1   65.15    1.60   0
  -6   4   1   64.05    1.31   0
  -6  -4   1   56.93    1.44   0
   6   4  -1   54.21    1.57   0
  -6   4  -1   61.57    1.50   0
  -6   4   1   68.43    1.48   0
   6   4   1   51.44    1.70   0
  -7   4  -1    1.37    1.23   0
  -7  -4  -1    1.28    1.29   0
  -7   4   1    1.11    1.32   0
   7   4  -1    1.43    1.12   0
  -7   4  -1    2.57    1.35   0
  -7   4   1    1.97    1.27   0
  -7   4  -1    2.32    1.10   0
  -7  -4   1    1.04    1.56   0
  -7  -4  -1    2.10    1.69   0
  -7  -4   1    0.75    1.29   0
  -7   4   1    0.69    1.23   0
  -8  -4  -1   36.69    1.49   0
  -8   4   1   34.38    1.32   0
  -8  -4   1   31.51    1.86   0
   8   4  -1   21.82    1.49   0
  -8   4   1   35.84    1.41   0
  -8  -4  -1   30.67    1.58   0
  -8  -4  -1   35.82    2.08   0
  -8   4   1   36.41    1.63   0
  -8   4  -1   32.57    1.50   0
  -8  -4   1   28.78    1.52   0
  -8   4  -1   32.83    1.62   0
  -8   4  -1   33.56    1.30   0
  -9   4  -1    2.77    1.40   0
  -9   4   1    2.77    1.54   0
  -9  -4  -1    4.78    1.38   0
  -9  -4  -1    4.78    1.46   0
  -9   4   1    2.54    1.15   0
  -9  -4   1    2.76    1.25   0
  -9   4  -1    2.67    1.51   0
  -9  -4  -1    3.72    1.74   0
  -9   4   1    3.24    1.24   0
  -9   4  -1    4.86    1.45   0
  -9  -4   1    2.60    1.77   0
 -10   4   1    0.75    1.59   0
 -10   4  -1    0.72    1.59   0
 -10  -4  -1    1.03    1.50   0
 -10  -4  -1    0.75    1.96   0
 -10   4   1   -0.16    1.31   0
 -10   4  -1   -1.03    1.51   0
 -10  -4   1    1.35    1.41   0
 -10   4   1    0.77    1.23   0
 -10  -4   1    1.54    1.51   0
 -10  -4  -1    0.79    1.51   0
 -10   4  -1    1.44    1.45   0
 -11  -4   1    1.79    1.59   0
 -11  -4  -1    1.75    2.16   0
 -11   4   1    2.15    1.64   0
 -11   4  -1    1.66    1.66   0
 -11   4  -1    1.09    1.68   0
 -11  -4  -1    2.51    1.34   0
 -11  -4   1    2.60    1.40   0
 -11  -4  -1    1.66    1.49   0
 -11   4  -1    0.22    1.78   0
 -11   4   1    0.92    1.76   0
 -11   4   1    1.59    1.32   0
 -12  -4   1    1.36    1.74   0
 -12   4   1    2.89    1.78   0
 -12   4  -1    2.54    1.76   0
 -12  -4  -1   -0.31    2.35   0
 -12   4   1    2.77    1.74   0
 -12   4  -1    0.86    1.57   0
 -12   4   1    1.21    1.89   0
 -12  -4   1    2.50    1.82   0
 -12  -4  -1    1.83    1.77   0
 -12   4  -1    1.19    1.87   0
  -1  -5  -1   32.13    2.74   0
  -1   5   1   32.55    1.67   0
   1  -5  -1   31.01    1.72   0
   1  -5  -1   28.09    1.65   0
   1   5   1   28.85    2.13   0
   1   5  -1   31.54    1.86   0
  -1   5  -1   31.14    1.76   0
  -1   5   1   32.61    1.75   0
   1  -5   1   28.74    1.49   0
  -1  -5   1   30.53    1.91   0
  -1  -5  -1   29.84    2.23   0
  -2  -5  -1    7.16    1.72   0
   2   5  -1    6.64    1.47   0
   2  -5  -1    6.49    1.25   0
   2  -5   1    5.37    1.21   0
  -2  -5   1    8.00    1.51   0
   2   5   1    5.94    1.61   0
   2  -5  -1    5.73    1.19   0
  -2   5  -1    6.17    1.19   0
  -2   5   1    7.90    1.26   0
  -2   5   1    6.44    1.21   0
  -3   5   1  590.48    3.18   0
   3   5   1  499.26    4.19   0
   3   5  -1  546.63    6.15   0
  -3  -5   1  567.00    3.55   0
   3   5  -1  557.51    3.49   0
  -3   5  -1  569.16    3.29   0
  -3   5   1  624.65    3.44   0
   3  -5  -1  525.26    3.33   0
  -3  -5  -1  607.74    4.11   0
   3  -5   1  548.95    3.43   0
   4  -5  -1  165.88    2.08   0
   4   5  -1  163.10    3.13   0
  -4   5   1  179.64    1.99   0
  -4  -5  -1  176.42    2.29   0
  -4   5  -1  170.11    2.05   0
   4  -5   1  155.96    2.06   0
   4   5  -1  144.71    1.97   0
  -4  -5   1  157.54    2.12   0
   4   5   1  141.02    2.31   0
  -4  -5  -1  174.52    3.54   0
  -4   5   1  193.07    2.14   0
   5  -5   1  161.27    1.96   0
  -5  -5   1  159.88    2.06   0
  -5   5   1  181.35    1.80   0
   5   5   1  141.96    2.24   0
   5   5  -1  148.04    1.98   0
  -5  -5  -1  188.01    2.28   0
  -5  -5  -1  188.90    3.10   0
  -5   5   1  197.03    2.02   0
  -5   5  -1  169.12    1.91   0
  -6   5  -1    4.07    1.31   0
   6  -5   1    3.84    1.20   0
  -6   5  -1    5.35    1.21   0
  -6   5   1    4.78    1.05   0
  -6  -5   1    3.53    1.09   0
  -6   5   1    5.42    1.31   0
  -6  -5  -1    3.67    1.37   0
   6   5   1    3.05    1.35   0
  -6  -5  -1    4.82    1.81   0
   6   5  -1    3.03    1.04   0
  -6   5   1    4.14    0.99   0
  -7  -5  -1    8.39    1.76   0
  -7   5   1    8.17    1.11   0
  -7   5  -1    8.86    1.13   0
  -7   5   1    7.96    1.18   0
   7   5   1    7.02    1.32   0
  -7   5   1    9.35    1.24   0
  -7   5  -1    7.17    1.17   0
  -7  -5  -1    8.54    1.36   0
  -7   5  -1    8.49    1.37   0
  -7  -5   1    7.53    1.33   0
   7   5  -1    5.25    1.14   0
  -8   5   1    8.63    1.46   0
  -8   5  -1    7.94    1.32   0
  -8  -5   1    4.96    1.23   0
  -8   5  -1    4.95    1.21   0
  -8  -5  -1    7.64    1.42   0
  -8   5   1    8.18    1.37   0
  -8   5   1    8.83    1.31   0
  -8  -5  -1    8.04    1.88   0
  -8   5  -1    7.06    1.45   0
   8   5  -1    5.75    1.20   0
  -9   5   1   67.11    1.60   0
  -9  -5   1   51.59    1.83   0
  -9  -5  -1   71.19    1.75   0
  -9   5  -1   61.91    1.52   0
  -9   5  -1   68.58    1.93   0
  -9   5   1   72.14    1.99   0
  -9  -5  -1   53.48    1.84   0
  -9  -5  -1   63.52    2.54   0
  -9   5  -1   58.42    1.80   0
  -9   5   1   70.69    1.54   0
   9   5  -1   39.42    1.83   0
 -10   5   1   25.13    1.78   0
 -10   5  -1   25.86    1.77   0
 -10   5  -1   21.68    1.69   0
 -10   5   1   25.85    1.62   0
 -10   5  -1   21.30    1.44   0
 -10  -5  -1   25.35    2.23   0
 -10  -5   1   20.94    1.68   0
 -10  -5  -1   19.27    1.71   0
 -10   5   1   23.41    1.49   0
 -10  -5  -1   24.36    1.46   0
 -11   5   1    4.09    1.34   0
 -11  -5  -1    3.49    1.66   0
 -11  -5   1    2.43    1.61   0
 -11   5  -1    4.69    1.66   0
 -11   5   1    3.61    1.45   0
 -11  -5  -1    4.04    2.02   0
 -11  -5   1    2.79    1.66   0
 -11   5  -1    2.46    1.84   0
 -11   5  -1    2.25    1.47   0
 -11  -5  -1    4.51    1.65   0
 -11   5   1    1.02    1.80   0
 -12  -5  -1    1.86    1.75   0
 -12   5   1   -1.56    1.49   0
 -12   5  -1    2.00    1.50   0
 -12  -5   1   -0.04    1.75   0
 -12   5  -1   -1.15    1.93   0
 -12   5   1    1.43    1.62   0
 -12  -5   1    0.09    1.82   0
 -12   5  -1   -0.75    1.83   0
 -12  -5  -1    0.15    2.47   0
 -12   5   1   -1.65    1.94   0
   0   6   1   18.09    1.76   0
   0  -6  -1   16.06    1.51   0
   0  -6  -1   16.78    1.73   0
   0   6   1   16.92    1.78   0
   0   6  -1   17.31    1.66   0
   0  -6   1   16.15    1.58   0
   1   6  -1   70.02    1.90   0
  -1  -6  -1   65.87    2.76   0
  -1   6   1   71.31    1.85   0
  -1  -6  -1   65.00    2.18   0
   1  -6   1   66.04    1.76   0
  -1   6   1   74.67    1.91   0
  -1   6  -1   70.54    1.67   0
   1   6   1   63.81    2.22   0
   1  -6  -1   65.52    1.83   0
  -1  -6   1   65.71    1.92   0
   1   6   1   75.76    3.00   0
   2   6   1    0.31    1.39   0
  -2  -6  -1    0.57    1.64   0
   2   6  -1   -0.16    1.32   0
  -2   6   1    1.43    1.26   0
   2  -6  -1   -0.34    1.23   0
  -2   6  -1    0.33    1.10   0
  -2   6   1    1.35    1.09   0
  -2  -6   1    0.01    1.19   0
   2  -6   1    0.26    1.22   0
   3   6   1   93.49    2.33   0
   3   6  -1  111.64    1.85   0
  -3   6  -1  123.85    1.94   0
  -3  -6   1  114.45    1.98   0
   3  -6  -1  113.97    1.89   0
  -3  -6  -1  123.00    2.35   0
   3   6  -1  108.58    3.55   0
  -3   6   1  128.79    1.85   0
   3  -6   1  110.66    1.90   0
  -3   6   1  140.84    2.01   0
  -4   6   1   12.07    1.28   0
   4   6  -1    9.00    1.15   0
   4   6  -1    9.81    1.92   0
  -4  -6  -1   10.23    2.70   0
   4  -6  -1    8.88    1.28   0
  -4   6   1   10.78    1.21   0
  -4  -6   1    8.48    1.35   0
   4   6   1    6.88    1.27   0
  -4   6  -1    9.02    1.12   0
   4  -6   1    8.18    1.25   0
  -4  -6  -1    9.93    1.41   0
   5  -6   1   16.68    1.16   0
  -5   6   1   24.03    1.23   0
   5  -6  -1   19.57    1.15   0
  -5  -6   1   16.52    1.26   0
   5   6  -1   16.22    1.34   0
  -5  -6  -1   22.37    2.38   0
  -5   6  -1   20.68    1.17   0
  -5  -6  -1   20.15    1.43   0
   5   6   1   15.22    1.37   0
  -5   6   1   23.32    1.30   0
  -6  -6  -1    5.76    1.39   0
  -6  -6   1    4.71    1.27   0
   6  -6   1    4.91    1.06   0
  -6   6   1    5.15    1.18   0
   6   6  -1    3.63    1.03   0
   6   6   1    3.90    1.32   0
  -6   6  -1    5.45    1.07   0
  -6  -6  -1    5.03    2.02   0
  -6   6   1    4.37    1.11   0
  -6   6   1    5.69    1.09   0
  -6   6  -1    5.46    1.16   0
  -7  -6  -1   22.06    2.19   0
  -7   6   1   23.65    1.35   0
  -7   6  -1   20.08    1.21   0
   7   6  -1   16.17    1.45   0
  -7   6   1   23.07    1.45   0
  -7   6  -1   25.30    1.51   0
  -7  -6   1   19.89    1.46   0
  -7   6   1   23.04    1.51   0
  -7  -6  -1   19.77    1.43   0
   7   6   1   14.72    1.42   0
  -8   6  -1    2.89    1.31   0
   8   6  -1    1.37    1.36   0
  -8  -6  -1    3.39    2.03   0
  -8  -6   1    3.06    1.39   0
  -8  -6  -1    3.13    1.47   0
   8   6   1    2.09    1.41   0
  -8   6  -1    3.08    1.14   0
  -8   6   1    2.79    1.32   0
  -8   6  -1    4.96    1.41   0
  -8   6   1    3.96    1.32   0
  -8   6   1    5.03    1.39   0
  -9   6   1   19.09    1.46   0
  -9  -6  -1   17.85    2.18   0
  -9   6  -1   16.15    1.46   0
   9   6  -1    9.76    1.55   0
  -9   6  -1   15.12    1.54   0
  -9  -6   1   12.63    1.60   0
  -9   6   1   18.60    1.68   0
  -9  -6  -1   15.35    1.60   0
  -9   6   1   18.15    1.55   0
  -9   6  -1   17.73    1.41   0
 -10   6   1    1.61    1.57   0
 -10   6  -1    2.29    1.66   0
 -10   6  -1    0.71    1.28   0
 -10  -6  -1   -0.53    1.58   0
 -10   6   1    0.63    1.69   0
 -10  -6  -1    1.03    1.52   0
 -10  -6  -1    1.64    2.23   0
 -10   6  -1    2.30    1.50   0
 -10   6   1    1.33    1.50   0
 -10  -6   1    1.50    1.57   0
 -11  -6  -1    0.84    2.41   0
 -11  -6   1    2.20    1.65   0
 -11   6   1    0.40    1.67   0
 -11  -6  -1    0.81    1.63   0
 -11   6   1   -0.13    1.38   0
 -11   6  -1    2.30    1.66   0
 -11   6  -1    1.93    1.81   0
 -11   6   1    1.19    1.80   0
 -11  -6  -1    0.20    1.60   0
 -11   6  -1    0.28    1.38   0
 -12   6   1   -0.17    1.53   0
 -12   6   1    1.56    1.58   0
 -12  -6   1    0.21    1.80   0
 -12  -6   1    2.07    1.77   0
 -12  -6  -1    1.13    1.84   0
 -12  -6  -1    1.57    1.78   0
 -12   6   1    1.19    1.96   0
 -12   6  -1    0.18    1.94   0
 -12   6  -1    1.34    1.73   0
 -12   6  -1    0.68    1.56   0
  -1  -7  -1   51.29    1.84   0
  -1   7   1   64.45    1.85   0
   1  -7  -1   50.46    1.64   0
   1  -7   1   51.78    1.52   0
  -1   7   1   57.09    1.67   0
   1   7   1   50.62    2.00   0
   1   7   1   62.54    2.62   0
  -1   7  -1   56.07    1.51   0
  -1  -7   1   50.65    1.71   0
   1   7  -1   57.19    1.72   0
   2  -7   1    1.88    1.30   0
   2  -7  -1    2.42    1.18   0
  -2  -7   1    2.59    1.35   0
   2   7  -1    2.83    1.33   0
  -2   7  -1    3.34    1.35   0
  -2  -7  -1    2.84    1.46   0
   2   7   1    1.23    1.58   0
  -2   7   1    1.86    1.06   0
  -2   7   1    3.08    1.27   0
   3   7   1  101.45    2.36   0
  -3   7   1  148.23    1.78   0
  -3   7  -1  145.92    2.00   0
   3  -7   1  117.68    2.01   0
   3  -7  -1  133.31    1.97   0
  -3  -7  -1  134.18    2.48   0
  -3  -7   1  122.18    1.98   0
   3   7  -1  126.72    1.98   0
  -3   7   1  163.69    2.02   0
  -4   7   1    1.20    1.33   0
   4   7  -1    1.46    1.24   0
  -4  -7  -1   -0.60    1.34   0
   4   7  -1    0.41    1.96   0
   4  -7  -1    0.33    1.23   0
  -4   7   1    0.87    1.25   0
   4   7   1    1.31    1.39   0
   4  -7   1   -0.06    1.06   0
  -4  -7   1    1.00    1.33   0
  -4   7  -1    0.47    1.28   0
  -5   7   1   26.44    1.24   0
  -5   7   1   25.61    1.18   0
  -5  -7   1   19.89    1.44   0
   5  -7   1   20.65    1.20   0
  -5  -7  -1   21.98    1.51   0
   5   7  -1   19.21    1.37   0
   5   7   1   16.81    1.50   0
   5  -7  -1   21.29    1.33   0
  -5   7  -1   23.02    1.32   0
  -6  -7   1    2.21    1.25   0
  -6  -7  -1    4.99    2.38   0
  -6   7  -1    5.77    1.34   0
   6   7  -1    3.29    1.18   0
  -6   7   1    4.87    1.25   0
   6  -7   1    3.57    1.09   0
  -6  -7  -1    3.38    1.44   0
  -6   7  -1    3.73    1.11   0
  -6   7   1    3.20    1.42   0
   6   7   1    3.12    1.37   0
   7  -7   1   27.27    1.43   0
  -7   7   1   38.89    1.50   0
   7   7  -1   22.42    1.34   0
  -7   7   1   40.49    1.39   0
  -7  -7  -1   33.54    1.53   0
  -7   7  -1   33.10    1.30   0
   7   7   1   22.96    1.48   0
  -7  -7   1   28.64    1.58   0
  -7   7  -1   39.36    1.56   0
  -7   7   1   35.86    1.44   0
  -7  -7  -1   39.92    2.51   0
  -8  -7  -1    0.11    1.43   0
  -8   7  -1    0.98    1.20   0
  -8   7   1    1.33    1.23   0
  -8   7   1    1.86    1.39   0
  -8   7   1    1.53    1.48   0
  -8   7  -1    0.80    1.13   0
  -8  -7   1    1.64    1.34   0
  -8  -7  -1    0.78    2.20   0
   8   7   1    0.69    1.42   0
  -8   7  -1    2.51    1.44   0
   8   7  -1    1.73    1.39   0
  -9  -7   1    0.38    1.32   0
  -9  -7  -1    1.33    1.47   0
  -9   7  -1    2.92    1.59   0
  -9  -7  -1    1.21    2.26   0
   9   7  -1    0.03    1.46   0
  -9   7   1    2.04    1.20   0
  -9   7   1    0.46    1.35   0
  -9   7  -1    2.30    1.46   0
  -9   7  -1    0.55    1.23   0
  -9   7   1    2.26    1.46   0
 -10   7   1    6.17    1.47   0
 -10   7   1    6.98    1.36   0
 -10   7   1    7.24    1.33   0
  10   7  -1    2.59    1.66   0
 -10   7  -1    5.34    1.36   0
 -10  -7  -1    6.10    1.56   0
 -10  -7  -1    3.53    1.41   0
 -10   7  -1    5.90    1.47   0
 -10   7  -1    4.04    1.57   0
 -10  -7   1    4.59    1.43   0
 -11   7   1   -0.15    1.68   0
 -11   7  -1    2.25    1.68   0
 -11   7  -1    0.24    1.46   0
 -11   7   1    1.61    1.61   0
 -11  -7  -1    1.23    1.62   0
 -11   7   1    1.02    1.84   0
 -11   7  -1    0.64    1.54   0
 -11  -7  -1   -0.61    1.45   0
   0   8  -1 1488.43    5.27   0
   0  -8   1 1313.12    5.51   0
   0   8   1 1617.80    6.72   0
   0   8   1 1513.84    5.82   0
   0  -8  -1 1343.67    5.86   0
   1   8   1   52.61    2.21   0
   1   8   1   45.40    1.72   0
   1  -8   1   46.77    1.54   0
  -1   8   1   51.18    1.56   0
  -1   8   1   56.05    1.67   0
  -1  -8  -1   44.20    1.81   0
   1  -8  -1   45.43    1.52   0
  -1   8  -1   52.36    1.65   0
  -1  -8   1   45.88    1.63   0
   1   8  -1   48.38    1.51   0
  -2   8   1   40.01    1.42   0
   2  -8   1   32.32    1.36   0
  -2  -8   1   31.12    1.40   0
  -2   8   1   36.26    1.42   0
   2   8   1   25.47    1.77   0
  -2   8  -1   36.21    1.35   0
   2   8  -1   32.85    1.38   0
   2  -8  -1   29.19    1.23   0
  -2  -8  -1   30.55    1.80   0
   3  -8   1    5.09    1.09   0
   3   8  -1    4.77    1.16   0
  -3  -8  -1    5.19    1.46   0
   3   8   1    4.46    1.49   0
  -3  -8   1    5.49    1.23   0
   3  -8  -1    4.80    1.21   0
  -3   8   1    7.85    1.36   0
  -3   8   1    5.41    1.09   0
  -3   8  -1    6.90    1.14   0
  -4   8   1  135.35    1.85   0
  -4   8  -1  124.25    1.70   0
   4  -8  -1  115.05    1.87   0
   4   8   1   81.32    2.21   0
   4   8  -1  128.92    4.03   0
  -4   8   1  152.99    1.97   0
   4  -8   1  102.03    1.87   0
  -4  -8  -1  110.00    2.33   0
   4   8  -1   94.66    1.87   0
  -4  -8   1   92.57    1.99   0
  -5  -8   1  182.51    2.31   0
   5  -8   1  192.61    2.16   0
  -5  -8  -1  199.71    2.56   0
  -5   8   1  256.06    2.03   0
   5   8  -1  161.90    2.33   0
   5  -8  -1  208.12    2.14   0
  -5   8  -1  226.38    2.06   0
   5   8   1  148.90    2.51   0
  -5   8   1  288.17    2.30   0
  -6   8   1    4.45    1.42   0
   6   8  -1    3.45    1.27   0
  -6  -8  -1    1.44    1.42   0
   6  -8  -1    2.91    1.14   0
   6  -8   1    2.40    1.12   0
  -6  -8   1    4.72    1.35   0
  -6   8  -1    4.66    1.19   0
   6   8   1    3.05    1.51   0
  -6   8   1    2.54    1.31   0
  -6   8  -1    5.20    1.33   0
   7  -8   1    0.44    1.12   0
  -7   8   1    0.96    1.41   0
  -7   8   1    1.98    1.11   0
  -7  -8   1    2.88    1.41   0
  -7  -8  -1    1.13    1.53   0
  -7   8  -1    0.61    1.23   0
   7   8   1    2.12    1.35   0
  -7   8  -1    1.52    1.14   0
   7   8  -1    1.19    1.36   0
  -8   8  -1   63.71    1.79   0
  -8  -8   1   42.09    1.57   0
  -8   8  -1   50.25    1.70   0
   8   8   1   30.64    1.75   0
  -8  -8  -1   41.82    1.85   0
   8   8  -1   32.85    1.68   0
  -8   8   1   67.07    1.58   0
  -8   8   1   65.69    1.67   0
  -8   8   1   64.79    1.68   0
  -9  -8   1   -0.16    1.33   0
  -9   8   1    0.31    1.48   0
  -9  -8  -1    1.19    1.49   0
  -9   8   1   -0.00    1.42   0
  -9   8   1    1.64    1.26   0
  -9   8  -1   -0.96    1.45   0
   9   8   1   -0.12    1.49   0
   9   8  -1    0.17    1.32   0
  -9   8  -1    1.60    1.20   0
  -9   8  -1    0.34    1.54   0
 -10  -8   1   -0.83    1.42   0
 -10   8   1   -0.60    1.68   0
 -10   8  -1   -0.02    1.49   0
 -10   8   1    0.67    1.50   0
 -10   8  -1    0.67    1.35   0
 -10  -8  -1    2.37    1.57   0
 -10   8   1   -0.25    1.34   0
  10   8  -1    0.82    1.36   0
 -10   8  -1    0.55    1.44   0
 -11   8  -1   -0.12    1.87   0
 -11  -8  -1    1.31    1.66   0
 -11   8   1    1.09    1.70   0
 -11   8   1   -1.26    1.65   0
 -11  -8  -1    0.24    1.52   0
 -11   8  -1    1.49    1.46   0
 -11  -8   1    1.95    1.71   0
 -11   8   1   -0.03    1.83   0
 -11   8  -1   -0.30    1.39   0
   1   9  -1   25.06    1.52   0
   1  -9   1   21.64    1.46   0
  -1   9   1   29.13    1.47   0
  -1  -9   1   21.50    1.35   0
   1   9   1   24.41    1.62   0
  -1  -9  -1   23.96    1.70   0
   1   9   1   29.88    2.08   0
   1  -9  -1   25.07    1.35   0
  -1   9  -1   26.74    1.33   0
  -1   9   1   29.09    1.55   0
  -2   9  -1   19.17    1.46   0
  -2   9   1   20.37    1.41   0
   2   9   1   13.22    1.65   0
  -2  -9   1   14.37    1.49   0
   2  -9  -1   15.62    1.32   0
  -2  -9  -1   15.62    1.51   0
   2  -9   1   15.41    1.22   0
  -2   9   1   19.61    1.21   0
   2   9  -1   16.32    1.43   0
  -3   9  -1   61.02    1.51   0
  -3   9   1   69.05    1.56   0
   3  -9  -1   51.51    1.40   0
   3   9   1   40.47    1.86   0
   3  -9   1   52.74    1.63   0
  -3  -9   1   48.19    1.74   0
  -3   9   1   74.67    1.64   0
  -3  -9  -1   52.61    1.89   0
   3   9  -1   49.49    1.50   0
  -4   9   1   16.43    1.31   0
  -4  -9   1    8.95    1.40   0
   4   9  -1   13.87    3.40   0
  -4   9  -1   14.32    1.30   0
   4  -9  -1   13.12    1.30   0
  -4   9   1   17.32    1.37   0
   4   9  -1    9.53    1.32   0
   4   9   1    9.51    1.44   0
   4  -9   1   11.92    1.13   0
  -4  -9  -1   11.03    1.69   0
  -5   9   1   85.13    1.44   0
  -5  -9  -1   59.99    1.92   0
  -5   9  -1   72.88    1.52   0
   5  -9  -1   69.77    1.66   0
   5   9  -1   48.20    1.63   0
  -5   9   1   95.25    1.73   0
   5   9   1   43.78    1.84   0
   5  -9   1   61.72    1.66   0
  -5  -9   1   57.12    1.74   0
  -6  -9  -1    0.78    1.45   0
   6   9  -1    1.83    1.30   0
  -6   9  -1    0.62    1.14   0
  -6   9   1    0.30    1.12   0
   6   9   1    0.84    1.37   0
  -6   9   1    0.94    1.41   0
   6  -9  -1    1.82    1.09   0
   6  -9   1    1.36    1.27   0
  -6  -9   1    1.70    1.36   0
  -6   9  -1    0.95    1.38   0
   7   9  -1   71.98    1.92   0
  -7   9   1  139.40    1.71   0
  -7   9  -1  113.53    1.91   0
   7   9   1   71.40    2.08   0
   7  -9   1   94.62    1.77   0
  -7  -9  -1   96.83    2.14   0
  -7   9   1  156.22    2.04   0
  -7  -9   1   87.05    2.01   0
  -7   9  -1  148.30    2.02   0
  -8   9   1    4.25    1.38   0
  -8  -9   1    2.73    1.50   0
   8   9   1    2.93    1.44   0
  -8  -9  -1    2.92    1.51   0
   8  -9   1    2.01    1.24   0
   8   9  -1    2.24    1.27   0
  -8   9   1    4.08    1.30   0
  -8   9  -1    3.09    1.24   0
  -8   9   1    5.04    1.24   0
  -8   9  -1    3.76    1.29   0
   9   9   1    3.84    1.54   0
  -9   9   1    7.47    1.62   0
  -9  -9   1    4.99    1.59   0
  -9   9   1    9.25    1.38   0
  -9   9  -1    6.87    1.47   0
  -9   9   1    5.87    1.31   0
  -9   9  -1    8.47    1.42   0
  -9   9  -1    5.06    1.32   0
   9   9  -1    3.81    1.49   0
  -9  -9  -1    3.24    1.62   0
 -10   9   1    5.58    1.55   0
 -10   9  -1    5.59    1.49   0
 -10  -9   1    2.35    1.43   0
 -10   9  -1    4.68    1.57   0
  10   9  -1    2.72    1.64   0
 -10   9  -1    4.92    1.63   0
 -10  -9  -1    2.44    1.65   0
 -10   9   1    4.48    1.75   0
 -10   9   1    5.84    1.41   0
 -11  -9  -1    0.30    1.92   0
 -11   9  -1    1.79    1.85   0
 -11  -9  -1    1.49    1.78   0
 -11   9   1    0.31    1.67   0
 -11  -9   1    0.61    1.70   0
 -11   9   1    1.25    1.87   0
 -11   9  -1    1.52    1.67   0
 -11   9   1    0.51    1.77   0
 -11   9  -1    0.15    1.46   0
   0 -10  -1    4.56    1.33   0
   0  10   1    7.27    1.60   0
   0  10   1    4.73    1.48   0
   0  10  -1    2.53    1.43   0
   0 -10   1    2.27    1.34   0
  -1 -10   1    1.11    1.36   0
  -1  10  -1    1.74    1.41   0
   1 -10   1    1.36    1.15   0
  -1 -10  -1    2.40    1.35   0
   1  10   1    0.92    1.44   0
  -1  10   1    3.51    1.48   0
   1  10  -1    1.97    1.21   0
  -1  10   1    1.98    1.33   0
   1 -10  -1    2.33    1.25   0
   1  10   1    2.02    1.85   0
  -2  10  -1   55.77    1.50   0
  -2  10   1   64.35    1.61   0
  -2  10   1   71.14    1.68   0
  -2 -10  -1   47.28    1.88   0
   2  10  -1   46.33    1.62   0
  -2 -10   1   44.25    1.53   0
   2 -10   1   47.00    1.68   0
   2 -10  -1   47.53    1.44   0
   2  10   1   37.10    1.89   0
   3 -10  -1    0.85    1.15   0
  -3  10   1    2.01    1.28   0
   3 -10   1    1.42    1.04   0
  -3 -10   1    2.30    1.34   0
  -3  10  -1    1.87    1.27   0
  -3 -10  -1    2.05    1.43   0
   3  10  -1    1.62    1.30   0
   3  10   1    2.25    1.36   0
  -3  10   1    2.10    1.19   0
   4 -10  -1   26.17    1.26   0
   4 -10   1   24.49    1.34   0
  -4 -10  -1   22.90    1.82   0
  -4  10   1   36.75    1.50   0
   4  10  -1   20.35    1.38   0
  -4  10  -1   32.01    1.41   0
  -4  10   1   34.76    1.21   0
  -4 -10   1   19.73    1.33   0
   4  10   1   16.85    1.78   0
  -5  10   1   59.01    1.50   0
  -5 -10   1   32.64    1.68   0
   5  10   1   27.31    1.81   0
   5  10  -1   28.81    1.55   0
   5 -10  -1   39.14    1.43   0
   5 -10   1   36.68    1.54   0
  -5  10  -1   47.54    1.39   0
  -5  10  -1   56.72    1.51   0
  -5  10   1   50.34    1.58   0
  -5 -10  -1   33.52    1.84   0
  -6 -10   1    1.12    1.44   0
   6  10   1    1.11    1.50   0
  -6  10  -1    0.55    1.43   0
   6 -10  -1   -0.10    1.07   0
  -6 -10  -1    0.90    1.58   0
  -6  10   1    1.27    1.29   0
   6  10  -1   -0.51    1.19   0
  -6  10   1    1.53    1.41   0
  -6  10  -1   -0.73    1.14   0
   6 -10   1    2.53    1.30   0
  -7  10  -1   16.86    1.47   0
  -7  10  -1   22.35    1.42   0
  -7 -10   1   13.85    1.60   0
  -7  10   1   21.46    1.61   0
   7 -10  -1   11.97    1.30   0
   7 -10   1   12.02    1.47   0
   7  10   1    8.56    1.51   0
  -7 -10  -1   12.52    1.72   0
  -7  10   1   19.85    1.31   0
   7  10  -1    9.67    1.45   0
  -8  10  -1   14.94    1.61   0
  -8 -10  -1    8.66    1.61   0
  -8 -10   1    7.70    1.35   0
  -8  10  -1    9.86    1.48   0
   8  10   1    6.46    1.55   0
  -8  10   1   14.37    1.30   0
   8  10  -1    7.82    1.49   0
   8 -10   1    8.33    1.27   0
  -8  10   1   13.46    1.52   0
  -8  10   1   13.39    1.41   0
  -9  10   1    1.47    1.34   0
   9  10   1    0.93    1.51   0
  -9 -10  -1    1.84    1.56   0
  -9  10  -1    1.86    1.61   0
  -9  10   1    2.57    1.49   0
  -9  10   1    2.34    1.58   0
  -9  10  -1    2.49    1.51   0
  -9 -10   1    0.75    1.55   0
   9  10  -1    0.34    1.51   0
 -10  10  -1    0.76    1.39   0
 -10 -10  -1    1.15    1.66   0
 -10 -10   1    1.99    1.45   0
  10  10  -1    0.64    1.61   0
 -10  10   1    0.39    1.59   0
 -10  10   1    1.46    1.42   0
 -10  10   1    0.08    1.44   0
  10  10   1   -0.22    1.65   0
 -10  10  -1    0.98    1.59   0
 -10  10  -1    0.47    1.48   0
 -11 -10  -1    0.49    1.51   0
 -11  10   1   -0.43    1.81   0
 -11  10  -1    0.51    1.63   0
 -11  10   1   -0.50    1.75   0
 -11  10  -1    0.17    1.69   0
 -11 -10  -1    1.86    1.83   0
  11  10  -1   -0.42    1.82   0
 -11  10  -1   -0.33    1.50   0
 -11  10   1    1.43    1.61   0
 -11 -10   1    0.60    1.58   0
  -1  11   1  115.26    1.93   0
   1  11   1  116.84    2.55   0
   1  11   1   77.18    2.03   0
  -1  11  -1   90.65    1.88   0
  -1 -11   1   73.28    1.81   0
  -1 -11  -1   81.43    1.93   0
  -1  11   1  100.21    1.90   0
   1 -11   1   79.76    1.85   0
   1  11  -1   81.85    1.74   0
   1 -11  -1   81.21    1.80   0
  -2  11   1   45.55    1.62   0
  -2  11  -1   43.20    1.40   0
  -2 -11   1   30.20    1.46   0
   2  11  -1   31.78    1.61   0
  -2  11   1   52.63    1.66   0
   2  11   1   28.38    1.95   0
   2 -11  -1   39.44    1.54   0
  -2 -11  -1   34.95    1.91   0
   2 -11   1   37.59    1.52   0
   3 -11   1    0.51    1.24   0
  -3  11   1    3.16    1.30   0
  -3 -11   1    1.83    1.32   0
   3  11   1    1.39    1.34   0
  -3  11   1    2.24    1.25   0
   3  11  -1    1.61    1.15   0
  -3 -11  -1    2.74    1.35   0
  -3  11  -1    1.99    1.13   0
   3 -11  -1    1.33    1.04   0
  -4  11  -1    5.01    1.18   0
  -4 -11   1    3.97    1.19   0
  -4  11   1    7.92    1.37   0
   4 -11  -1    4.84    1.10   0
   4  11   1    3.70    1.65   0
   4  11  -1    4.66    1.28   0
   4 -11   1    3.77    1.14   0
  -4  11   1    4.99    1.30   0
  -4 -11  -1    3.51    1.55   0
  -5  11  -1    3.01    1.33   0
  -5  11   1    3.99    1.43   0
  -5  11  -1    6.22    1.24   0
  -5 -11  -1    2.66    1.46   0
  -5 -11   1    1.88    1.39   0
  -5  11   1    2.44    1.16   0
   5  11  -1    1.46    1.33   0
   5  11   1    1.77    1.50   0
   5 -11  -1    3.14    1.11   0
   5 -11   1    0.71    1.14   0
  -6  11   1    2.52    1.22   0
   6  11  -1    0.07    1.37   0
  -6  11  -1    3.12    1.40   0
   6 -11   1   -0.09    1.13   0
  -6 -11   1    0.68    1.44   0
  -6  11   1    1.98    1.31   0
   6 -11  -1    2.02    1.30   0
  -6 -11  -1    0.49    1.45   0
  -6  11  -1    1.37    1.32   0
   6  11   1    1.91    1.57   0
  -7  11   1    5.73    1.22   0
   7  11  -1    4.06    1.44   0
  -7  11  -1    5.60    1.51   0
   7  11   1    3.83    1.44   0
  -7 -11  -1    2.16    1.48   0
  -7  11   1    4.78    1.33   0
  -7  11  -1    4.51    1.42   0
   7 -11   1    3.33    1.20   0
   7 -11  -1    3.83    1.21   0
  -7 -11   1    3.46    1.47   0
  -8  11  -1   -0.09    1.21   0
  -8  11   1    1.25    1.41   0
  -8  11  -1   -0.38    1.33   0
  -8 -11   1    1.13    1.50   0
   8 -11   1    0.25    1.39   0
  -8  11   1   -0.61    1.34   0
  -8 -11  -1    0.53    1.49   0
   8  11   1   -0.39    1.51   0
   8  11  -1    0.98    1.49   0
  -9  11  -1    1.21    1.30   0
   9  11  -1    0.44    1.57   0
   9  11   1    1.27    1.56   0
  -9 -11  -1   -0.40    1.58   0
  -9  11  -1    1.18    1.55   0
  -9 -11   1   -2.40    1.56   0
  -9  11   1    0.50    1.36   0
  -9  11   1    0.30    1.31   0
  -9  11   1   -0.44    1.65   0
  10  11   1    0.26    1.66   0
 -10  11  -1    1.32    1.48   0
 -10  11   1    2.05    1.60   0
 -10 -11  -1    2.80    1.76   0
 -10  11  -1    2.83    1.81   0
 -10  11  -1    1.97    1.63   0
 -10  11   1    1.90    1.44   0
 -10 -11   1    3.63    1.71   0
 -10  11   1    4.68    1.49   0
  10  11  -1    1.41    1.73   0
 -11 -11   1    0.95    1.86   0
 -11  11   1    1.16    1.78   0
 -11  11  -1    0.05    1.80   0
  11  11  -1    3.10    1.83   0
 -11  11   1    1.00    1.67   0
 -11  11  -1    0.10    1.91   0
 -11 -11  -1   -1.53    1.83   0
 -11  11   1   -0.97    1.54   0
 -11  11  -1    0.97    1.71   0
   0  12  -1   92.45    1.80   0
   0  12   1   85.25    2.14   0
   0 -12  -1   89.26    2.04   0
   0 -12   1   78.63    1.89   0
   0  12   1  121.24    2.22   0
   1 -12   1   19.61    1.46   0
   1 -12  -1   20.59    1.42   0
  -1  12   1   32.21    1.56   0
   1  12   1   20.44    1.64   0
   1  12  -1   22.93    1.55   0
  -1  12  -1   20.96    1.54   0
  -1 -12   1   21.98    1.49   0
  -1 -12  -1   22.67    1.58   0
   1  12   1   33.20    2.05   0
  -1  12   1   24.66    1.57   0
   2 -12   1   13.46    1.36   0
  -2  12   1   24.82    1.48   0
   2 -12  -1   13.07    1.14   0
   2  12   1   11.08    1.71   0
  -2 -12  -1   13.56    1.52   0
   2  12  -1   13.32    1.46   0
  -2  12   1   18.43    1.41   0
  -2 -12   1   13.23    1.48   0
  -2  12  -1   15.01    1.44   0
  -3  12   1    1.65    1.26   0
   3  12  -1    1.15    1.26   0
   3  12   1    2.09    1.43   0
  -3  12   1    1.04    1.20   0
   3 -12  -1    0.38    1.12   0
  -3 -12   1    0.22    1.28   0
   3 -12   1    0.75    1.25   0
  -3 -12  -1    0.50    1.48   0
  -3  12  -1    2.03    1.18   0
   4  12  -1   16.97    1.42   0
  -4 -12  -1   16.43    1.64   0
  -4  12  -1   25.27    1.53   0
   4 -12  -1   22.29    1.46   0
  -4  12  -1   37.13    1.52   0
  -4  12   1   33.96    1.33   0
   4 -12   1   17.55    1.31   0
  -4 -12   1   15.26    1.55   0
  -4  12   1   30.91    1.31   0
   4  12   1   15.23    1.59   0
  -5  12   1    1.96    1.15   0
   5 -12  -1    0.74    1.32   0
  -5 -12   1    1.39    1.28   0
  -5  12  -1    3.79    1.40   0
   5  12   1    2.04    1.30   0
  -5  12  -1    2.54    1.19   0
   5  12  -1    1.66    1.19   0
   5 -12   1    1.86    1.30   0
  -5 -12  -1    3.66    1.58   0
  -5  12   1    4.06    1.22   0
  -6  12  -1   23.29    1.36   0
   6  12   1   16.28    1.55   0
  -6  12   1   34.47    1.64   0
   6  12  -1   14.60    1.55   0
  -6  12  -1   36.71    1.63   0
  -6 -12   1   15.52    1.46   0
   6 -12  -1   20.96    1.30   0
  -6 -12  -1   17.68    1.79   0
   6 -12   1   15.87    1.48   0
  -6  12   1   25.56    1.34   0
  -7  12   1    3.38    1.20   0
  -7  12   1    4.97    1.35   0
  -7  12  -1    6.74    1.53   0
   7 -12  -1    2.87    1.20   0
   7  12   1    2.68    1.48   0
   7  12  -1    3.61    1.50   0
   7 -12   1    3.88    1.41   0
  -7 -12  -1    1.48    1.56   0
  -7  12  -1    2.09    1.23   0
  -7 -12   1    2.99    1.50   0
  -8  12   1   13.84    1.39   0
   8  12  -1    5.54    1.61   0
  -8  12  -1   19.56    1.48   0
   8  12   1    8.56    1.64   0
  -8 -12   1    8.58    1.63   0
   8 -12   1    9.33    1.35   0
  -8  12  -1   14.06    1.38   0
  -8  12   1   15.79    1.71   0
  -8 -12  -1   10.94    1.66   0
  -9  12   1    2.50    1.62   0
  -9  12   1    5.59    1.72   0
  -9 -12  -1    3.68    1.64   0
  -9  12  -1    2.56    1.37   0
  -9 -12   1    3.26    1.64   0
  -9  12   1    3.54    1.60   0
   9  12  -1    0.80    1.61   0
   9  12   1    2.20    1.59   0
  -9  12  -1    3.72    1.69   0
 -10  12  -1    0.15    1.56   0
 -10  12  -1   -0.78    1.43   0
 -10 -12   1   -0.16    1.74   0
 -10  12  -1    1.27    1.69   0
 -10  12   1   -0.26    1.42   0
 -10  12   1    1.89    1.80   0
  10  12  -1    0.43    1.71   0
  10  12   1    0.24    1.75   0
 -10 -12  -1    0.03    1.78   0
 -10  12   1    0.88    1.72   0
  -1  13   1   13.21    1.49   0
  -1  13  -1   14.37    1.44   0
   1 -13  -1   11.31    1.30   0
   1  13   1   20.08    2.01   0
   1  13  -1   13.47    1.45   0
  -1  13   1   21.34    1.51   0
  -1 -13  -1   11.27    1.52   0
   1 -13   1   12.03    1.36   0
   1  13   1   11.11    1.64   0
  -1 -13   1   10.19    1.39   0
  -2  13  -1   -1.61    1.42   0
  -2 -13   1   -0.86    1.10   0
   2  13   1    1.19    1.46   0
   2 -13  -1    0.72    1.19   0
   2 -13   1    0.48    1.29   0
   2  13  -1    0.26    1.29   0
  -2  13   1    0.71    1.13   0
  -2 -13  -1    2.37    1.40   0
  -2  13   1    1.67    1.46   0
   3 -13   1    1.78    1.31   0
   3  13  -1    3.48    2.48   0
  -3 -13   1    1.55    1.36   0
  -3 -13  -1    3.59    1.45   0
   3 -13  -1    2.50    1.26   0
  -3  13   1    4.13    1.34   0
   3  13   1    0.46    1.43   0
  -3  13  -1    1.90    1.19   0
   3  13  -1    2.22    1.33   0
  -3  13   1    2.31    1.31   0
  -4 -13   1    3.96    1.47   0
  -4  13  -1    2.09    1.39   0
   4  13   1    4.41    1.37   0
   4 -13  -1    5.57    1.32   0
   4  13  -1    4.13    1.38   0
  -4  13  -1    9.01    1.25   0
   4 -13   1    3.36    1.16   0
  -4  13   1    8.55    1.46   0
  -4 -13  -1    5.52    1.44   0
  -4  13   1    8.13    1.21   0
  -5  13  -1   83.66    1.77   0
  -5  13  -1   52.83    1.68   0
  -5  13   1   83.19    1.80   0
   5 -13   1   41.43    1.61   0
  -5 -13   1   35.28    1.83   0
   5 -13  -1   46.83    1.64   0
  -5 -13  -1   40.29    1.90   0
   5  13  -1   28.09    1.72   0
  -5  13   1   61.56    1.69   0
   5  13   1   28.30    1.84   0
   6  13   1    0.95    1.44   0
  -6  13   1    2.26    1.31   0
   6 -13   1    0.69    1.17   0
  -6 -13   1    0.90    1.43   0
   6 -13  -1    0.34    1.33   0
  -6 -13  -1    3.35    1.65   0
   6  13  -1    2.70    1.37   0
  -6  13  -1    2.48    1.42   0
  -6  13  -1    2.34    1.49   0
  -6  13   1    2.00    1.20   0
   7  13   1    5.38    1.68   0
   7 -13  -1    6.89    1.46   0
  -7  13   1    8.65    1.60   0
  -7  13  -1    8.05    1.50   0
  -7  13  -1   11.50    1.58   0
   7  13  -1    5.26    1.48   0
  -7 -13   1    6.28    1.54   0
   7 -13   1    5.91    1.27   0
  -7  13   1    6.84    1.46   0
  -7 -13  -1    6.87    1.63   0
   8  13  -1   -0.32    1.54   0
   8  13   1    1.14    1.80   0
  -8  13  -1    1.95    1.63   0
  -8 -13   1    1.26    1.57   0
  -8  13  -1    0.28    1.31   0
  -8 -13  -1    0.09    1.57   0
  -8  13   1    0.53    1.49   0
  -8  13   1    0.15    1.62   0
   8 -13   1    0.04    1.49   0
   9  13   1   -0.41    1.65   0
  -9 -13   1   -0.82    1.69   0
  -9  13   1    1.47    1.57   0
  -9  13   1   -0.70    1.42   0
  -9  13   1    0.67    1.51   0
  -9  13  -1    1.04    1.58   0
   9  13  -1    0.72    1.63   0
   9 -13   1    1.68    1.57   0
  -9 -13  -1    2.00    1.68   0
  -9  13  -1   -0.30    1.49   0
 -10  13  -1    1.56    1.85   0
 -10  13   1    0.05    1.86   0
 -10  13  -1    0.81    1.42   0
  10  13  -1    0.30    1.74   0
 -10  13   1    0.81    1.78   0
 -10 -13  -1    1.17    1.75   0
 -10  13   1    0.19    1.50   0
 -10 -13   1    0.89    1.80   0
 -10  13  -1    0.27    1.52   0
  10  13   1    1.36    1.98   0
   0  14   1   11.44    1.57   0
   0 -14   1    7.97    1.18   0
   0 -14  -1   10.79    1.54   0
   0  14   1   19.81    1.63   0
   0  14  -1   12.02    1.44   0
  -1  14   1   25.98    1.70   0
   1  14  -1   16.13    1.49   0
  -1  14   1   19.53    1.38   0
   1 -14  -1   14.81    1.37   0
   1 -14   1   10.82    1.47   0
  -1 -14  -1   12.70    1.59   0
   1  14   1   24.42    1.90   0
  -1 -14   1   15.78    1.45   0
  -1  14  -1   15.64    1.57   0
   1  14   1   11.92    1.68   0
   2  14   1    1.84    1.53   0
  -2  14   1    0.95    1.44   0
  -2  14   1    1.66    1.37   0
  -2  14  -1    1.14    1.42   0
  -2 -14   1    0.09    1.38   0
   2  14  -1    0.82    1.22   0
   2 -14   1   -0.21    1.16   0
   2 -14  -1    1.55    1.26   0
  -2 -14  -1    1.54    1.42   0
  -3  14   1   21.09    1.48   0
  -3  14  -1   21.01    1.48   0
  -3  14   1   11.18    1.27   0
  -3  14  -1   11.84    1.30   0
   3  14   1    6.32    1.46   0
   3 -14   1   11.04    1.23   0
   3 -14  -1    9.77    1.24   0
  -3 -14   1    8.27    1.30   0
  -3 -14  -1    9.90    1.48   0
   3  14  -1    6.59    1.30   0
   3  14  -1   16.34    2.87   0
  -4 -14   1    4.12    1.49   0
  -4 -14  -1    4.35    1.53   0
  -4  14  -1    9.43    1.45   0
   4  14  -1    3.38    1.43   0
  -4  14  -1    4.53    1.39   0
   4 -14   1    4.40    1.35   0
  -4  14   1    7.72    1.44   0
   4 -14  -1    7.72    1.37   0
   4  14   1    4.48    1.51   0
  -4  14   1   10.59    1.56   0
  -5  14   1    8.67    1.46   0
  -5 -14  -1    4.74    1.51   0
  -5 -14   1    3.40    1.48   0
   5  14  -1    3.60    1.27   0
  -5  14   1    4.79    1.43   0
   5  14   1    2.80    1.44   0
  -5  14  -1    7.10    1.28   0
   5 -14   1    5.10    1.39   0
  -5  14  -1    4.14    1.45   0
   5 -14  -1    5.09    1.33   0
   6  14   1   -0.03    1.46   0
   6 -14   1   -0.36    1.20   0
  -6 -14   1   -0.16    1.44   0
  -6 -14  -1    0.06    1.53   0
   6 -14  -1    0.48    1.36   0
  -6  14  -1    0.19    1.42   0
  -6  14  -1    0.76    1.49   0
  -6  14   1    0.07    1.38   0
  -6  14   1   -0.17    1.53   0
   6  14  -1    0.07    1.20   0
   7  14   1    2.04    1.70   0
   7 -14  -1    0.04    1.40   0
  -7  14   1    0.64    1.59   0
   7 -14   1    0.58    1.25   0
  -7 -14  -1   -0.24    1.74   0
  -7  14  -1   -1.09    1.58   0
  -7  14  -1    0.77    1.49   0
  -7  14   1    1.83    1.23   0
   7  14  -1   -0.36    1.50   0
  -7 -14   1   -0.76    1.53   0
   8 -14  -1    4.19    1.35   0
  -8  14  -1    3.46    1.62   0
  -8  14  -1    9.17    1.69   0
   8  14   1    4.22    1.68   0
   8  14  -1    3.65    1.40   0
   8 -14   1    3.52    1.60   0
  -8 -14  -1    4.86    1.70   0
  -8  14   1    6.44    1.76   0
  -8  14   1    7.98    1.40   0
  -8 -14   1    4.92    1.66   0
  -9  14   1    1.53    1.77   0
  -9 -14  -1    0.26    1.90   0
  -9  14   1    1.43    1.59   0
   9  14   1    0.01    1.73   0
  -9  14  -1    2.93    1.67   0
   9 -14   1    0.39    1.44   0
   9  14  -1    1.13    1.44   0
  -9 -14   1    2.07    1.72   0
  -9  14  -1    2.54    1.77   0
 -10  14   1    1.65    1.56   0
 -10  14   1   -1.11    1.52   0
 -10  14  -1   -0.83    1.67   0
  10  14   1    0.08    1.88   0
 -10  14   1   -0.82    1.72   0
 -10  14  -1    1.42    1.54   0
 -10 -14  -1    2.61    1.86   0
  10  14  -1    2.22    1.85   0
   1 -15   1    4.95    1.37   0
  -1  15  -1    4.12    1.49   0
  -1  15   1    7.05    1.47   0
  -1  15   1   13.01    1.66   0
  -1 -15   1    3.96    1.43   0
   1  15   1    4.19    1.51   0
  -1  15  -1   11.74    1.62   0
   1  15  -1    5.78    1.31   0
   1 -15  -1    5.92    1.35   0
   1  15   1    9.04    1.98   0
  -1 -15  -1    4.90    1.37   0
   1  15  -1   11.88    1.75   0
  -2  15  -1    7.70    1.30   0
   2 -15  -1    6.98    1.41   0
  -2 -15   1    4.95    1.48   0
   2  15   1    7.06    1.49   0
  -2  15  -1   21.00    1.64   0
   2  15  -1    4.78    1.53   0
  -2  15   1   17.53    1.46   0
  -2 -15  -1    8.27    1.45   0
  -2  15   1    7.53    1.52   0
   2  15  -1   16.51    2.16   0
   2 -15   1    8.31    1.40   0
  -3  15   1   41.27    1.72   0
   3 -15   1   32.25    1.60   0
   3  15   1   21.53    1.73   0
  -3 -15   1   28.32    1.73   0
  -3  15  -1   74.48    1.82   0
  -3  15  -1   36.22    1.52   0
   3  15  -1   23.37    1.75   0
  -3 -15  -1   37.02    1.87   0
   3 -15  -1   38.03    1.59   0
  -3  15   1   73.41    1.72   0
   3  15  -1   63.20    3.61   0
  -4 -15  -1    2.58    1.49   0
   4  15   1    1.44    1.46   0
   4 -15  -1    0.57    1.32   0
  -4  15   1    2.15    1.19   0
  -4  15  -1    0.47    1.50   0
  -4  15   1    0.90    1.44   0
  -4 -15   1    0.13    1.46   0
   4 -15   1    1.86    1.35   0
  -4  15  -1    0.14    1.42   0
   4  15  -1   -1.37    1.45   0
  -5  15  -1   -1.20    1.46   0
   5 -15   1   -1.13    1.21   0
  -5 -15  -1    0.62    1.67   0
   5  15  -1    0.18    1.40   0
  -5  15   1    1.58    1.48   0
  -5 -15   1    1.04    1.41   0
   5  15   1   -0.25    1.49   0
  -5  15   1    0.78    1.39   0
  -5  15  -1    2.62    1.49   0
   5 -15  -1    0.69    1.34   0
  -6  15  -1   -0.33    1.30   0
   6  15   1    1.71    1.50   0
  -6 -15   1   -0.33    1.50   0
  -6  15  -1    0.39    1.45   0
  -6 -15  -1    1.94    1.75   0
   6 -15  -1    0.17    1.36   0
   6 -15   1   -0.14    1.39   0
  -6  15   1    2.16    1.51   0
  -6  15   1    1.05    1.41   0
   6  15  -1    1.28    1.45   0
   7  15   1    0.75    1.54   0
  -7  15   1   -0.84    1.45   0
   7  15  -1    1.25    1.56   0
  -7  15  -1    0.58    1.54   0
  -7 -15  -1    1.06    1.55   0
   7 -15  -1    0.30    1.49   0
  -7  15   1    0.18    1.42   0
   7 -15   1    0.77    1.30   0
  -7  15  -1    1.13    1.60   0
  -7 -15   1    0.69    1.55   0
  -8  15  -1    1.21    1.60   0
   8 -15  -1    0.58    1.33   0
  -8  15   1    1.94    1.49   0
  -8  15  -1    1.02    1.67   0
   8 -15   1   -0.88    1.58   0
   8  15   1    0.36    1.66   0
  -8 -15   1    1.20    1.66   0
   8  15  -1    0.98    1.62   0
  -8  15   1    0.87    1.54   0
  -8 -15  -1    1.58    1.89   0
   9  15   1    0.87    1.98   0
  -9  15  -1    1.07    1.69   0
  -9 -15   1    1.59    1.73   0
  -9 -15  -1    1.79    1.77   0
   9  15  -1   -0.62    1.82   0
  -9  15   1    0.74    1.56   0
   9 -15   1    0.94    1.43   0
  -9  15  -1    2.50    1.82   0
  -9  15   1   -0.48    1.47   0
   0  16   1    0.46    1.74   0
   0  16  -1    0.87    1.43   0
   0 -16   1    1.54    1.34   0
   0 -16  -1   -0.73    1.35   0
   0  16   1    0.13    1.45   0
   0  16  -1    1.66    1.52   0
   1  16   1    1.82    1.47   0
   1 -16  -1    2.19    1.37   0
   1  16   1    1.01    1.77   0
  -1 -16  -1    0.95    1.35   0
   1 -16   1    1.89    1.20   0
   1  16  -1    1.98    1.70   0
  -1  16   1    3.17    1.44   0
  -1  16  -1   -0.20    1.43   0
   1  16  -1    0.76    1.49   0
  -1 -16   1    0.70    1.16   0
  -1  16  -1    3.14    1.69   0
  -1  16   1    2.23    1.65   0
  -2  16  -1    6.97    1.51   0
  -2 -16   1    7.82    1.33   0
  -2  16   1   16.45    1.54   0
   2  16   1    6.11    1.57   0
   2  16  -1    7.51    1.48   0
   2 -16  -1    7.94    1.42   0
   2 -16   1    8.83    1.39   0
  -2  16   1    9.66    1.53   0
   2  16  -1   16.08    2.34   0
  -2 -16  -1   11.15    1.50   0
  -2  16  -1   18.76    1.55   0
   3 -16  -1    7.38    1.42   0
   3  16  -1    4.11    1.49   0
   3  16  -1    7.66    2.88   0
  -3  16  -1    6.07    1.44   0
   3  16   1    3.25    1.47   0
  -3  16   1   12.74    1.53   0
   3 -16   1    5.16    1.34   0
  -3  16   1    8.56    1.53   0
  -3  16  -1   13.19    1.52   0
  -3 -16  -1    5.89    1.48   0
  -3 -16   1    5.70    1.48   0
   4  16   1    3.89    1.50   0
  -4  16   1    6.93    1.30   0
   4 -16  -1    3.15    1.21   0
   4 -16   1    3.50    1.40   0
  -4  16   1    3.84    1.48   0
  -4 -16   1    3.27    1.27   0
  -4 -16  -1    3.00    1.51   0
   4  16  -1    3.76    1.44   0
  -4  16  -1    5.68    1.50   0
  -4  16  -1   10.09    1.56   0
  -5 -16   1    1.65    1.52   0
   5  16  -1    1.64    1.50   0
   5  16   1    0.15    1.58   0
  -5  16  -1    3.64    1.59   0
   5 -16  -1    2.87    1.22   0
  -5  16  -1    0.52    1.45   0
  -5  16   1    2.19    1.47   0
  -5  16   1    2.48    1.59   0
  -5 -16  -1    1.17    1.70   0
   5 -16   1    1.18    1.39   0
  -6 -16  -1    3.06    1.61   0
  -6  16  -1    4.28    1.65   0
   6  16   1    2.89    1.57   0
  -6 -16   1    2.00    1.55   0
   6 -16   1    0.98    1.49   0
  -6  16   1    3.98    1.57   0
  -6  16  -1    4.36    1.55   0
  -6  16   1    5.05    1.59   0
   6 -16  -1    2.94    1.41   0
   6  16  -1    1.57    1.51   0
   7  16   1    1.59    1.83   0
  -7  16   1    3.03    1.47   0
   7  16  -1    2.13    1.63   0
  -7 -16  -1    1.70    1.64   0
  -7  16  -1    1.76    1.60   0
   7 -16  -1    2.86    1.51   0
  -7 -16   1    2.31    1.67   0
  -7  16  -1    3.47    1.47   0
   7 -16   1    1.69    1.56   0
  -7  16   1    4.24    1.55   0
  -8 -16  -1   -0.47    1.96   0
  -8 -16   1    2.01    1.72   0
  -8  16  -1    1.06    1.67   0
   8 -16   1    0.27    1.62   0
   8  16  -1    0.07    1.68   0
  -8  16  -1   -0.18    1.76   0
   8  16   1    0.53    1.87   0
   8 -16  -1    0.35    1.38   0
  -8  16   1    3.68    1.75   0
  -8  16   1   -0.07    1.61   0
  -9 -16   1    3.29    1.87   0
  -9 -16  -1    1.66    1.90   0
   9  16   1    0.28    1.87   0
   9  16  -1    2.53    1.85   0
  -9  16   1    2.44    1.56   0
  -9  16   1    4.62    1.66   0
  -9  16  -1    4.52    1.92   0
  -9  16  -1    3.95    1.80   0
   9 -16   1    2.80    1.76   0
  -1  17  -1    2.97    1.48   0
  -1  17   1   -0.75    1.50   0
   1  17   1    1.42    1.66   0
   1  17  -1    3.21    1.95   0
  -1  17  -1    1.18    1.44   0
   1  17  -1    1.45    1.44   0
   1 -17   1    4.37    1.32   0
  -1 -17  -1    0.63    1.41   0
  -1 -17   1    2.14    1.34   0
   1  17   1    0.95    1.97   0
  -1  17   1    3.35    1.55   0
   1 -17  -1    1.75    1.39   0
  -2  17   1    0.39    1.67   0
  -2 -17  -1    0.61    1.42   0
   2  17  -1    1.12    2.29   0
  -2  17  -1    0.92    1.46   0
  -2  17   1    0.96    1.28   0
   2 -17  -1    1.41    1.18   0
  -2 -17   1    2.40    1.49   0
   2  17   1    2.78    1.48   0
   2 -17   1    0.36    1.18   0
   2  17  -1    0.77    1.31   0
  -2  17  -1    0.90    1.49   0
   3 -17   1    9.85    1.32   0
  -3  17   1   27.77    1.77   0
   3  17  -1   18.06    3.34   0
  -3 -17   1   11.29    1.57   0
   3  17   1    9.33    1.57   0
  -3  17   1   12.28    1.62   0
  -3  17  -1   30.50    1.73   0
   3 -17  -1   12.28    1.51   0
  -3 -17  -1   10.23    1.60   0
   3  17  -1    7.16    1.53   0
  -3  17  -1   10.97    1.36   0
  -4  17   1    0.59    1.50   0
   4  17  -1    1.25    1.50   0
  -4  17  -1    4.03    1.54   0
  -4  17   1    1.85    1.62   0
   4  17   1    0.55    1.52   0
  -4 -17  -1    2.09    1.64   0
   4 -17   1    0.89    1.39   0
  -4 -17   1    2.57    1.44   0
  -4  17  -1    1.70    1.48   0
   4 -17  -1    1.97    1.41   0
   5 -17   1    0.41    1.44   0
   5  17  -1    0.38    1.50   0
  -5 -17   1   -1.06    1.50   0
  -5 -17  -1    1.13    1.51   0
   5 -17  -1   -0.35    1.44   0
  -5  17   1    0.69    1.33   0
  -5  17  -1    0.22    1.52   0
  -5  17   1    0.17    1.60   0
  -5  17  -1    1.10    1.38   0
   5  17   1    0.66    1.51   0
   6 -17   1    0.72    1.47   0
   6  17  -1    0.57    1.52   0
   6 -17  -1    0.58    1.33   0
  -6  17   1    3.00    1.38   0
  -6  17   1   -0.02    1.67   0
  -6  17  -1    2.36    1.55   0
  -6  17  -1    0.12    1.47   0
   6  17   1    0.27    1.74   0
  -6 -17  -1    0.81    1.63   0
  -6 -17   1    1.09    1.61   0
  -7  17  -1    1.40    1.61   0
   7  17   1   -1.20    1.73   0
  -7  17   1    1.19    1.41   0
  -7 -17  -1    0.56    1.88   0
   7 -17   1    0.95    1.35   0
   7 -17  -1    0.26    1.35   0
  -7  17   1    0.59    1.47   0
   7  17  -1   -0.51    1.66   0
  -7  17  -1    1.47    1.70   0
  -7 -17   1    2.11    1.62   0
   8 -17   1    0.22    1.41   0
  -8 -17  -1    1.30    1.76   0
  -8  17  -1    2.46    1.54   0
   8  17  -1    1.04    1.76   0
  -8 -17   1    0.23    1.87   0
  -8  17  -1    1.42    1.46   0
  -8  17   1    0.64    1.76   0
  -8  17   1    0.77    1.65   0
   8 -17  -1    1.65    1.67   0
   8  17   1    0.25    1.82   0
  -9 -17   1   -1.82    1.90   0
   9  17   1    0.36    1.95   0
  -9 -17  -1    0.75    1.92   0
   9  17  -1    1.51    1.87   0
   0  18   1   19.26    1.83   0
   0 -18  -1   10.71    1.45   0
   0 -18   1   10.54    1.51   0
   0  18  -1   23.71    1.86   0
   0  18  -1    7.73    1.38   0
   0  18   1   11.51    1.53   0
  -1 -18  -1    3.21    1.47   0
   1 -18   1    3.42    1.48   0
   1 -18  -1    4.32    1.43   0
  -1  18  -1    2.10    1.56   0
   1  18  -1    8.25    2.16   0
  -1  18  -1    8.55    1.62   0
  -1 -18   1    3.72    1.50   0
   1  18   1    3.25    1.50   0
   1  18  -1    4.70    1.51   0
   1  18   1    4.65    2.08   0
  -1  18   1    3.50    1.50   0
  -1  18   1    7.04    1.78   0
   2 -18   1    1.43    1.22   0
   2  18  -1    3.60    1.47   0
   2  18  -1    2.57    2.19   0
  -2  18   1    3.42    1.60   0
  -2 -18  -1    0.73    1.47   0
   2 -18  -1    2.99    1.38   0
  -2  18  -1    1.19    1.33   0
  -2  18   1    1.48    1.48   0
  -2 -18   1    0.84    1.52   0
   2  18   1    0.41    1.54   0
  -2  18  -1    2.51    1.62   0
   3  18  -1   -1.21    1.57   0
  -3  18   1   -0.03    1.58   0
   3 -18  -1    1.28    1.42   0
  -3  18  -1    1.08    1.62   0
  -3  18  -1    3.30    1.46   0
  -3  18   1    1.30    1.48   0
   3  18   1    2.04    1.54   0
  -3 -18   1    1.44    1.44   0
   3 -18   1   -0.21    1.40   0
   3  18  -1    0.30    3.12   0
  -3 -18  -1   -0.83    1.53   0
  -4  18  -1    0.27    1.30   0
  -4  18  -1   -0.58    1.30   0
  -4  18   1   -0.76    1.55   0
  -4 -18   1    0.74    1.52   0
  -4 -18  -1    3.02    1.51   0
  -4  18   1    1.06    1.56   0
   4 -18   1   -0.39    1.42   0
   4  18   1    1.86    1.55   0
   4  18  -1    0.13    1.52   0
   4 -18  -1    0.30    1.47   0
  -5  18   1    2.31    1.38   0
  -5 -18  -1    1.25    1.55   0
  -5  18   1    1.01    1.32   0
   5  18  -1    2.63    1.62   0
   5  18   1    1.42    1.75   0
   5 -18  -1    0.67    1.48   0
  -5 -18   1    0.94    1.59   0
  -5  18  -1    1.57    1.66   0
   5 -18   1   -0.31    1.48   0
  -5  18  -1    0.97    1.58   0
  -6  18  -1    0.69    1.54   0
  -6  18   1   -0.22    1.43   0
  -6 -18  -1    0.57    1.65   0
   6  18   1    0.34    1.70   0
  -6  18   1   -0.75    1.72   0
  -6  18  -1    1.92    1.73   0
   6  18  -1    0.87    1.61   0
   6 -18  -1   -0.17    1.58   0
  -6 -18   1    0.07    1.62   0
   6 -18   1    1.60    1.27   0
  -7 -18   1    0.15    1.56   0
  -7  18  -1    2.48    1.82   0
  -7  18   1    2.78    1.58   0
  -7  18   1    3.60    1.45   0
   7 -18  -1    0.31    1.64   0
   7  18  -1    0.71    1.72   0
   7  18   1    1.87    1.62   0
  -7 -18  -1    0.24    1.95   0
   7 -18   1    0.58    1.63   0
  -7  18  -1    1.78    1.46   0
  -8  18   1    0.92    1.55   0
  -8  18  -1    0.82    1.58   0
  -8  18   1    0.71    1.86   0
  -8  18  -1   -0.87    1.55   0
   8 -18   1    2.00    1.73   0
  -8 -18  -1    0.77    1.84   0
   8  18   1    1.40    1.84   0
  -8 -18   1    1.75    1.87   0
   8 -18  -1    0.41    1.50   0
   8  18  -1    0.82    1.82   0
  -1 -19   1    1.69    1.57   0
   1  19   1    2.86    1.57   0
  -1 -19  -1    1.00    1.50   0
   1  19  -1    2.54    1.65   0
  -1  19  -1    5.16    1.78   0
  -1  19   1    3.18    1.51   0
   1 -19  -1    3.98    1.48   0
  -1  19   1    5.20    1.81   0
   1 -19   1    3.20    1.51   0
  -1  19  -1    2.16    1.43   0
   1  19  -1    5.43    1.96   0
   1  19   1    3.23    2.12   0
   2  19  -1    1.11    2.43   0
  -2 -19   1   -0.47    1.33   0
   2 -19  -1   -0.52    1.42   0
   2  19  -1   -0.15    1.30   0
  -2  19   1    1.26    1.54   0
   2  19   1   -0.34    1.70   0
  -2  19  -1    0.21    1.31   0
  -2  19   1    1.09    1.59   0
  -2 -19  -1    0.42    1.59   0
   2 -19   1    1.32    1.23   0
  -2  19  -1    0.68    1.55   0
   3 -19   1   -1.05    1.20   0
   3  19  -1    2.36    1.57   0
   3  19  -1    0.59    3.29   0
  -3  19  -1   -0.44    1.29   0
  -3  19  -1    1.86    1.58   0
  -3  19   1    0.88    1.54   0
   3  19   1    1.21    1.57   0
   3 -19  -1    1.19    1.28   0
  -3 -19  -1   -1.48    1.55   0
  -3 -19   1    3.21    1.54   0
  -3  19   1    0.54    1.59   0
   4 -19  -1    0.65    1.50   0
  -4 -19  -1    0.78    1.53   0
  -4 -19   1    0.75    1.56   0
   4  19   1    0.59    1.59   0
  -4  19  -1    1.12    1.41   0
   4  19  -1    1.54    1.61   0
  -4  19  -1    0.58    1.50   0
   4 -19   1    1.12    1.26   0
  -4  19   1    0.04    1.57   0
  -4  19   1    1.80    1.65   0
  -5 -19   1    1.68    1.66   0
   5 -19  -1    1.92    1.61   0
   5  19  -1    1.02    1.64   0
  -5 -19  -1    1.82    1.84   0
  -5  19   1    4.34    1.78   0
  -5  19   1    0.61    1.42   0
   5  19   1    1.25    1.66   0
  -5  19  -1    1.11    1.40   0
  -5  19  -1    5.57    1.74   0
   5 -19   1    3.30    1.57   0
   6  19  -1    0.16    1.69   0
   6  19   1   -0.02    1.74   0
   6 -19   1    1.03    1.37   0
  -6  19  -1    1.49    1.42   0
  -6 -19   1    0.45    1.69   0
  -6  19   1    0.12    1.71   0
  -6 -19  -1    0.23    1.93   0
  -6  19   1   -0.50    1.57   0
   6 -19  -1   -1.17    1.61   0
  -6  19  -1   -0.12    1.86   0
  -7 -19  -1    1.20    1.81   0
  -7  19   1    0.66    1.61   0
  -7 -19   1    0.73    1.83   0
  -7  19   1    0.24    1.54   0
   7  19   1    2.23    2.08   0
  -7  19  -1   -0.41    1.50   0
   7  19  -1    0.35    1.83   0
   7 -19  -1    1.38    1.46   0
   7 -19   1    1.31    1.70   0
  -7  19  -1    1.93    1.84   0
   0  20   1   -0.01    1.56   0
   0  20   1    0.82    1.82   0
   0 -20   1    0.08    1.52   0
   0  20  -1   -0.40    1.77   0
   0  20  -1    0.62    1.58   0
   0 -20  -1    0.21    1.53   0
  -1  20   1    0.86    1.36   0
  -1  20  -1    2.86    1.89   0
   1  20   1    2.66    1.61   0
   1  20   1    1.80    2.17   0
   1  20  -1    1.18    2.07   0
  -1 -20  -1    2.01    1.49   0
  -1 -20   1    2.10    1.53   0
   1 -20   1    1.83    1.51   0
  -1  20   1    3.06    1.86   0
   1 -20  -1    1.28    1.46   0
  -1  20  -1    1.26    1.39   0
   1  20  -1    1.23    1.60   0
  -2 -20  -1    1.46    1.55   0
  -2  20  -1    0.93    1.56   0
  -2  20   1    1.27    1.89   0
   2  20  -1   -0.82    1.62   0
   2  20   1    1.98    1.59   0
  -2  20   1    1.71    1.58   0
   2  20  -1    0.29    2.53   0
   2 -20  -1    0.60    1.52   0
  -2 -20   1    2.58    1.52   0
  -2  20  -1    0.83    1.65   0
   2 -20   1    0.94    1.30   0
  -3 -20   1    1.08    1.59   0
   3 -20   1    0.53    1.54   0
   3 -20  -1   -1.19    1.50   0
   3  20  -1    0.41    3.40   0
   3  20   1    0.19    1.61   0
  -3  20  -1    1.31    1.65   0
  -3 -20  -1   -0.62    1.75   0
  -3  20   1    0.11    1.67   0
   3  20  -1    0.87    1.60   0
  -3  20   1    1.63    1.58   0
  -3  20  -1    0.91    1.59   0
  -4  20   1    1.38    1.69   0
  -4  20  -1    0.75    1.45   0
  -4  20  -1   -0.55    1.69   0
  -4  20   1    1.11    1.68   0
  -4 -20  -1    2.21    1.84   0
   4 -20   1    0.61    1.48   0
   4  20   1    1.35    1.64   0
   4 -20  -1    0.99    1.35   0
  -4 -20   1    0.14    1.59   0
   4  20  -1   -0.46    1.63   0
   5  20  -1    0.67    1.67   0
   5 -20  -1    0.03    1.63   0
  -5 -20  -1    0.29    1.72   0
  -5  20   1    0.14    1.46   0
   5 -20   1    0.31    1.36   0
   5  20   1    1.55    1.72   0
  -5  20  -1    0.67    1.60   0
  -5  20   1   -1.39    1.85   0
  -5 -20   1    0.80    1.65   0
  -5  20  -1   -0.02    1.77   0
  -6  20  -1   -0.10    1.45   0
   6 -20   1    1.06    1.40   0
  -6  20   1    2.10    1.75   0
  -6 -20  -1   -0.02    1.77   0
   6  20   1    0.89    1.78   0
   6 -20  -1    0.04    1.48   0
  -6 -20   1   -0.65    1.76   0
  -6  20   1    0.74    1.80   0
   6  20  -1    2.03    1.77   0
  -6  20  -1    1.40    1.84   0
   7  20   1    1.91    1.92   0
   7  20  -1    3.80    1.85   0
  -7  20  -1    2.20    1.63   0
  -7 -20  -1    2.75    1.87   0
  -7 -20   1    1.53    1.59   0
  -7  20   1    2.18    1.97   0
   7 -20  -1    0.87    1.77   0
  -7  20   1    1.37    1.56   0
   7 -20   1    1.15    1.57   0
  -7  20  -1    1.69    1.72   0
  -1 -21  -1    1.90    1.56   0
   1  21  -1    2.76    1.63   0
   1 -21   1    2.93    1.59   0
  -1  21   1    1.86    1.63   0
   1 -21  -1    2.82    1.58   0
  -1  21  -1    3.77    1.95   0
  -1  21  -1    5.22    1.61   0
   1  21   1    4.01    1.62   0
   1  21   1    2.65    2.33   0
   1  21  -1    3.22    2.34   0
  -1  21   1    3.82    1.96   0
  -1 -21   1    3.45    1.63   0
  -2  21  -1    0.04    1.71   0
  -2  21   1   -0.66    1.64   0
  -2  21   1   -0.39    1.91   0
  -2 -21  -1    0.45    1.58   0
   2 -21  -1    0.75    1.53   0
  -2  21  -1    1.42    1.94   0
   2  21   1    1.00    1.65   0
   2  21  -1   -0.07    2.68   0
  -2 -21   1    1.37    1.59   0
   2  21  -1    0.66    1.65   0
   2 -21   1    1.37    1.36   0
  -3 -21  -1    0.49    1.59   0
   3  21   1    1.01    1.62   0
   3 -21   1   -0.55    1.63   0
  -3  21   1    0.10    1.76   0
   3 -21  -1    0.15    1.53   0
  -3  21  -1   -0.70    1.62   0
  -3 -21   1   -0.40    1.59   0
   3  21  -1    0.57    1.65   0
  -3  21  -1    0.57    1.91   0
  -3  21   1   -0.74    1.38   0
  -4  21   1    0.73    1.68   0
  -4  21  -1   -1.05    1.68   0
  -4 -21   1    1.23    1.69   0
   4 -21  -1    2.10    1.65   0
   4  21  -1   -1.36    1.75   0
   4  21   1   -0.29    1.75   0
  -4  21   1   -1.32    1.75   0
  -4 -21  -1    0.50    1.91   0
   4 -21   1    0.15    1.40   0
  -4  21  -1    1.09    1.73   0
   5 -21  -1    0.12    1.70   0
  -5 -21  -1   -0.43    1.73   0
  -5 -21   1   -1.42    1.88   0
   5 -21   1   -0.65    1.65   0
  -5  21  -1    0.82    1.81   0
   5  21  -1    0.36    1.77   0
  -5  21   1    0.23    1.53   0
   5  21   1    1.04    1.80   0
  -5  21   1    0.86    1.97   0
  -5  21  -1    1.52    1.47   0
  -6  21   1    0.68    1.85   0
  -6  21  -1    1.81    1.79   0
   6  21  -1    0.59    1.86   0
  -6 -21  -1    0.07    2.06   0
  -6  21   1    0.17    1.94   0
  -6 -21   1   -0.72    1.84   0
  -6  21  -1   -0.30    1.95   0
   6 -21  -1    1.08    1.53   0
   6 -21   1    1.03    1.73   0
   6  21   1    2.60    2.10   0
   0 -22  -1    2.39    1.64   0
   0  22   1    1.95    2.22   0
   0  22   1    2.82    1.66   0
   0  22  -1   -0.08    2.15   0
   0  22  -1    1.46    1.70   0
   0 -22   1    3.27    1.65   0
   1  22  -1    1.32    2.39   0
  -1  22  -1    0.07    1.71   0
   1 -22   1    0.63    1.41   0
   1  22   1   -0.05    2.38   0
  -1 -22   1    3.19    1.66   0
  -1 -22  -1    0.30    1.65   0
   1 -22  -1    0.61    1.62   0
   1  22   1    3.39    1.71   0
  -1  22   1    0.96    1.69   0
   1  22  -1    0.99    1.69   0
  -1  22  -1   -0.18    2.03   0
  -1  22   1   -0.24    2.04   0
  -2  22  -1    0.89    1.67   0
  -2 -22   1    1.64    1.46   0
  -2  22  -1    1.74    1.84   0
   2 -22   1    0.25    1.62   0
  -2 -22  -1    1.38    1.86   0
   2  22  -1    0.36    1.73   0
  -2  22   1    2.25    1.99   0
   2 -22  -1    1.39    1.64   0
   2  22  -1    0.97    2.74   0
  -2  22   1   -0.23    1.74   0
   2  22   1    1.56    1.90   0
  -3 -22  -1   -0.41    1.68   0
  -3  22  -1    0.44    1.47   0
  -3  22   1    0.26    1.73   0
  -3 -22   1   -1.82    1.72   0
   3  22  -1   -0.22    1.75   0
   3  22   1    0.72    1.74   0
   3 -22   1    1.67    1.65   0
  -3  22   1    0.83    1.85   0
   3 -22  -1    0.17    1.64   0
  -3  22  -1    0.09    1.82   0
  -4 -22  -1    0.97    1.75   0
  -4 -22   1    2.40    1.77   0
  -4  22  -1    1.08    1.92   0
   4 -22  -1    0.51    1.63   0
   4  22   1    1.49    1.98   0
   4 -22   1    0.85    1.74   0
  -4  22  -1    0.04    1.53   0
   4  22  -1    1.77    1.60   0
  -4  22   1   -1.31    1.90   0
  -4  22   1   -0.24    1.72   0
   5  22  -1   -0.71    1.86   0
   5 -22   1   -0.70    1.80   0
  -5  22  -1    2.18    1.82   0
  -5 -22  -1    0.99    2.09   0
  -5  22   1    2.94    1.57   0
  -5  22   1    1.55    1.95   0
   5  22   1    0.00    1.85   0
   5 -22  -1    0.61    1.73   0
  -5 -22   1    1.40    1.81   0
  -5  22  -1    0.80    1.94   0
  -1  23   1   -1.09    1.71   0
   1 -23  -1   -0.09    1.66   0
  -1 -23   1   -1.47    1.63   0
  -1  23   1    1.75    2.10   0
  -1 -23  -1   -0.22    1.69   0
  -1  23  -1    2.44    1.77   0
   1  23  -1    2.83    1.78   0
   1  23   1    0.01    1.76   0
  -1  23  -1   -0.45    2.09   0
   1  23  -1    1.60    2.46   0
   1 -23   1    0.55    1.72   0
  -2 -23  -1   -0.53    1.74   0
   2  23  -1    0.84    2.89   0
  -2  23  -1    0.76    1.82   0
  -2 -23   1   -0.27    1.74   0
   2 -23  -1    1.46    1.69   0
   2  23  -1    0.20    1.78   0
  -2  23  -1    2.06    2.08   0
  -2  23   1   -1.72    1.60   0
   2  23   1    1.97    1.99   0
  -2  23   1    2.37    1.87   0
   2 -23   1    1.91    1.73   0
   3  23  -1    0.66    1.80   0
  -3 -23   1    0.56    1.79   0
  -3  23   1   -0.24    1.87   0
  -3  23   1    1.48    1.92   0
  -3  23  -1    1.06    1.55   0
   3 -23   1    2.19    1.72   0
   3  23   1    1.37    1.83   0
   3 -23  -1    0.44    1.74   0
  -3 -23  -1    1.61    1.72   0
  -3  23  -1    0.74    1.93   0
  -4  23   1    0.87    1.99   0
  -4  23   1   -0.27    1.59   0
   4  23  -1    0.18    1.85   0
  -4 -23  -1    0.56    1.83   0
   4  23   1    1.12    1.86   0
  -4  23  -1    0.69    1.98   0
   4 -23  -1    0.20    1.78   0
  -4 -23   1    2.60    1.87   0
  -4  23  -1   -0.54    1.84   0
   4 -23   1    1.43    1.70   0
   0 -24   1    1.95    1.79   0
   0  24  -1    0.66    2.38   0
   0 -24  -1    1.21    1.78   0
   0  24  -1   -0.64    1.84   0
   0  24   1    0.31    1.82   0
   0  24   1    0.71    2.58   0
   1  24   1    0.06    1.85   0
  -1 -24   1    1.47    1.53   0
  -1  24  -1    2.16    1.82   0
   1 -24  -1    0.30    1.77   0
  -1 -24  -1    0.26    1.81   0
  -1  24  -1    0.49    2.23   0
  -1  24   1    0.68    2.15   0
  -1  24   1    2.38    1.84   0
   1 -24   1    1.42    1.50   0
   1  24  -1   -0.13    2.87   0
   1  24  -1    1.19    1.60   0
  -2  24  -1    2.21    2.22   0
   2 -24  -1    1.02    1.81   0
   2  24  -1    1.16    3.33   0
   2  24   1    0.30    1.91   0
  -2  24   1    0.73    2.24   0
  -2  24  -1    1.41    1.82   0
  -2 -24   1    0.66    1.82   0
   2  24  -1    1.16    1.89   0
  -2  24   1    0.94    1.89   0
  -2 -24  -1    2.84    1.82   0
   2 -24   1   -0.50    1.76   0
   0   0   2    2.02    2.25   0
   0   0  -2    1.90    2.08   0
   1   0   2   99.20    3.13   0
  -1   0   2   94.92    2.43   0
  -1   0  -2  103.06    3.33   0
   1   0  -2  100.86    2.54   0
  -2   0  -2  123.14    2.69   0
   2   0  -2  119.65    2.21   0
  -2   0   2  112.74    2.06   0
   2   0  -2  134.81    2.54   0
   2   0   2  115.94    2.62   0
  -3   0  -2  615.13    4.07   0
  -3   0   2  609.82    3.49   0
   3   0  -2  569.73    3.40   0
   3   0  -2  624.68    4.24   0
  -3   0   2  675.94    4.19   0
  -4   0   2   87.02    1.81   0
  -4   0  -2   79.38    1.71   0
   4   0  -2   77.61    1.55   0
  -4   0  -2   81.79    1.68   0
  -4   0   2   87.17    1.72   0
   4   0  -2   80.62    1.77   0
  -5   0   2  461.45    2.87   0
  -5   0  -2  451.42    3.07   0
   5   0  -2  418.36    2.72   0
  -5   0  -2  444.33    3.03   0
  -5   0   2  463.22    3.24   0
   5   0  -2  396.49    3.22   0
  -6   0   2   45.23    1.26   0
   6   0  -2   35.03    1.64   0
  -6   0  -2   44.16    1.51   0
  -6   0   2   47.00    1.70   0
  -6   0  -2   44.97    1.46   0
  -7   0  -2   23.63    1.41   0
  -7   0   2   22.04    1.19   0
  -7   0   2   27.90    1.43   0
  -7   0   2   26.83    1.70   0
  -7   0  -2   25.52    1.40   0
  -8   0  -2   49.12    1.75   0
  -8   0  -2   48.39    1.60   0
  -8   0   2   47.79    1.56   0
  -8   0  -2   50.92    1.55   0
  -8   0   2   50.61    1.36   0
  -8   0   2   47.11    1.70   0
  -9   0  -2   34.82    1.53   0
  -9   0  -2   30.56    1.70   0
  -9   0   2   28.77    1.75   0
  -9   0   2   31.54    1.56   0
  -9   0   2   31.97    1.60   0
  -9   0  -2   29.78    1.55   0
 -10   0  -2    0.45    1.44   0
 -10   0   2    0.84    1.66   0
 -10   0   2    1.08    1.21   0
 -10   0  -2    0.22    1.64   0
 -10   0   2    0.50    1.49   0
 -10   0  -2   -0.36    1.46   0
 -11   0   2   -1.24    1.53   0
 -11   0   2    1.08    1.39   0
 -11   0  -2    0.74    1.98   0
 -11   0  -2    1.39    1.62   0
 -11   0   2    0.93    1.74   0
 -11   0  -2    1.07    1.59   0
 -12   0   2    0.41    1.75   0
 -12   0  -2    1.29    1.93   0
 -12   0  -2    0.06    1.82   0
 -12   0  -2    1.89    1.81   0
 -12   0   2    2.90    1.46   0
   1  -1  -2   70.58    2.24   0
  -1   1   2   84.23    2.44   0
   1   1  -2   85.04    2.24   0
  -1   1  -2   82.38    2.75   0
   1  -1   2   83.72    2.50   0
   1   1   2   74.04    3.59   0
  -1  -1   2   88.16    2.36   0
  -1  -1  -2   88.53    4.13   0
  -2  -1  -2  815.41    6.13   0
   2   1  -2  801.80    4.52   0
  -2  -1   2  782.20    4.49   0
  -2   1  -2  824.20    5.45   0
   2  -1  -2  803.06    4.70   0
   2  -1   2  838.89    5.18   0
  -2   1   2  839.04    4.71   0
   2  -1  -2  898.34    4.91   0
  -3  -1  -2    0.36    1.43   0
  -3   1  -2    4.59    1.47   0
  -3  -1  -2    0.67    1.49   0
   3  -1  -2    1.27    1.39   0
  -3   1   2    1.70    1.39   0
  -3  -1   2    1.95    1.08   0
   3   1  -2    1.39    1.23   0
   3   1  -2    2.49    1.40   0
   3  -1  -2    1.29    1.27   0
   3  -1   2    7.55    1.28   0
  -3   1   2    1.91    1.26   0
  -4  -1  -2   23.57    1.35   0
  -4   1   2   23.77    1.24   0
   4  -1  -2   23.15    1.41   0
  -4   1   2   25.01    1.46   0
   4  -1  -2   22.56    1.40   0
  -4  -1  -2   23.23    1.40   0
   4   1  -2   20.77    1.43   0
   4   1  -2   23.60    1.36   0
   4  -1   2   24.89    1.32   0
  -4  -1   2   24.16    1.39   0
  -4  -1   2   23.83    1.52   0
  -4   1  -2   22.55    1.28   0
  -5   1  -2  352.14    2.80   0
  -5  -1   2  367.99    2.67   0
   5   1  -2  349.39    2.53   0
  -5   1  -2  365.26    2.72   0
  -5  -1  -2  380.41    2.73   0
   5  -1  -2  354.63    2.85   0
  -5  -1  -2  370.48    2.82   0
  -5  -1   2  375.68    3.08   0
  -5   1   2  397.50    2.94   0
  -5   1   2  378.89    2.48   0
   5   1  -2  308.05    3.08   0
  -6   1   2    5.96    1.40   0
  -6   1  -2    7.35    1.33   0
   6   1  -2    5.58    1.11   0
  -6  -1  -2    8.42    1.29   0
  -6   1   2    7.23    1.06   0
   6  -1  -2    6.67    1.31   0
  -6   1   2    8.20    1.16   0
  -6  -1   2    6.89    1.22   0
  -6  -1  -2    7.19    1.32   0
  -6  -1   2    7.30    1.40   0
  -6   1  -2    8.48    1.27   0
   6   1  -2    5.50    1.40   0
  -7  -1   2  175.55    1.96   0
  -7  -1  -2  174.57    2.39   0
  -7   1   2  185.82    1.88   0
  -7  -1  -2  183.87    2.10   0
  -7   1  -2  169.01    2.10   0
  -7   1  -2  180.66    2.02   0
  -7  -1  -2  197.14    2.05   0
  -7  -1   2  176.20    2.39   0
  -7   1   2  184.52    2.18   0
  -7   1   2  190.41    1.94   0
  -8  -1   2    0.45    1.60   0
  -8  -1  -2    0.69    1.34   0
  -8   1  -2    1.91    1.32   0
  -8   1  -2    2.55    1.36   0
  -8  -1  -2   -0.33    1.27   0
  -8  -1   2    2.17    1.31   0
  -8   1   2    0.63    1.32   0
  -8   1  -2    0.61    1.39   0
  -8   1   2    0.50    1.25   0
  -8   1   2    0.95    1.46   0
  -8  -1   2    0.48    1.10   0
  -8  -1  -2    0.90    1.66   0
  -9  -1   2    4.23    1.24   0
  -9  -1  -2    5.98    1.36   0
  -9  -1  -2    5.99    1.57   0
  -9  -1  -2    4.57    1.44   0
  -9  -1   2    3.96    1.22   0
  -9   1   2    5.93    1.23   0
  -9   1  -2    4.48    1.54   0
  -9   1  -2    3.56    1.23   0
  -9   1   2    5.07    1.51   0
  -9   1   2    3.50    1.21   0
  -9  -1   2    3.80    1.58   0
  -9   1  -2    4.53    1.39   0
 -10   1  -2    3.36    1.46   0
 -10   1  -2    0.79    1.85   0
 -10  -1  -2    1.92    1.28   0
 -10  -1  -2    0.93    1.44   0
 -10  -1  -2    2.45    1.84   0
 -10  -1   2    2.55    1.31   0
 -10   1   2    2.47    1.67   0
 -10  -1   2    1.79    1.26   0
 -10   1   2    1.54    1.24   0
 -10   1   2    1.78    1.51   0
 -10  -1   2    0.73    1.80   0
 -10   1  -2    0.82    1.32   0
 -11   1   2    2.25    1.81   0
 -11   1  -2    1.96    1.63   0
 -11   1   2    2.27    1.49   0
 -11  -1  -2    1.91    2.00   0
 -11  -1   2    1.42    1.74   0
 -11   1   2    2.72    1.38   0
 -11  -1  -2    1.89    1.56   0
 -11  -1  -2    1.51    1.64   0
 -11  -1   2    0.97    1.36   0
 -11  -1   2    1.82    1.55   0
 -11   1  -2    0.18    1.78   0
 -11   1  -2    0.13    1.58   0
 -12  -1  -2    3.24    1.97   0
 -12   1  -2    1.75    2.18   0
 -12   1   2    1.05    1.95   0
 -12  -1   2    2.07    1.70   0
 -12  -1  -2    2.38    1.82   0
 -12   1  -2    4.47    1.78   0
 -12   1   2    2.03    1.71   0
 -12  -1  -2    2.87    1.78   0
 -12   1  -2    3.39    1.75   0
 -12   1   2    3.99    1.57   0
 -12  -1   2    1.62    1.78   0
   0  -2   2 2403.66    9.48   0
   0   2   2 2009.79   13.75   0
   0   2   2 2007.51   13.67   0
   0   2  -2 2264.28    8.87   0
  -1   2  -2    1.56    1.86   0
  -1  -2   2    1.51    1.59   0
  -1   2   2    1.11    1.58   0
   1   2  -2    1.51    1.64   0
   1  -2  -2    1.48    1.71   0
   1  -2   2    2.40    1.69   0
  -1   2   2    1.14    1.38   0
  -2   2   2  888.81    4.56   0
   2  -2   2  828.84    4.90   0
   2  -2  -2  870.76    4.57   0
  -2   2  -2  794.51    5.00   0
  -2  -2  -2  827.81    6.64   0
  -2   2   2  817.13    4.62   0
  -2  -2   2  844.52    4.60   0
   2   2  -2  786.34    4.27   0
  -2  -2  -2  791.55    6.35   0
  -3   2   2  837.53    4.09   0
  -3  -2  -2  806.04    4.94   0
   3   2  -2  727.31    4.77   0
   3   2  -2  760.39    3.88   0
   3  -2   2  771.65    4.16   0
   3  -2  -2  829.34    4.24   0
  -3   2   2  765.70    3.85   0
  -3   2  -2  749.72    4.45   0
  -3   2   2  734.03    3.77   0
  -3  -2   2  753.10    3.94   0
  -3  -2  -2  773.86    4.93   0
  -4   2  -2    1.37    1.12   0
  -4  -2   2    0.98    1.12   0
  -4   2   2    1.16    1.07   0
  -4  -2  -2    1.81    1.32   0
  -4  -2  -2    0.78    1.23   0
  -4   2   2    1.76    1.01   0
   4   2  -2    1.00    1.10   0
  -4   2   2    2.91    1.28   0
   4   2  -2    1.28    1.44   0
   4  -2   2    2.77    1.09   0
   4  -2  -2    1.26    1.28   0
   5   2  -2   37.01    1.32   0
  -5   2   2   38.92    1.43   0
   5  -2  -2   37.66    1.48   0
  -5   2   2   40.22    1.38   0
  -5   2  -2   36.04    1.42   0
  -5  -2  -2   39.63    1.44   0
  -5  -2  -2   40.07    1.50   0
   5   2  -2   31.71    1.75   0
  -5   2   2   40.95    1.24   0
  -5  -2   2   37.69    1.51   0
  -6   2   2   25.23    1.27   0
  -6  -2  -2   24.14    1.35   0
  -6  -2   2   21.32    1.17   0
  -6   2   2   24.63    1.45   0
   6   2  -2   18.29    1.30   0
  -6  -2  -2   23.03    1.40   0
  -6   2   2   23.60    1.18   0
  -6   2  -2   21.04    1.20   0
   6   2  -2   17.43    1.52   0
   6  -2  -2   22.32    1.44   0
  -6   2  -2   22.03    1.25   0
  -6  -2   2   21.54    1.68   0
  -7  -2  -2    6.84    1.52   0
  -7   2  -2    7.94    1.29   0
  -7   2  -2    7.78    1.12   0
  -7   2   2    8.01    1.41   0
   7   2  -2    8.43    1.32   0
  -7  -2  -2    8.61    1.33   0
  -7   2   2    8.63    1.37   0
  -7  -2   2    6.90    1.18   0
  -7  -2   2    9.18    1.64   0
  -7   2   2    8.79    1.09   0
  -7  -2  -2    9.50    1.50   0
  -8   2   2   22.55    1.41   0
  -8   2  -2   22.14    1.24   0
  -8  -2   2   18.59    1.63   0
  -8   2  -2   20.60    1.52   0
  -8   2  -2   19.23    1.46   0
  -8  -2  -2   25.27    1.43   0
  -8   2   2   22.98    1.21   0
  -8  -2  -2   21.88    1.49   0
  -8  -2   2   21.53    1.43   0
  -8  -2  -2   20.72    1.76   0
  -8   2   2   23.74    1.63   0
  -9   2  -2   40.47    1.54   0
  -9  -2  -2   47.50    1.70   0
  -9  -2   2   39.83    1.83   0
  -9  -2   2   41.74    1.46   0
  -9   2  -2   46.65    1.48   0
  -9   2   2   55.25    1.69   0
  -9   2   2   49.19    1.60   0
  -9  -2  -2   53.13    1.60   0
  -9  -2  -2   41.17    2.02   0
  -9  -2   2   44.94    1.57   0
  -9   2  -2   40.35    1.73   0
  -9   2   2   43.40    1.81   0
 -10   2   2    6.79    1.43   0
 -10  -2  -2    5.61    1.76   0
 -10  -2   2    7.55    1.45   0
 -10   2   2    7.68    1.48   0
 -10   2  -2    7.79    1.50   0
 -10   2   2    7.81    1.53   0
 -10  -2   2    7.16    1.55   0
 -10   2  -2    5.86    1.52   0
 -10  -2  -2    6.47    1.60   0
 -10  -2  -2    8.07    1.51   0
 -10   2  -2    9.52    1.84   0
 -11  -2  -2    0.57    1.98   0
 -11  -2   2   -0.47    1.59   0
 -11   2  -2   -0.65    1.68   0
 -11   2   2    0.74    1.56   0
 -11   2  -2    1.02    1.63   0
 -11  -2  -2    0.22    1.61   0
 -11  -2   2   -0.35    1.30   0
 -11   2   2    1.38    1.74   0
 -11  -2  -2    0.65    1.59   0
 -11   2  -2    0.78    1.60   0
 -11   2   2   -0.85    1.42   0
 -12  -2   2   -0.12    1.47   0
 -12   2  -2    0.29    1.75   0
 -12   2  -2    1.42    1.94   0
 -12   2   2    0.10    1.85   0
 -12  -2   2    1.11    1.82   0
 -12   2  -2    1.74    1.81   0
 -12   2   2    0.39    1.73   0
 -12  -2  -2    0.74    1.81   0
 -12  -2  -2    0.16    2.17   0
 -12  -2  -2   -0.19    1.71   0
 -12   2   2    1.85    1.90   0
  -1   3   2   91.03    2.29   0
   1  -3   2  104.68    2.36   0
  -1  -3   2  108.35    2.45   0
   1  -3  -2  107.63    2.30   0
   1   3   2  109.44    4.65   0
   1   3  -2  109.67    2.34   0
  -1   3  -2  101.37    2.29   0
  -1  -3  -2  107.47    5.12   0
  -2   3   2   21.76    1.50   0
   2   3  -2   21.05    1.32   0
   2  -3  -2   20.96    1.39   0
  -2   3  -2   21.78    1.61   0
   2   3   2   21.51    2.09   0
   2  -3   2   20.92    1.58   0
  -2   3   2   20.46    1.51   0
  -2  -3  -2   22.57    2.31   0
  -2  -3   2   23.09    1.60   0
  -2   3   2   22.64    1.41   0
  -3   3   2  612.82    3.48   0
  -3   3   2  568.91    3.37   0
   3  -3  -2  563.98    3.34   0
   3   3   2  534.89    4.29   0
   3   3  -2  541.17    3.37   0
  -3   3  -2  510.88    3.55   0
  -3  -3  -2  561.69    4.33   0
  -3  -3   2  538.05    3.43   0
  -3   3   2  514.57    3.12   0
   3   3  -2  491.11    4.40   0
   3  -3   2  539.38    3.50   0
  -4  -3   2   13.23    1.36   0
   4  -3  -2   15.61    1.35   0
   4   3  -2   15.31    1.32   0
  -4   3  -2   13.64    1.24   0
  -4  -3  -2   15.88    1.54   0
   4  -3   2   13.73    1.20   0
  -4   3   2   15.20    1.28   0
  -4   3   2   15.42    1.23   0
  -4   3   2   16.53    1.41   0
   4   3  -2   12.09    1.66   0
   5  -3   2  604.87    3.22   0
  -5   3  -2  573.07    3.37   0
  -5   3   2  655.97    3.07   0
  -5   3   2  658.54    3.12   0
  -5  -3  -2  646.97    3.59   0
  -5   3   2  690.75    3.48   0
   5   3  -2  490.31    4.30   0
  -5  -3   2  573.22    3.29   0
   5  -3  -2  631.07    3.55   0
   5   3  -2  576.17    3.26   0
  -5  -3  -2  662.73    3.60   0
  -6   3   2    6.31    1.04   0
   6   3  -2    3.13    1.22   0
   6   3  -2    3.15    1.54   0
  -6  -3  -2    4.79    1.31   0
  -6   3  -2    4.12    1.03   0
  -6  -3   2    4.60    1.07   0
  -6  -3  -2    5.16    1.25   0
  -6   3   2    6.39    1.21   0
  -6   3   2    7.07    1.29   0
  -7   3  -2   26.66    1.38   0
   7   3  -2   27.74    1.46   0
  -7  -3  -2   32.26    1.47   0
  -7   3   2   31.38    1.22   0
  -7  -3   2   27.35    1.48   0
  -7  -3  -2   34.67    1.46   0
  -7   3  -2   26.50    1.19   0
  -7   3   2   31.94    1.51   0
  -7  -3  -2   31.64    1.79   0
  -7   3   2   36.12    1.46   0
  -8  -3  -2   16.34    1.39   0
  -8  -3  -2   13.29    1.76   0
  -8  -3   2   14.02    1.20   0
  -8   3  -2   13.27    1.39   0
  -8   3   2   13.25    1.16   0
   8   3  -2   10.24    1.22   0
  -8   3  -2   14.92    1.32   0
  -8  -3  -2   14.71    1.47   0
  -8   3   2   17.28    1.21   0
  -8   3   2   14.05    1.35   0
  -8   3  -2   14.55    1.50   0
  -9  -3  -2    9.77    1.43   0
  -9   3  -2    6.64    1.52   0
  -9   3  -2    9.80    1.57   0
  -9   3   2    9.39    1.42   0
  -9   3   2    8.35    1.28   0
  -9  -3   2    7.11    1.46   0
  -9  -3  -2    7.96    1.68   0
  -9   3  -2    7.43    1.49   0
  -9  -3  -2    7.58    1.75   0
  -9   3   2    7.67    1.41   0
 -10  -3  -2    4.22    1.87   0
 -10  -3  -2    4.11    1.56   0
 -10  -3  -2    5.94    1.46   0
 -10   3   2    5.45    1.53   0
 -10   3   2    2.84    1.61   0
 -10   3   2    4.39    1.49   0
 -10  -3   2    2.64    1.37   0
 -10   3  -2    3.84    1.53   0
 -10   3  -2    2.29    1.65   0
 -10   3  -2    2.91    1.47   0
 -10  -3   2    3.33    1.30   0
 -11  -3  -2    1.29    1.92   0
 -11  -3  -2    1.03    1.84   0
 -11   3  -2    0.44    1.37   0
 -11  -3   2    0.99    1.31   0
 -11   3   2    1.97    1.65   0
 -11   3   2    1.91    1.57   0
 -11   3  -2    2.13    1.77   0
 -11  -3   2    0.87    1.60   0
 -11   3  -2    3.55    1.66   0
 -11  -3  -2    1.72    1.62   0
 -11   3   2   -0.86    1.77   0
 -12  -3   2   -0.92    1.83   0
 -12   3   2    0.15    1.82   0
 -12  -3  -2   -0.07    2.36   0
 -12   3  -2    0.43    1.94   0
 -12   3   2    0.59    1.90   0
 -12   3   2    0.84    1.49   0
 -12   3  -2    0.95    1.58   0
 -12  -3  -2    0.57    1.77   0
 -12   3  -2    1.83    1.76   0
 -12  -3   2    1.51    1.73   0
 -12  -3  -2    0.93    1.71   0
   0  -4  -2 2068.40   10.62   0
   0  -4  -2 2340.28    8.51   0
   0   4   2 2215.17   10.61   0
   0  -4   2 2141.13    7.56   0
   0   4  -2 2215.09    7.41   0
   1  -4  -2   92.21    2.22   0
  -1   4  -2  100.88    2.06   0
   1   4   2   99.61    3.90   0
   1   4  -2  107.62    2.15   0
  -1  -4  -2  103.69    3.69   0
   1  -4  -2  104.91    2.12   0
  -1   4   2  115.77    2.24   0
   1  -4   2   98.79    2.20   0
  -1   4   2  101.15    2.25   0
  -1  -4   2   98.20    2.09   0
  -2   4   2  365.47    2.97   0
  -2   4   2  312.05    2.87   0
   2  -4  -2  303.87    2.71   0
   2   4   2  326.62    4.21   0
   2  -4   2  309.43    2.92   0
  -2   4  -2  313.01    2.94   0
  -2  -4   2  320.00    2.92   0
  -2  -4  -2  344.90    4.30   0
   2   4  -2  331.79    2.74   0
   2  -4  -2  299.57    2.95   0
   3   4  -2   21.39    1.85   0
   3   4   2   24.38    1.80   0
   3   4  -2   23.87    1.29   0
  -3   4   2   28.14    1.49   0
   3  -4   2   23.30    1.34   0
  -3  -4   2   24.10    1.47   0
   3  -4  -2   25.88    1.34   0
  -3  -4  -2   27.03    1.86   0
  -3   4   2   23.45    1.19   0
  -3   4   2   25.44    1.31   0
  -3   4  -2   23.26    1.39   0
   4   4  -2   35.95    1.46   0
   4   4  -2   26.50    1.86   0
   4   4   2   32.62    1.67   0
  -4   4   2   36.31    1.22   0
  -4  -4  -2   37.47    1.71   0
  -4   4   2   35.31    1.43   0
  -4   4  -2   33.72    1.23   0
  -4  -4   2   33.17    1.36   0
   4  -4  -2   37.14    1.53   0
  -4   4   2   40.35    1.55   0
   4  -4   2   33.24    1.23   0
   5  -4  -2   30.00    1.52   0
  -5   4   2   31.87    1.25   0
   5  -4   2   27.23    1.19   0
   5   4  -2   28.48    1.40   0
  -5   4  -2   24.93    1.35   0
  -5  -4  -2   31.89    1.49   0
  -5  -4   2   27.46    1.30   0
  -5   4   2   34.67    1.52   0
   5   4   2   28.45    1.48   0
   5   4  -2   23.69    1.73   0
  -5   4   2   32.18    1.37   0
  -6   4   2   21.59    1.15   0
   6   4  -2   16.11    1.20   0
   6  -4   2   19.05    1.30   0
  -6  -4  -2   20.27    1.42   0
  -6  -4   2   17.17    1.37   0
   6   4  -2   14.14    1.65   0
  -6   4  -2   17.23    1.29   0
  -6   4   2   20.44    1.42   0
  -6   4   2   20.83    1.25   0
  -7   4   2    2.66    1.13   0
  -7   4   2    3.83    1.25   0
  -7  -4  -2    3.49    1.73   0
   7   4  -2    2.76    1.32   0
  -7  -4  -2    4.32    1.31   0
  -7  -4   2    1.06    1.37   0
  -7   4  -2    3.35    1.08   0
  -7   4   2    2.74    1.38   0
  -7   4  -2    4.14    1.28   0
  -7  -4  -2    3.60    1.30   0
   8   4  -2   39.73    1.59   0
  -8   4  -2   54.28    1.54   0
  -8   4   2   57.49    1.39   0
  -8  -4  -2   61.34    1.61   0
  -8   4   2   62.27    1.58   0
  -8  -4  -2   51.13    1.99   0
  -8  -4   2   41.63    1.60   0
  -8   4   2   55.51    1.72   0
  -8   4  -2   49.19    1.56   0
  -8   4  -2   44.84    1.58   0
  -8  -4  -2   53.67    1.68   0
  -9   4  -2   22.43    1.70   0
  -9   4   2   28.11    1.38   0
   9   4  -2   15.93    1.57   0
  -9  -4  -2   23.62    1.71   0
  -9  -4   2   19.73    1.59   0
  -9  -4  -2   24.19    2.06   0
  -9   4   2   24.70    1.33   0
  -9  -4  -2   27.62    1.53   0
  -9   4  -2   21.68    1.51   0
  -9   4   2   22.13    1.69   0
  -9   4  -2   17.40    1.59   0
 -10  -4  -2    3.80    1.44   0
 -10   4   2    1.89    1.66   0
 -10  -4  -2    3.30    2.07   0
 -10  -4  -2    2.00    1.57   0
 -10   4  -2    2.04    1.52   0
 -10   4  -2    3.24    1.37   0
 -10   4  -2    3.27    1.64   0
 -10   4   2    3.86    1.29   0
 -10   4   2    4.35    1.54   0
 -10  -4   2    3.38    1.53   0
 -11   4   2   -0.27    1.57   0
 -11  -4   2   -0.65    1.39   0
 -11  -4   2    0.64    1.53   0
 -11   4   2    0.47    1.64   0
 -11   4  -2    0.92    1.68   0
 -11  -4  -2   -0.25    1.45   0
 -11  -4  -2   -0.20    1.59   0
 -11   4  -2    1.96    1.64   0
 -11   4   2    1.42    1.77   0
 -11  -4  -2    0.54    1.99   0
 -11   4  -2    0.90    1.75   0
 -12   4  -2    0.12    1.76   0
 -12   4   2    0.86    1.46   0
 -12   4  -2    0.62    1.94   0
 -12  -4  -2    1.85    2.39   0
 -12  -4  -2    0.71    1.83   0
 -12   4   2    0.81    1.94   0
 -12   4  -2   -0.86    1.77   0
 -12  -4  -2   -0.60    1.77   0
 -12  -4   2    1.52    1.81   0
 -12   4   2    1.38    1.78   0
 -12  -4   2    1.40    1.49   0
   1   5   2   86.82    3.16   0
  -1   5   2  107.41    1.98   0
  -1   5   2   99.67    2.05   0
  -1  -5  -2  111.64    2.69   0
  -1  -5  -2  102.00    3.02   0
   1  -5  -2  111.81    2.13   0
  -1  -5   2   97.91    2.05   0
   1  -5   2   98.50    1.90   0
   1   5  -2  103.12    1.86   0
  -1   5  -2   99.76    1.90   0
   1  -5  -2   99.97    2.15   0
  -2   5   2    2.08    1.34   0
  -2  -5  -2    1.75    1.90   0
   2  -5  -2    2.59    1.13   0
  -2   5   2    0.70    1.19   0
  -2   5  -2    1.93    1.29   0
   2   5  -2    1.57    1.28   0
   2  -5  -2    0.93    1.32   0
  -2  -5   2    1.95    1.20   0
   2   5   2    1.13    1.61   0
   2  -5   2    2.25    1.06   0
   3  -5   2    0.24    1.20   0
   3  -5  -2   -0.51    1.13   0
   3  -5  -2    0.71    1.16   0
  -3   5   2    0.93    1.41   0
  -3   5  -2    0.75    1.23   0
   3   5  -2    0.27    1.26   0
  -3  -5   2    1.93    1.36   0
  -3  -5  -2    0.29    1.68   0
   3   5   2    0.65    1.57   0
  -3   5   2    0.18    1.14   0
  -4   5  -2   41.41    1.50   0
   4  -5  -2   50.70    1.65   0
  -4   5   2   47.28    1.32   0
   4   5   2   42.67    1.75   0
  -4   5   2   47.46    1.42   0
   4  -5   2   39.63    1.46   0
   4   5  -2   35.80    1.98   0
   4   5  -2   43.49    1.51   0
  -4  -5  -2   49.44    1.81   0
  -4   5   2   52.24    1.63   0
  -4  -5   2   42.62    1.57   0
   5   5  -2    6.44    1.65   0
  -5   5   2    9.35    1.29   0
  -5   5  -2    7.80    1.25   0
  -5  -5   2    7.01    1.14   0
   5  -5   2    6.50    1.09   0
   5  -5  -2    8.67    1.16   0
  -5  -5  -2    8.07    1.34   0
  -5   5   2    8.66    1.08   0
   5   5  -2    6.90    1.10   0
  -5   5   2   10.09    1.18   0
   5   5   2    6.91    1.52   0
  -6   5   2    3.26    1.12   0
   6   5   2    2.27    1.50   0
   6  -5   2    1.86    1.15   0
  -6  -5   2    2.58    1.12   0
  -6   5   2    4.20    1.22   0
  -6  -5  -2    3.86    1.27   0
   6   5  -2    1.75    1.45   0
  -6  -5  -2    3.61    1.82   0
   6   5  -2    2.47    1.08   0
  -6   5   2    4.19    1.34   0
  -6   5  -2    3.05    1.06   0
  -7   5  -2   -0.19    1.07   0
  -7  -5  -2    1.18    1.45   0
  -7  -5  -2    0.67    1.72   0
  -7   5   2    1.20    1.10   0
  -7  -5   2    1.57    1.32   0
  -7   5   2   -0.39    1.42   0
  -7   5   2    1.02    1.15   0
   7   5  -2   -0.24    1.11   0
  -8  -5  -2    1.94    1.56   0
   8   5  -2    0.69    1.14   0
  -8  -5  -2    0.30    1.74   0
  -8  -5  -2    2.10    1.37   0
  -8   5  -2   -0.45    1.29   0
  -8   5   2   -0.03    1.37   0
  -8  -5   2    0.35    1.36   0
  -8   5   2    0.29    1.18   0
  -8   5  -2    0.20    1.24   0
  -8   5  -2   -0.28    1.12   0
  -8   5   2    0.10    1.13   0
  -9   5  -2    3.38    1.36   0
   9   5  -2    2.44    1.46   0
  -9  -5   2    3.69    1.46   0
  -9   5  -2    4.26    1.48   0
  -9   5   2    4.82    1.60   0
  -9   5  -2    3.38    1.28   0
  -9  -5  -2    2.62    1.54   0
  -9  -5  -2    5.49    1.46   0
  -9  -5  -2    4.45    1.95   0
  -9   5   2    4.46    1.40   0
  -9   5   2    4.53    1.26   0
 -10  -5  -2   11.59    2.13   0
 -10   5   2   10.40    1.68   0
 -10  -5   2    7.48    1.60   0
 -10   5   2   10.83    1.62   0
 -10  -5  -2   12.66    1.53   0
 -10   5  -2   11.46    1.58   0
 -10   5  -2    7.36    1.44   0
 -10   5   2    8.78    1.56   0
 -10  -5  -2    7.97    1.62   0
 -10   5  -2    9.91    1.52   0
 -11   5   2    2.06    1.81   0
 -11  -5  -2    2.55    1.72   0
 -11  -5  -2    3.32    1.65   0
 -11   5  -2    3.77    1.65   0
 -11   5  -2    4.12    1.78   0
 -11  -5   2    3.41    1.67   0
 -11  -5   2    3.06    1.41   0
 -11   5  -2    2.69    1.51   0
 -11   5   2    2.39    1.63   0
 -11   5   2    3.40    1.46   0
 -11  -5  -2    2.54    2.27   0
 -12   5   2   -0.20    1.75   0
 -12   5   2    0.04    1.59   0
 -12  -5  -2    1.44    1.77   0
 -12  -5  -2    1.26    1.86   0
 -12   5  -2   -0.78    1.82   0
 -12  -5   2    2.05    1.75   0
 -12   5   2    0.35    1.98   0
 -12  -5  -2    0.64    2.47   0
 -12  -5   2   -0.14    1.59   0
 -12   5  -2    0.41    1.51   0
 -12   5  -2    0.89    1.96   0
   0  -6   2  236.70    2.64   0
   0   6   2  269.15    3.42   0
   0  -6  -2  244.48    3.37   0
   0  -6  -2  277.02    3.15   0
   0   6  -2  256.47    2.50   0
   1   6   2   28.98    2.17   0
  -1  -6  -2   38.07    2.06   0
  -1   6   2   40.52    1.62   0
   1   6  -2   35.80    1.44   0
  -1   6  -2   34.65    1.57   0
  -1  -6   2   32.92    1.63   0
   1  -6   2   31.05    1.38   0
   1  -6  -2   36.25    1.54   0
  -1   6   2   36.44    1.73   0
   1  -6  -2   32.37    1.62   0
  -1  -6  -2   32.79    2.05   0
   2  -6  -2   14.08    1.25   0
  -2  -6   2   13.76    1.48   0
   2  -6  -2   14.70    1.18   0
  -2   6  -2   16.40    1.21   0
   2   6   2   13.54    1.80   0
   2  -6   2   15.33    1.17   0
  -2  -6  -2   14.42    1.89   0
  -2   6   2   17.54    1.22   0
   2   6  -2   15.55    1.24   0
  -2   6   2   15.21    1.29   0
  -3   6  -2  955.41    4.31   0
  -3  -6   2  916.35    4.39   0
   3  -6   2  902.90    4.38   0
   3   6  -2  981.93    4.28   0
   3   6   2  959.82    5.82   0
   3  -6  -2  984.79    4.32   0
  -3  -6  -2 1018.88    5.81   0
  -3   6   2 1083.59    4.16   0
  -3   6   2 1181.26    4.44   0
   3  -6  -2 1082.47    4.46   0
  -4   6   2  103.23    1.64   0
  -4   6  -2   85.19    1.74   0
   4   6  -2   67.86    2.45   0
   4  -6  -2   99.20    1.81   0
   4  -6   2   77.19    1.71   0
   4   6  -2   84.00    1.68   0
   4  -6  -2   84.90    1.56   0
   4   6   2   83.16    2.06   0
  -4  -6   2   83.87    1.68   0
  -4  -6  -2   97.47    2.10   0
  -4   6   2   98.15    1.51   0
  -5  -6   2    2.33    1.30   0
   5   6   2    4.81    1.43   0
   5   6  -2    3.71    1.73   0
   5   6  -2    3.22    1.25   0
  -5  -6  -2    5.83    1.31   0
  -5   6   2    3.16    1.07   0
   5  -6   2    4.11    1.19   0
  -5   6   2    3.49    1.30   0
  -5   6  -2    3.60    1.08   0
  -5   6   2    5.33    1.23   0
  -6  -6  -2   34.04    1.59   0
   6   6  -2   27.86    1.31   0
  -6   6   2   37.84    1.37   0
  -6   6   2   42.29    1.56   0
   6   6  -2   28.32    1.98   0
  -6   6  -2   30.15    1.45   0
   6   6   2   28.98    1.67   0
  -6  -6   2   28.60    1.31   0
   6  -6   2   28.17    1.38   0
  -6   6   2   38.32    1.26   0
  -6  -6  -2   37.22    2.39   0
  -7   6   2   18.28    1.34   0
   7   6  -2   14.30    1.40   0
  -7  -6  -2   19.13    2.01   0
   7  -6   2   12.73    1.21   0
  -7  -6  -2   16.82    1.41   0
  -7  -6   2   13.62    1.25   0
  -7   6   2   19.62    1.49   0
  -7   6   2   18.82    1.26   0
  -7   6  -2   14.35    1.24   0
  -8   6   2    3.69    1.19   0
  -8  -6  -2    4.45    1.38   0
  -8  -6  -2    3.65    2.18   0
  -8  -6  -2    3.49    1.59   0
  -8   6  -2    5.22    1.34   0
  -8  -6   2    2.20    1.21   0
  -8   6   2    5.35    1.23   0
  -8   6   2    5.47    1.23   0
  -8   6  -2    4.43    1.28   0
   8   6  -2    3.11    1.17   0
  -9   6  -2   45.11    1.76   0
   9   6  -2   34.90    1.72   0
  -9   6   2   57.73    1.92   0
  -9   6   2   66.40    1.60   0
  -9   6   2   58.56    1.69   0
  -9  -6  -2   65.20    1.90   0
  -9  -6  -2   50.50    1.99   0
  -9   6  -2   50.74    1.66   0
  -9  -6  -2   56.34    2.41   0
  -9  -6   2   43.06    1.74   0
  -9   6  -2   47.96    1.70   0
 -10   6  -2   -0.50    1.61   0
 -10   6   2    1.49    1.37   0
 -10   6   2    1.34    1.34   0
 -10   6  -2    1.95    1.68   0
 -10  -6  -2    2.56    2.14   0
 -10  -6  -2    1.02    1.77   0
  10   6  -2    0.81    1.36   0
 -10  -6  -2    2.80    1.53   0
 -10   6  -2    1.52    1.52   0
 -10  -6   2    2.57    1.38   0
 -10   6   2    0.53    1.70   0
 -11   6   2    2.33    1.64   0
 -11  -6  -2    0.68    2.47   0
 -11   6  -2   -0.84    1.79   0
 -11   6   2   -0.45    1.46   0
 -11   6   2    1.85    1.77   0
 -11   6  -2    0.46    1.69   0
 -11  -6  -2   -0.18    1.63   0
 -11  -6   2    0.61    1.47   0
 -11  -6  -2    0.40    1.65   0
 -11   6  -2    0.96    1.62   0
 -12  -6   2    0.53    1.80   0
   1  -7  -2  357.25    3.22   0
  -1  -7   2  348.87    2.97   0
  -1   7   2  451.40    3.23   0
   1  -7  -2  413.02    3.14   0
  -1   7  -2  404.21    2.98   0
  -1   7   2  432.11    3.37   0
   1  -7   2  358.50    3.06   0
  -1  -7  -2  418.32    4.19   0
  -1  -7  -2  367.23    4.04   0
   1   7   2  323.02    4.24   0
   1   7  -2  411.95    2.98   0
   2   7  -2    3.69    1.36   0
   2  -7  -2    3.69    1.25   0
  -2  -7  -2    3.80    2.09   0
   2  -7   2    3.18    1.25   0
  -2  -7   2    3.05    1.22   0
   2  -7  -2    5.77    1.18   0
  -2   7  -2    4.21    1.38   0
  -2  -7  -2    3.86    1.80   0
   2   7   2    3.41    1.68   0
  -2   7   2    3.92    1.26   0
  -2   7   2    3.70    1.31   0
   3  -7  -2  218.81    2.24   0
   3  -7  -2  258.25    2.37   0
  -3   7  -2  251.57    2.46   0
  -3   7   2  254.66    2.14   0
   3  -7   2  213.65    2.47   0
   3   7   2  219.21    3.27   0
   3   7  -2  242.00    2.40   0
  -3  -7  -2  236.07    3.23   0
  -3   7   2  290.88    2.38   0
  -3  -7   2  221.48    2.44   0
   4  -7  -2   -0.51    1.18   0
   4   7  -2    0.69    1.72   0
   4   7   2   -0.25    1.42   0
   4   7  -2    0.43    1.27   0
  -4   7  -2    0.70    1.13   0
  -4   7   2    0.51    1.17   0
  -4  -7   2    0.52    1.18   0
   4  -7   2    0.21    1.23   0
  -4   7   2    0.45    1.18   0
  -4  -7  -2   -0.03    1.51   0
   5   7   2   17.00    1.56   0
  -5  -7  -2   22.02    2.68   0
   5  -7   2   14.20    1.15   0
   5   7  -2   16.25    1.23   0
  -5   7   2   24.04    1.23   0
  -5  -7   2   17.67    1.26   0
   5   7  -2   16.26    1.97   0
  -5  -7  -2   21.21    1.58   0
  -5   7  -2   19.66    1.21   0
  -5   7   2   22.27    1.27   0
  -6   7   2   12.96    1.32   0
   6   7  -2    9.04    1.29   0
  -6   7   2    9.83    1.48   0
   6   7   2    6.43    1.36   0
  -6  -7   2    5.46    1.24   0
  -6   7  -2    9.33    1.34   0
   6  -7   2    6.05    1.36   0
  -6  -7  -2    9.61    1.41   0
  -6   7   2   11.14    1.32   0
   6   7  -2    7.97    1.92   0
  -6  -7  -2   10.27    2.26   0
  -7  -7  -2    0.36    2.18   0
  -7  -7  -2    1.34    1.51   0
  -7   7  -2    0.09    1.30   0
   7   7   2    0.64    1.48   0
  -7   7   2    1.91    1.11   0
   7   7  -2    0.02    1.15   0
   7  -7   2    1.96    1.13   0
  -7   7   2   -0.55    1.38   0
  -7   7   2   -0.10    1.30   0
  -7  -7   2    0.12    1.37   0
  -8   7   2   15.74    1.47   0
  -8   7   2   15.70    1.54   0
  -8  -7  -2   14.20    2.27   0
  -8  -7  -2    9.75    1.51   0
  -8   7   2   13.33    1.27   0
  -8   7  -2   12.40    1.42   0
  -8  -7   2    8.46    1.48   0
  -8   7  -2   14.79    1.60   0
   8   7  -2    8.79    1.31   0
  -9  -7  -2    4.86    1.66   0
   9   7  -2    2.53    1.28   0
  -9   7  -2    2.03    1.28   0
  -9   7   2    5.81    1.56   0
  -9  -7  -2    3.37    1.57   0
  -9   7  -2    4.19    1.44   0
  -9  -7   2    4.88    1.47   0
  -9   7   2    5.21    1.50   0
  -9   7   2    4.65    1.27   0
  -9  -7  -2    5.05    2.35   0
  -9   7  -2    3.52    1.37   0
 -10  -7  -2    4.88    2.35   0
  10   7  -2    3.93    1.65   0
 -10   7  -2    3.51    1.58   0
 -10   7   2    4.22    1.60   0
 -10   7   2    5.93    1.70   0
 -10   7  -2    3.77    1.57   0
 -10  -7  -2    4.85    1.68   0
 -10  -7   2    3.45    1.61   0
 -10  -7  -2    5.67    1.62   0
 -10   7   2    4.48    1.33   0
 -10   7  -2    5.75    1.69   0
 -11  -7  -2    0.43    2.64   0
 -11   7  -2    1.34    1.41   0
 -11  -7  -2    1.31    1.73   0
 -11   7   2    1.08    1.90   0
 -11   7   2    0.53    1.73   0
 -11  -7  -2    1.71    1.67   0
 -11  -7   2    1.80    1.72   0
 -11   7  -2    2.62    1.84   0
 -11   7   2    0.26    1.65   0
 -11   7  -2    2.03    1.54   0
   0   8   2    2.45    1.57   0
   0  -8  -2    3.44    1.38   0
   0  -8  -2    3.56    1.28   0
   0   8  -2    4.38    1.29   0
   0  -8   2    3.89    1.39   0
   0   8   2    3.37    1.60   0
  -1  -8  -2   32.70    1.95   0
   1   8   2   24.94    1.92   0
   1   8  -2   32.95    1.55   0
   1  -8   2   25.94    1.39   0
  -1   8   2   33.60    1.54   0
   1  -8  -2   28.59    1.47   0
  -1  -8   2   26.86    1.38   0
  -1   8   2   38.59    1.50   0
  -1  -8  -2   27.70    1.81   0
   1  -8  -2   31.07    1.51   0
  -1   8  -2   33.14    1.45   0
  -2  -8  -2   48.26    2.12   0
   2  -8   2   49.37    1.66   0
  -2   8   2   67.94    1.62   0
  -2  -8   2   49.32    1.60   0
   2  -8  -2   65.64    1.62   0
   2   8  -2   58.56    1.56   0
  -2   8  -2   59.97    1.71   0
   2   8   2   40.29    2.23   0
  -2   8   2   67.05    1.62   0
   2  -8  -2   57.49    1.57   0
  -2  -8  -2   63.32    2.73   0
  -3  -8   2   47.20    1.67   0
  -3  -8  -2   46.51    2.00   0
   3  -8   2   42.12    1.47   0
   3  -8  -2   47.40    1.37   0
   3  -8  -2   61.10    1.65   0
   3   8   2   41.85    1.94   0
  -3   8  -2   55.01    1.50   0
   3   8  -2   49.86    1.67   0
  -3   8   2   64.79    1.52   0
  -3   8   2   66.93    1.64   0
  -3  -8  -2   58.99    3.75   0
   4  -8  -2   66.48    1.46   0
  -4   8   2   92.98    1.55   0
  -4  -8   2   66.39    1.63   0
  -4  -8  -2   72.65    2.06   0
   4   8   2   60.90    1.97   0
  -4   8  -2   73.81    1.53   0
   4   8  -2   56.15    2.61   0
  -4   8   2   88.18    1.57   0
   4  -8   2   61.78    1.62   0
   4   8  -2   68.90    1.71   0
  -5   8   2   26.15    1.25   0
   5   8  -2   17.03    2.21   0
  -5  -8   2   16.34    1.49   0
  -5  -8  -2   20.36    1.50   0
  -5   8  -2   20.68    1.22   0
   5  -8  -2   19.68    1.31   0
   5   8  -2   18.22    1.37   0
   5  -8   2   18.22    1.34   0
  -5   8   2   25.31    1.29   0
   5   8   2   16.95    1.48   0
   6   8  -2   11.19    2.07   0
  -6   8   2   16.27    1.31   0
   6   8  -2    9.19    1.40   0
  -6  -8   2   11.51    1.27   0
  -6   8   2   15.62    1.33   0
  -6   8  -2   11.07    1.22   0
   6   8   2    8.21    1.57   0
  -6  -8  -2   11.97    1.65   0
   6  -8   2    8.99    1.20   0
  -6  -8  -2   16.61    2.93   0
  -7  -8   2    0.35    1.36   0
   7   8   2    0.68    1.39   0
   7  -8   2    0.99    1.26   0
  -7   8   2   -0.15    1.15   0
  -7   8   2    0.09    1.25   0
   7   8  -2    1.31    1.15   0
  -7   8  -2    1.08    1.30   0
  -7  -8  -2    0.17    2.61   0
  -7   8   2    0.37    1.22   0
  -7  -8  -2   -0.00    1.61   0
  -8   8  -2   10.71    1.44   0
   8   8  -2    7.36    1.27   0
   8  -8   2    7.39    1.43   0
  -8  -8  -2   12.54    2.66   0
  -8   8   2   12.68    1.55   0
  -8   8   2   15.12    1.48   0
  -8  -8  -2    9.93    1.52   0
  -8  -8   2    7.52    1.54   0
  -8   8   2   10.86    1.27   0
  -8   8  -2    9.30    1.34   0
   8   8   2    6.00    1.56   0
  -9   8   2    0.51    1.46   0
  -9  -8  -2    0.38    2.60   0
  -9   8   2    1.52    1.51   0
  -9   8  -2    0.76    1.52   0
   9   8  -2    0.46    1.47   0
  -9   8  -2   -0.64    1.41   0
  -9  -8  -2   -0.34    1.54   0
  -9   8  -2    0.60    1.40   0
  -9  -8   2    1.89    1.46   0
  -9   8   2   -1.00    1.30   0
 -10   8  -2    1.66    1.61   0
 -10  -8  -2   -0.52    1.71   0
 -10   8  -2   -0.64    1.53   0
 -10   8   2    0.37    1.57   0
 -10  -8   2    1.45    1.58   0
 -10   8   2    0.68    1.74   0
  10   8  -2    0.64    1.63   0
 -10   8  -2    1.62    1.44   0
 -10  -8  -2    1.54    1.67   0
 -10   8   2   -0.27    1.51   0
 -11   8  -2    0.39    1.51   0
 -11   8   2    2.03    1.88   0
 -11   8   2    1.71    1.74   0
  11   8  -2    0.10    1.79   0
 -11  -8  -2    0.87    1.91   0
 -11   8  -2    1.67    1.89   0
 -11   8   2    2.05    1.66   0
 -11  -8  -2    2.48    1.98   0
 -11  -8   2    1.31    1.77   0
 -11   8  -2    1.29    1.48   0
   1   9   2   24.97    1.91   0
  -1   9   2   37.66    1.50   0
   1  -9  -2   31.35    1.55   0
  -1   9   2   37.41    1.56   0
  -1  -9  -2   34.55    2.04   0
   1  -9  -2   31.80    1.55   0
  -1   9  -2   31.33    1.42   0
   1  -9   2   26.49    1.40   0
  -1  -9  -2   28.78    1.80   0
  -1  -9   2   25.48    1.60   0
   1   9  -2   30.62    1.63   0
   2   9   2   85.36    2.71   0
  -2   9   2  171.21    2.05   0
  -2  -9  -2  122.28    2.59   0
  -2   9  -2  145.86    1.95   0
   2  -9  -2  140.45    2.07   0
  -2   9   2  178.82    2.11   0
  -2  -9  -2  144.27    3.31   0
   2  -9  -2  129.81    1.90   0
   2   9  -2  137.69    2.00   0
  -2  -9   2  118.91    2.13   0
   2  -9   2  115.79    1.98   0
   3  -9  -2    4.02    1.19   0
  -3   9  -2    4.02    1.16   0
   3   9   2    2.76    1.45   0
   3  -9   2    2.35    1.24   0
   3   9  -2    2.29    1.18   0
  -3  -9   2    2.53    1.38   0
  -3  -9  -2    3.59    1.57   0
  -3   9   2    4.70    1.26   0
  -3   9   2    5.47    1.30   0
  -4  -9  -2   26.52    1.75   0
   4   9  -2   21.16    2.33   0
  -4   9   2   41.90    1.36   0
  -4   9  -2   32.12    1.49   0
   4  -9  -2   30.00    1.37   0
  -4   9   2   42.82    1.51   0
   4   9   2   21.90    1.60   0
  -4  -9   2   23.89    1.53   0
   4  -9   2   24.43    1.40   0
   4   9  -2   26.85    1.45   0
  -5  -9   2   78.14    1.90   0
   5   9  -2   85.78    1.90   0
  -5   9   2  133.35    1.75   0
   5   9   2   82.79    2.19   0
   5   9  -2   90.47    3.28   0
  -5   9  -2  103.79    1.87   0
   5  -9  -2  104.14    1.87   0
  -5  -9  -2   92.11    2.22   0
   5  -9   2   83.32    1.73   0
  -5   9   2  128.33    1.71   0
  -6   9  -2   23.68    1.48   0
   6   9  -2   18.84    1.48   0
  -6   9   2   33.98    1.26   0
   6   9   2   18.76    1.63   0
  -6  -9  -2   21.69    1.66   0
   6  -9   2   20.18    1.27   0
  -6  -9   2   22.32    1.38   0
  -6   9   2   35.71    1.62   0
   6   9  -2   27.15    2.51   0
  -7   9   2   38.25    1.44   0
  -7   9   2   43.81    1.40   0
   7   9  -2   23.26    1.52   0
  -7   9  -2   41.65    1.48   0
  -7   9  -2   27.96    1.33   0
  -7   9   2   40.73    1.48   0
   7  -9   2   23.39    1.46   0
  -7  -9  -2   28.20    1.68   0
  -7  -9   2   22.69    1.38   0
   7   9   2   20.35    1.53   0
  -8   9   2    2.37    1.43   0
  -8   9  -2    2.20    1.47   0
  -8   9   2    1.24    1.50   0
  -8   9  -2    0.30    1.25   0
   8  -9   2    1.30    1.19   0
  -8  -9   2    1.42    1.49   0
  -8  -9  -2    0.05    1.69   0
   8   9  -2    0.78    1.46   0
  -8   9   2    0.65    1.20   0
   8   9   2   -0.42    1.53   0
  -9  -9  -2    0.62    1.56   0
  -9   9   2   -0.11    1.33   0
   9   9  -2    0.57    1.32   0
  -9  -9   2   -0.96    1.53   0
  -9   9  -2    1.47    1.57   0
  -9   9  -2    1.30    1.29   0
  -9   9   2    1.62    1.61   0
  -9   9   2   -0.46    1.29   0
 -10   9   2    3.59    1.57   0
 -10   9  -2    2.97    1.59   0
  10   9  -2    3.09    1.44   0
 -10   9  -2    3.52    1.47   0
 -10   9   2    2.34    1.66   0
 -10  -9   2    2.27    1.64   0
 -10   9  -2    2.19    1.64   0
 -10  -9  -2    1.71    1.88   0
 -10  -9  -2    3.22    1.60   0
 -10   9   2    1.22    1.68   0
 -11  -9   2    0.34    1.84   0
 -11   9   2    1.13    1.80   0
 -11  -9  -2    2.06    1.96   0
 -11   9  -2    1.49    1.55   0
 -11   9   2    2.51    1.71   0
 -11   9   2    2.17    1.86   0
 -11   9  -2    2.62    1.73   0
  11   9  -2    1.90    1.80   0
 -11  -9  -2    1.55    1.86   0
 -11   9  -2    1.60    1.91   0
   0 -10   2   45.48    1.55   0
   0  10   2   61.13    1.93   0
   0  10   2   67.47    1.95   0
   0  10  -2   52.12    1.73   0
   0 -10  -2   54.87    1.82   0
   1  10   2    1.81    1.58   0
   1  10  -2    2.10    1.43   0
  -1 -10   2    1.42    1.38   0
   1 -10  -2    1.33    1.24   0
  -1  10   2    2.73    1.51   0
  -1 -10  -2    2.11    1.47   0
  -1  10   2    3.12    1.35   0
   1 -10   2    2.08    1.32   0
  -1  10  -2    2.64    1.43   0
   2 -10   2   28.30    1.35   0
   2 -10  -2   32.77    1.60   0
  -2 -10   2   23.38    1.65   0
  -2  10  -2   32.87    1.55   0
  -2 -10  -2   28.95    1.77   0
  -2  10   2   42.87    1.54   0
  -2  10   2   39.49    1.51   0
   2  10  -2   29.37    1.56   0
   2  10   2   19.70    1.79   0
  -3 -10   2    7.59    1.23   0
   3 -10   2    6.89    1.25   0
  -3  10   2   13.93    1.35   0
  -3 -10  -2    7.95    1.55   0
  -3  10  -2    9.31    1.32   0
   3  10   2    5.60    1.44   0
   3  10  -2    6.70    1.22   0
   3 -10  -2    9.04    1.24   0
  -3  10   2   11.21    1.29   0
   4  10  -2    0.27    1.08   0
  -4 -10   2    1.73    1.11   0
   4  10   2    0.42    1.38   0
  -4  10   2    1.69    1.32   0
  -4 -10  -2    0.94    1.47   0
  -4  10  -2    0.43    1.09   0
   4 -10  -2    0.91    0.98   0
   4 -10   2    1.30    1.07   0
  -4  10   2    2.07    1.02   0
   5  10   2   23.33    1.72   0
  -5  10   2   42.75    1.60   0
  -5  10   2   40.37    1.43   0
   5 -10   2   21.26    1.50   0
  -5 -10   2   21.89    1.48   0
  -5  10  -2   29.20    1.57   0
   5  10  -2   28.81    2.67   0
   5 -10  -2   29.45    1.35   0
   5  10  -2   22.49    1.41   0
  -5 -10  -2   22.98    1.82   0
   6  10   2   76.05    2.16   0
  -6  10   2  147.27    1.97   0
   6 -10  -2  103.57    1.94   0
  -6  10  -2   95.81    1.77   0
   6 -10   2   75.85    1.68   0
   6  10  -2   69.88    1.82   0
  -6 -10  -2   83.96    2.22   0
  -6  10   2  134.10    1.88   0
  -6 -10   2   72.62    2.00   0
  -7  10  -2    1.07    1.15   0
  -7 -10  -2    1.09    1.63   0
  -7  10   2    0.08    1.50   0
  -7  10   2    0.19    1.19   0
   7  10   2    0.76    1.39   0
   7  10  -2   -0.85    1.17   0
  -7  10   2    0.49    1.15   0
  -7  10  -2    0.61    1.27   0
  -7 -10   2    0.07    1.14   0
   7 -10   2    0.90    1.37   0
   8  10   2    1.66    1.49   0
  -8  10   2    3.27    1.33   0
  -8  10  -2    3.04    1.22   0
   8 -10   2    0.55    1.19   0
  -8  10   2    2.80    1.21   0
  -8  10  -2    2.61    1.34   0
  -8 -10  -2    3.55    1.48   0
  -8 -10   2    1.01    1.36   0
   8  10  -2    1.84    1.49   0
  -8  10   2    1.59    1.26   0
  -9  10   2    0.43    1.32   0
  -9  10   2    0.84    1.48   0
  -9  10  -2    1.14    1.36   0
   9  10   2    1.70    1.77   0
   9  10  -2    2.60    1.35   0
  -9 -10  -2    1.86    1.58   0
  -9 -10   2    1.27    1.59   0
  -9  10  -2    1.18    1.66   0
  -9  10   2    3.86    1.43   0
 -10  10   2    1.09    1.66   0
  10  10  -2    1.01    1.42   0
 -10  10  -2   -0.74    1.51   0
 -10  10   2    0.26    1.40   0
 -10  10  -2    0.17    1.71   0
 -10 -10   2    0.16    1.47   0
 -10 -10  -2   -0.45    1.72   0
 -10  10   2    1.21    1.73   0
 -10  10  -2    2.34    1.67   0
 -11  10   2    1.08    1.60   0
 -11  10  -2   -0.21    1.76   0
 -11  10  -2    1.28    1.93   0
 -11  10   2    2.48    1.54   0
  11  10  -2    0.65    1.81   0
 -11 -10  -2    3.50    1.85   0
 -11 -10   2    1.04    1.58   0
 -11 -10  -2    0.06    1.81   0
 -11  10   2    3.04    1.66   0
 -11  10  -2    1.38    1.58   0
  -1  11   2  391.32    3.10   0
   1  11  -2  255.42    2.74   0
  -1  11  -2  289.49    2.52   0
  -1  11   2  328.09    2.93   0
   1  11   2  208.22    3.22   0
  -1 -11   2  223.37    2.66   0
   1 -11  -2  276.35    2.94   0
  -1 -11  -2  271.48    3.18   0
   1 -11   2  235.92    2.57   0
   2  11   2    2.92    1.33   0
  -2 -11   2    4.17    1.38   0
  -2 -11  -2    3.69    1.53   0
  -2  11   2    5.73    1.39   0
  -2  11  -2    4.57    1.14   0
   2  11  -2    5.15    1.38   0
   2 -11  -2    3.80    1.31   0
   2 -11   2    2.93    1.07   0
  -2  11   2    6.34    1.39   0
  -3  11   2    0.12    1.28   0
  -3 -11   2   -0.44    1.37   0
  -3  11   2   -0.23    1.22   0
   3 -11   2    0.55    1.01   0
  -3  11  -2    0.21    1.09   0
   3  11  -2    0.23    1.30   0
  -3 -11  -2    1.44    1.50   0
   3  11   2   -0.16    1.39   0
   3 -11  -2    0.50    1.18   0
  -4 -11  -2   13.63    1.68   0
   4 -11   2   12.54    1.21   0
  -4  11   2   29.79    1.39   0
  -4 -11   2   12.05    1.55   0
   4  11   2   12.25    1.57   0
  -4  11   2   25.60    1.40   0
   4  11  -2   14.72    1.30   0
   4 -11  -2   16.67    1.14   0
  -4  11  -2   18.96    1.33   0
   5 -11   2    4.53    1.15   0
  -5 -11  -2    3.98    1.47   0
   5  11   2    3.93    1.53   0
   5  11  -2    3.97    1.18   0
   5 -11  -2    4.01    1.14   0
  -5  11  -2    5.08    1.44   0
  -5 -11   2    4.87    1.43   0
  -5  11   2    6.29    1.33   0
   5  11  -2    3.80    2.63   0
  -5  11   2    6.49    1.43   0
  -6 -11   2   11.23    1.48   0
  -6  11   2   19.76    1.52   0
   6  11   2    9.03    1.48   0
   6 -11   2    7.97    1.37   0
  -6  11   2   17.28    1.23   0
   6  11  -2    9.43    1.43   0
   6 -11  -2   11.25    1.22   0
  -6  11  -2   12.00    1.43   0
  -6 -11  -2   10.98    1.72   0
   7  11   2    0.38    1.60   0
  -7  11   2    1.08    1.17   0
   7  11  -2    0.61    1.44   0
   7 -11   2    1.09    1.39   0
  -7  11  -2    2.17    1.34   0
  -7 -11   2    3.25    1.45   0
  -7 -11  -2    2.01    1.67   0
  -7  11  -2    1.10    1.39   0
  -7  11   2    2.71    1.51   0
  -8  11  -2    0.30    1.36   0
  -8  11   2    0.10    1.35   0
   8  11  -2    0.67    1.33   0
  -8 -11   2    0.42    1.31   0
   8 -11   2    1.81    1.37   0
  -8  11   2    2.49    1.23   0
  -8  11   2   -0.74    1.40   0
  -8 -11  -2   -1.31    1.56   0
  -8  11  -2   -0.09    1.26   0
   8  11   2    0.07    1.70   0
  -9  11   2    1.38    1.36   0
   9  11  -2    0.86    1.37   0
   9 -11   2    1.02    1.52   0
  -9  11  -2   -0.18    1.34   0
  -9 -11  -2    2.26    1.62   0
   9  11   2    1.78    1.61   0
  -9  11  -2    1.11    1.41   0
  -9  11   2    0.48    1.27   0
  -9 -11   2    0.59    1.62   0
  -9  11   2    0.78    1.44   0
 -10  11  -2    1.66    1.42   0
 -10  11   2   -0.46    1.80   0
  10  11  -2    2.63    1.69   0
 -10  11   2    2.59    1.66   0
 -10 -11  -2    0.97    1.73   0
 -10  11  -2   -0.68    1.53   0
 -10  11  -2    0.06    1.64   0
 -10 -11   2    0.19    1.77   0
 -10  11   2    2.34    1.69   0
 -11  11  -2    0.34    1.75   0
  11  11  -2    1.47    1.63   0
 -11  11   2    2.50    1.54   0
 -11  11  -2    0.29    1.57   0
 -11 -11  -2    0.34    1.85   0
 -11 -11   2    0.04    1.85   0
   0  12   2   62.35    1.99   0
   0 -12  -2   68.52    1.88   0
   0  12   2   96.07    2.02   0
   0 -12   2   58.28    1.60   0
   0  12  -2   66.27    1.76   0
   1  12  -2   12.73    1.52   0
  -1  12   2   20.82    1.68   0
  -1  12  -2   11.65    1.47   0
   1 -12  -2   12.36    1.44   0
  -1  12   2   14.31    1.60   0
  -1 -12   2   10.48    1.48   0
   1  12   2   10.79    1.67   0
  -1 -12  -2   14.56    1.47   0
   1 -12   2   12.27    1.39   0
  -2  12   2    2.69    1.38   0
   2 -12  -2    1.99    1.22   0
  -2 -12   2    1.53    1.40   0
  -2  12  -2    2.31    1.18   0
  -2 -12  -2    1.39    1.38   0
  -2  12   2    2.41    1.43   0
   2 -12   2    2.97    1.25   0
   2  12  -2    1.85    1.19   0
   2  12   2    1.36    1.38   0
  -3  12   2    9.29    1.32   0
   3 -12   2    4.99    1.31   0
   3 -12  -2    6.69    1.21   0
  -3 -12  -2    4.35    1.61   0
  -3  12  -2    6.59    1.22   0
   3  12  -2    6.94    1.13   0
  -3  12   2    8.70    1.36   0
  -3 -12   2    5.62    1.27   0
   3  12   2    5.39    1.41   0
  -4  12  -2   13.72    1.27   0
  -4 -12   2    8.75    1.30   0
  -4  12   2   20.71    1.30   0
  -4 -12  -2   10.96    1.72   0
   4  12   2    9.21    1.61   0
   4 -12   2   10.22    1.20   0
   4  12  -2    8.61    1.47   0
   4 -12  -2   12.13    1.18   0
  -4  12   2   18.09    1.38   0
  -5 -12   2    0.22    1.43   0
  -5 -12  -2    0.99    1.65   0
  -5  12   2    0.34    1.23   0
   5  12  -2    0.34    3.07   0
   5 -12  -2    0.05    1.11   0
   5  12  -2   -0.48    1.12   0
   5  12   2    0.23    1.56   0
  -5  12  -2    0.10    1.16   0
  -5  12   2    0.86    1.33   0
   5 -12   2    0.90    1.30   0
   6  12   2    6.63    1.50   0
  -6  12   2   15.06    1.55   0
  -6  12   2   14.48    1.26   0
   6  12  -2    6.65    1.48   0
   6 -12   2    7.57    1.26   0
   6 -12  -2   12.04    1.37   0
  -6 -12   2    9.76    1.36   0
  -6  12  -2   10.11    1.50   0
  -6 -12  -2    6.70    1.72   0
  -7  12   2    1.40    1.36   0
   7  12   2    1.49    1.44   0
   7  12  -2    0.89    1.45   0
  -7  12  -2    1.45    1.30   0
  -7  12  -2    1.21    1.41   0
  -7 -12   2    0.58    1.51   0
  -7 -12  -2    0.83    1.75   0
  -7  12   2    2.00    1.33   0
   7 -12   2   -0.11    1.19   0
  -8 -12   2    9.56    1.42   0
   8  12  -2    9.77    1.66   0
  -8  12   2   20.06    1.75   0
  -8  12   2   17.23    1.58   0
  -8  12  -2   13.82    1.43   0
   8  12   2    7.99    1.70   0
   8 -12   2    9.49    1.37   0
  -8 -12  -2   10.97    1.72   0
  -8  12   2   22.13    1.63   0
  -8  12  -2   22.12    1.73   0
   9  12  -2    0.31    1.48   0
  -9  12   2    2.47    1.54   0
  -9  12   2    4.00    1.58   0
   9 -12   2    2.79    1.32   0
  -9  12  -2    2.73    1.57   0
  -9  12   2    1.47    1.46   0
  -9 -12  -2   -0.01    1.69   0
   9  12   2    1.11    1.64   0
  -9  12  -2    4.65    1.67   0
  -9 -12   2    0.50    1.68   0
 -10  12   2    2.21    1.80   0
  10  12  -2    0.58    1.75   0
 -10  12  -2   -0.25    1.40   0
 -10  12  -2   -0.28    1.79   0
 -10  12   2    0.11    1.65   0
 -10 -12  -2    1.16    1.99   0
 -10  12   2    1.83    1.70   0
   1  13  -2   -1.05    1.41   0
   1  13   2    0.98    1.45   0
  -1  13   2   -0.44    1.39   0
  -1  13  -2    0.71    1.40   0
  -1  13   2    1.85    1.60   0
  -1 -13   2   -0.57    1.19   0
   1 -13  -2    1.17    1.44   0
  -1 -13  -2    0.19    1.49   0
   1 -13   2    0.35    1.14   0
   2 -13  -2    2.85    1.37   0
   2  13  -2    2.83    1.44   0
  -2 -13   2    2.54    1.21   0
   2 -13   2    2.31    1.14   0
  -2 -13  -2    2.19    1.44   0
  -2  13   2    5.07    1.60   0
  -2  13  -2    4.35    1.44   0
  -2  13   2    5.28    1.49   0
   2  13   2    2.01    1.57   0
   3 -13  -2   17.16    1.37   0
  -3  13   2   28.50    1.49   0
   3 -13   2   13.09    1.42   0
  -3  13  -2   11.60    1.51   0
  -3 -13   2    9.45    1.38   0
   3  13   2   10.63    1.71   0
  -3  13   2   23.57    1.43   0
   3  13  -2   10.38    1.39   0
  -3 -13  -2   14.36    1.76   0
  -4  13   2   11.36    1.47   0
   4 -13   2    6.45    1.35   0
  -4 -13   2    4.32    1.51   0
  -4 -13  -2    6.31    1.67   0
   4 -13  -2    6.50    1.34   0
  -4  13  -2    5.54    1.30   0
   4  13  -2    3.96    1.28   0
   4  13   2    3.35    1.45   0
  -4  13   2    8.23    1.40   0
  -5  13   2   16.01    1.47   0
   5  13  -2    8.78    1.45   0
  -5 -13  -2   10.97    1.58   0
   5 -13   2    8.84    1.22   0
   5 -13  -2   10.10    1.38   0
   5  13   2    7.97    1.53   0
  -5  13  -2   10.37    1.26   0
  -5 -13   2    8.88    1.34   0
  -5  13   2   16.80    1.52   0
  -6 -13   2    1.50    1.46   0
  -6  13   2    1.20    1.29   0
  -6  13   2    0.73    1.20   0
  -6 -13  -2    1.74    1.47   0
   6 -13  -2    0.34    1.34   0
  -6  13  -2    0.14    1.41   0
   6  13   2    1.29    1.64   0
   6 -13   2    1.77    1.39   0
  -6  13  -2    2.32    1.49   0
   6  13  -2   -0.87    1.24   0
  -7  13   2    4.17    1.36   0
  -7 -13  -2    3.65    1.54   0
   7  13  -2    2.21    1.29   0
  -7  13  -2    3.82    1.35   0
   7  13   2    1.32    1.71   0
   7 -13  -2    2.60    1.39   0
  -7  13  -2    2.14    1.47   0
   7 -13   2    2.16    1.22   0
  -7  13   2    3.07    1.43   0
  -7 -13   2    2.59    1.51   0
   8  13   2    1.82    1.84   0
  -8 -13  -2    3.80    1.69   0
   8 -13   2    3.87    1.52   0
  -8 -13   2    4.39    1.65   0
  -8  13  -2    7.88    1.73   0
  -8  13   2    4.74    1.34   0
   8  13  -2    3.10    1.61   0
  -8  13  -2    4.86    1.33   0
  -8  13   2    5.81    1.67   0
  -9 -13   2    3.31    1.49   0
  -9 -13  -2    2.34    1.96   0
  -9  13  -2    5.39    1.61   0
   9  13  -2    1.55    1.71   0
   9 -13   2    3.52    1.42   0
  -9  13   2    3.20    1.48   0
  -9  13  -2    5.53    1.78   0
   9  13   2    1.14    1.97   0
  -9  13   2    6.45    1.77   0
  -9  13   2    3.00    1.42   0
 -10  13   2   -0.63    1.47   0
 -10  13  -2    0.95    1.73   0
 -10  13   2    2.37    1.87   0
  10  13   2    1.04    1.84   0
 -10  13  -2    0.64    1.93   0
 -10 -13  -2    1.43    1.85   0
  10  13  -2    0.76    1.52   0
 -10  13   2    1.32    1.57   0
   0 -14  -2    4.55    1.53   0
   0  14  -2    4.14    1.49   0
   0  14   2    5.24    1.55   0
   0 -14   2    4.28    1.25   0
   0  14   2    4.27    1.66   0
  -1  14   2   25.51    1.77   0
  -1  14   2   17.92    1.66   0
  -1 -14  -2   16.52    1.66   0
   1  14  -2   11.41    1.40   0
   1  14   2   10.55    1.64   0
   1 -14  -2   18.55    1.63   0
  -1 -14   2   11.79    1.54   0
   1 -14   2   12.11    1.34   0
  -1  14  -2   16.51    1.40   0
   2 -14   2   -0.40    1.26   0
  -2  14  -2    2.51    1.42   0
  -2  14   2    0.99    1.57   0
  -2 -14   2    0.05    1.25   0
  -2  14   2    0.66    1.36   0
  -2 -14  -2    0.97    1.51   0
   2 -14  -2   -0.10    1.27   0
   2  14  -2    1.30    1.43   0
   2  14   2    0.31    1.39   0
  -3  14   2   78.91    1.62   0
  -3 -14   2   38.25    1.79   0
  -3  14  -2   55.21    1.58   0
   3 -14  -2   51.04    1.70   0
  -3 -14  -2   46.53    1.98   0
  -3  14   2   70.27    1.73   0
   3  14   2   30.32    1.80   0
   3 -14   2   37.71    1.62   0
   3  14  -2   33.98    1.78   0
   4 -14  -2   26.76    1.51   0
  -4 -14   2   20.40    1.60   0
   4 -14   2   20.68    1.34   0
  -4 -14  -2   21.48    1.86   0
   4  14   2   15.73    1.82   0
  -4  14   2   42.58    1.49   0
  -4  14  -2   24.08    1.41   0
   4  14  -2   19.28    1.40   0
  -4  14   2   31.11    1.64   0
  -5  14   2    3.22    1.34   0
   5 -14   2    0.81    1.37   0
   5 -14  -2    1.36    1.12   0
  -5 -14  -2   -0.10    1.67   0
  -5 -14   2    1.51    1.24   0
   5  14  -2    1.55    1.18   0
  -5  14   2    3.37    1.24   0
  -5  14  -2    1.02    1.43   0
   5  14   2   -0.03    1.66   0
   6 -14  -2    0.27    1.41   0
   6  14   2    0.90    1.44   0
   6  14  -2    0.30    1.47   0
  -6  14   2    0.71    1.50   0
  -6  14   2    1.38    1.37   0
  -6 -14  -2    0.50    1.54   0
  -6  14  -2   -0.10    1.42   0
  -6  14  -2    1.60    1.28   0
  -6 -14   2    1.41    1.46   0
   6 -14   2    0.84    1.18   0
  -7  14   2    0.56    1.30   0
  -7 -14   2   -0.94    1.56   0
  -7 -14  -2    0.81    1.57   0
  -7  14   2   -0.03    1.57   0
   7  14  -2    0.63    1.54   0
   7 -14  -2    0.82    1.24   0
  -7  14  -2    0.73    1.49   0
   7 -14   2    0.93    1.27   0
   7  14   2    1.54    1.70   0
  -7  14  -2    1.17    1.59   0
  -8  14   2   -0.09    1.45   0
  -8  14  -2    1.26    1.65   0
   8  14  -2    1.61    1.38   0
   8  14   2    0.65    1.82   0
  -8  14   2    1.79    1.54   0
  -8 -14   2    1.11    1.61   0
   8 -14   2    1.92    1.55   0
  -8  14  -2    1.26    1.37   0
  -8 -14  -2    0.07    1.68   0
  -9 -14   2    0.68    1.68   0
  -9  14   2    0.31    1.82   0
  -9  14   2    2.61    1.67   0
  -9  14  -2    0.88    1.81   0
  -9  14   2    2.89    1.70   0
   9  14  -2    0.92    1.48   0
   9 -14   2    0.90    1.64   0
   9  14   2   -1.23    1.75   0
  -9  14  -2   -0.33    1.70   0
  -9 -14  -2    1.50    1.96   0
 -10 -14  -2    0.52    2.10   0
  10  14   2    0.88    2.16   0
  10  14  -2   -1.42    1.89   0
 -10  14   2    1.23    1.93   0
 -10  14   2   -0.75    1.82   0
 -10 -14   2   -0.42    1.86   0
 -10  14  -2    2.33    1.81   0
 -10  14   2    0.37    1.53   0
 -10  14  -2    1.34    1.64   0
  -1  15   2    0.70    1.62   0
   1  15   2    2.14    1.47   0
  -1  15  -2    2.40    1.43   0
   1 -15   2    0.98    1.34   0
  -1  15   2    1.49    1.41   0
   1 -15  -2    0.95    1.42   0
  -1 -15  -2    1.23    1.36   0
  -1 -15   2    3.70    1.20   0
   1  15  -2    1.93    1.44   0
  -2  15   2   29.97    1.77   0
   2 -15   2   11.90    1.44   0
   2  15   2   12.56    1.60   0
  -2 -15  -2   16.76    1.67   0
  -2 -15   2   13.40    1.40   0
  -2  15  -2   15.79    1.53   0
  -2  15   2   20.70    1.75   0
   2 -15  -2   21.60    1.47   0
   2  15  -2   12.27    1.59   0
  -3  15   2    0.96    1.44   0
   3 -15  -2    1.15    1.36   0
   3 -15   2    0.17    1.30   0
   3  15   2    2.27    1.64   0
  -3 -15  -2    0.79    1.68   0
  -3 -15   2    1.17    1.38   0
  -3  15   2    1.76    1.45   0
  -3  15  -2   -0.24    1.41   0
   3  15  -2    1.41    1.24   0
  -4 -15   2    3.02    1.42   0
  -4  15   2    1.03    1.48   0
  -4  15  -2    2.36    1.44   0
   4 -15  -2    0.99    1.35   0
   4 -15   2    2.23    1.20   0
   4  15   2    1.21    1.62   0
  -4  15   2    2.00    1.40   0
   4  15  -2    1.41    1.42   0
  -4 -15  -2    0.77    1.47   0
   5 -15  -2   -0.71    1.20   0
  -5 -15   2    0.33    1.52   0
   5  15   2    1.16    1.46   0
  -5  15  -2    0.20    1.46   0
  -5  15   2    0.62    1.51   0
  -5  15   2   -1.57    1.46   0
  -5 -15  -2    0.33    1.67   0
  -5  15  -2    0.17    1.48   0
   5 -15   2   -0.56    1.38   0
   5  15  -2   -0.29    1.28   0
   6  15  -2    1.13    1.54   0
  -6 -15  -2    1.41    1.69   0
  -6 -15   2    0.87    1.33   0
   6  15   2    0.87    1.65   0
  -6  15   2    2.79    1.48   0
  -6  15  -2   -0.08    1.46   0
  -6  15   2    1.10    1.34   0
   6 -15   2    1.21    1.20   0
   6 -15  -2   -0.25    1.27   0
  -6  15  -2    0.70    1.54   0
  -7  15   2   -0.58    1.41   0
  -7  15   2    0.69    1.54   0
  -7 -15   2    0.41    1.59   0
   7  15  -2    0.02    1.57   0
   7 -15   2    0.93    1.31   0
  -7  15  -2   -0.07    1.34   0
   7  15   2   -0.40    1.86   0
  -7 -15  -2    0.66    1.83   0
  -7  15  -2    0.01    1.56   0
   7 -15  -2    0.76    1.28   0
  -8 -15  -2    0.70    1.88   0
  -8  15   2    0.22    1.60   0
  -8 -15   2   -0.12    1.66   0
   8  15   2    0.14    1.88   0
  -8  15  -2    0.48    1.40   0
  -8  15   2   -1.25    1.78   0
  -8  15  -2    0.46    1.52   0
   8 -15   2   -0.66    1.58   0
   8  15  -2    0.66    1.61   0
  -9  15   2    0.27    1.69   0
   9  15   2   -0.04    1.82   0
  -9  15   2    0.57    1.76   0
   9 -15   2   -0.19    1.69   0
   9  15  -2    1.84    1.82   0
  -9  15   2   -0.80    1.58   0
  -9 -15   2    0.54    1.79   0
  -9  15  -2    1.54    1.44   0
  -9 -15  -2    0.76    1.83   0
  -9  15  -2    2.41    1.59   0
   0  16   2   12.05    1.72   0
   0 -16  -2   13.76    1.52   0
   0  16  -2   11.48    1.54   0
   0 -16   2   12.45    1.48   0
   0  16   2   20.20    1.76   0
   1  16  -2    2.81    1.43   0
   1 -16  -2    0.24    1.32   0
   1  16   2   -0.17    1.69   0
   1 -16   2    0.75    1.33   0
  -1  16   2    0.42    1.45   0
  -1 -16  -2    1.41    1.40   0
  -1  16   2    1.45    1.50   0
  -1 -16   2    0.45    1.36   0
  -1  16  -2    0.92    1.43   0
  -2  16   2    0.57    1.52   0
  -2  16   2    0.92    1.61   0
   2  16   2    2.26    1.68   0
  -2  16  -2    2.34    1.45   0
   2 -16  -2   -0.24    1.37   0
  -2 -16   2   -0.23    1.38   0
   2 -16   2    0.29    1.16   0
  -2 -16  -2    0.78    1.45   0
   2  16  -2    0.64    1.42   0
   3  16   2    0.74    1.47   0
  -3  16   2    0.94    1.50   0
  -3 -16  -2    0.10    1.45   0
   3 -16  -2   -0.88    1.34   0
  -3  16   2    1.21    1.41   0
   3 -16   2   -0.01    1.17   0
  -3 -16   2    0.43    1.41   0
   3  16  -2    0.41    1.39   0
  -3  16  -2    0.30    1.27   0
   4  16   2    1.00    1.68   0
  -4  16   2    1.17    1.45   0
  -4  16   2    1.53    1.39   0
   4 -16  -2   -1.09    1.34   0
  -4  16  -2    0.69    1.24   0
   4  16  -2   -0.56    1.49   0
  -4 -16  -2    0.71    1.67   0
   4 -16   2    1.02    1.18   0
  -4 -16   2    2.30    1.47   0
   4  16  -2    1.49    3.43   0
  -5  16  -2    1.48    1.59   0
  -5  16   2    1.64    1.59   0
   5  16   2    0.21    1.66   0
  -5 -16   2   -0.62    1.51   0
  -5  16  -2    1.27    1.28   0
  -5 -16  -2    1.65    1.68   0
   5 -16   2    1.60    1.41   0
   5  16  -2    0.76    1.50   0
  -5  16   2   -0.56    1.50   0
   5 -16  -2    0.60    1.42   0
  -6  16   2    0.03    1.64   0
  -6 -16  -2    0.59    1.80   0
   6 -16   2    1.19    1.27   0
   6  16   2   -0.56    1.78   0
  -6  16  -2   -0.30    1.32   0
  -6  16  -2   -0.12    1.35   0
   6 -16  -2   -0.74    1.45   0
  -6 -16   2    0.06    1.56   0
  -6  16   2    0.97    1.50   0
   6  16  -2    0.68    1.52   0
  -7  16   2    1.23    1.65   0
   7  16   2    1.41    1.86   0
   7 -16   2   -0.12    1.53   0
   7 -16  -2   -0.27    1.34   0
  -7 -16  -2    0.52    1.88   0
   7  16  -2    1.88    1.65   0
  -7  16  -2    0.34    1.45   0
  -7  16   2   -1.18    1.60   0
  -7 -16   2   -0.42    1.44   0
  -7  16  -2    0.09    1.38   0
  -8  16   2    2.73    1.62   0
  -8  16   2    2.45    1.74   0
  -8 -16  -2    3.11    2.00   0
   8  16  -2    3.43    1.76   0
   8 -16   2    2.67    1.42   0
   8  16   2    2.34    1.75   0
  -8  16  -2    4.47    1.67   0
  -8  16  -2    5.58    1.58   0
  -8 -16   2    4.02    1.79   0
  -9  16   2    1.06    1.88   0
   9 -16   2    0.39    1.52   0
  -9 -16  -2    0.06    2.11   0
   9  16   2    0.93    2.11   0
  -9 -16   2    0.21    1.58   0
  -9  16  -2   -0.25    1.96   0
  -9  16   2    0.76    1.89   0
  -9  16  -2    1.04    1.55   0
   9  16  -2    0.38    1.84   0
  -9  16   2    2.44    1.77   0
   1  17   2    9.03    1.78   0
  -1 -17  -2   10.54    1.63   0
  -1  17  -2    7.03    1.34   0
  -1  17   2    7.94    1.73   0
  -1  17   2   18.20    1.86   0
   1 -17   2    5.70    1.26   0
  -1 -17   2   11.04    1.48   0
   1 -17  -2   10.83    1.60   0
   1  17  -2    7.24    1.55   0
  -2 -17   2    1.90    1.48   0
  -2  17   2    1.48    1.74   0
  -2  17  -2    1.64    1.52   0
  -2 -17  -2    2.47    1.41   0
   2 -17  -2    0.87    1.36   0
   2 -17   2    1.54    1.25   0
   2  17  -2    2.38    1.32   0
   2  17   2    2.52    1.48   0
  -2  17   2    4.14    1.46   0
  -3 -17   2    3.42    1.49   0
  -3  17   2    4.98    1.44   0
  -3  17  -2    2.07    1.30   0
   3 -17   2    2.37    1.43   0
   3 -17  -2    1.37    1.37   0
  -3  17   2    5.03    1.54   0
  -3 -17  -2    1.06    1.45   0
   3  17   2    0.78    1.74   0
   3  17  -2    2.17    1.51   0
   3  17  -2    3.86    2.36   0
  -4  17   2    2.63    1.49   0
   4  17   2    3.12    1.53   0
  -4 -17   2    2.27    1.30   0
   4 -17   2    2.80    1.23   0
   4 -17  -2    2.66    1.45   0
  -4 -17  -2    3.46    1.69   0
  -4  17  -2    4.59    1.57   0
   4  17  -2    1.32    1.53   0
  -4  17  -2    4.38    1.46   0
  -4  17   2    2.56    1.57   0
  -5 -17  -2    0.72    1.77   0
   5 -17  -2    0.78    1.45   0
  -5  17   2    0.75    1.62   0
  -5  17  -2    0.73    1.33   0
   5 -17   2    0.53    1.46   0
   5  17  -2    2.46    1.53   0
  -5  17  -2    0.71    1.62   0
   5  17   2    0.94    1.71   0
  -5  17   2    1.25    1.49   0
  -5 -17   2    0.86    1.56   0
  -6  17   2   -0.17    1.66   0
  -6 -17  -2   -0.07    1.86   0
   6 -17   2    0.54    1.50   0
  -6 -17   2    1.30    1.62   0
  -6  17  -2    1.94    1.34   0
  -6  17  -2   -0.29    1.66   0
   6  17  -2    1.95    1.62   0
   6 -17  -2   -0.68    1.55   0
  -6  17   2    1.16    1.58   0
   6  17   2   -0.23    1.78   0
  -7  17   2    0.35    1.73   0
  -7 -17   2    2.98    1.69   0
  -7 -17  -2    0.85    1.86   0
   7  17   2    1.03    1.91   0
   7  17  -2   -0.80    1.62   0
  -7  17  -2    1.71    1.65   0
   7 -17  -2    0.24    1.37   0
  -7  17   2   -0.81    1.65   0
   7 -17   2    1.22    1.37   0
  -7  17  -2    2.90    1.73   0
  -8  17   2    2.47    1.77   0
   8  17  -2   -0.91    1.77   0
   8  17   2    0.15    2.07   0
  -8  17  -2    2.95    1.82   0
   8 -17  -2    0.61    1.48   0
  -8  17  -2   -0.07    1.48   0
  -8  17   2    1.84    1.70   0
   8 -17   2    3.36    1.68   0
  -8 -17  -2    1.22    2.01   0
  -8 -17   2    0.39    1.73   0
   0  18   2   17.38    1.89   0
   0 -18  -2   11.00    1.66   0
   0 -18   2   10.99    1.42   0
   0  18  -2    9.20    1.43   0
   0  18   2   10.15    1.86   0
  -1 -18   2    0.91    1.25   0
  -1  18   2    0.34    1.54   0
  -1 -18  -2    1.57    1.67   0
  -1  18   2    2.60    1.73   0
   1  18  -2    1.20    1.33   0
   1 -18   2    2.21    1.38   0
   1 -18  -2    1.56    1.45   0
  -1  18  -2    1.82    1.51   0
   1  18   2    2.08    1.58   0
   2 -18   2    6.52    1.29   0
  -2  18   2    5.55    1.51   0
  -2 -18   2    5.12    1.39   0
   2 -18  -2    7.81    1.49   0
  -2  18  -2   17.39    1.68   0
  -2  18  -2    6.09    1.56   0
   2  18  -2    5.10    1.63   0
  -2 -18  -2    6.15    1.71   0
   2  18   2    6.53    1.76   0
  -2  18   2   13.66    1.66   0
   2  18  -2   14.94    2.14   0
   3  18  -2    3.34    2.62   0
   3 -18   2    2.76    1.43   0
  -3 -18   2    1.63    1.47   0
   3  18   2    3.57    1.74   0
  -3  18  -2    6.34    1.60   0
  -3 -18  -2    3.16    1.53   0
   3  18  -2    1.32    1.49   0
  -3  18   2    2.44    1.30   0
  -3  18  -2    1.55    1.50   0
  -3  18   2    3.42    1.77   0
   3 -18  -2    3.35    1.44   0
   4 -18  -2    0.51    1.44   0
   4  18  -2    1.33    1.35   0
  -4  18   2    1.12    1.60   0
  -4  18  -2    0.44    1.29   0
  -4 -18   2    0.45    1.34   0
  -4 -18  -2    0.43    1.73   0
   4  18   2    1.18    1.70   0
  -4  18   2   -1.07    1.51   0
  -4  18  -2   -0.17    1.36   0
   4 -18   2    0.29    1.43   0
   5  18   2    0.63    1.82   0
  -5  18  -2    0.10    1.61   0
  -5  18   2    0.93    1.62   0
  -5  18  -2    0.91    1.48   0
   5 -18  -2    1.70    1.49   0
   5  18  -2    1.27    1.59   0
  -5  18   2   -0.68    1.37   0
  -5 -18  -2    1.52    1.77   0
  -5 -18   2    3.19    1.41   0
   5 -18   2   -0.33    1.52   0
   6 -18  -2    0.88    1.40   0
  -6  18   2    0.33    1.74   0
  -6  18  -2    2.18    1.60   0
   6  18  -2   -0.60    1.40   0
   6 -18   2   -0.16    1.54   0
  -6  18   2    1.28    1.46   0
   6  18   2    1.91    1.88   0
  -6 -18  -2    0.71    1.90   0
  -6  18  -2    1.43    1.66   0
  -6 -18   2    0.61    1.65   0
  -7  18   2   -0.07    1.87   0
   7  18   2    0.12    1.98   0
  -7  18  -2    3.71    1.71   0
  -7 -18  -2   -0.04    2.00   0
   7 -18  -2   -0.70    1.65   0
  -7 -18   2    0.72    1.69   0
   7 -18   2    2.41    1.68   0
  -7  18   2    1.24    1.40   0
   7  18  -2    0.49    1.73   0
  -7  18  -2    1.13    1.59   0
  -8  18   2    0.27    1.96   0
   8  18   2    2.32    2.12   0
  -8 -18  -2    1.16    2.10   0
   8  18  -2    1.19    1.84   0
  -8 -18   2    0.97    1.85   0
  -8  18  -2    0.78    1.54   0
   8 -18   2   -0.55    1.52   0
  -8  18  -2    0.56    1.61   0
  -8  18   2    1.44    1.77   0
   8 -18  -2    0.82    1.73   0
   1 -19   2    2.36    1.26   0
   1  19  -2    2.35    1.37   0
  -1  19  -2    6.89    1.81   0
  -1 -19  -2    2.32    1.52   0
  -1 -19   2    2.10    1.33   0
   1 -19  -2    3.78    1.48   0
  -1  19   2    4.96    1.66   0
   1  19  -2    5.32    1.97   0
  -1  19   2    6.91    1.69   0
  -1  19  -2    1.34    1.51   0
   1  19   2    3.51    1.58   0
  -2  19   2    4.44    1.66   0
  -2 -19   2   -0.11    1.54   0
  -2  19  -2    4.80    1.57   0
  -2 -19  -2    2.69    1.75   0
   2 -19   2    0.81    1.24   0
   2  19  -2    4.61    2.17   0
  -2  19   2    1.11    1.71   0
   2  19  -2    3.57    1.42   0
   2 -19  -2    2.93    1.45   0
   2  19   2    1.98    1.79   0
  -2  19  -2    4.79    1.66   0
  -3  19   2    1.49    1.65   0
  -3  19  -2   -0.62    1.52   0
   3 -19  -2    1.75    1.45   0
  -3  19   2    0.24    1.37   0
   3 -19   2    0.71    1.28   0
   3  19  -2    0.99    2.76   0
  -3 -19   2    0.64    1.55   0
   3  19   2   -0.18    1.58   0
   3  19  -2   -0.65    1.34   0
  -3 -19  -2    1.45    1.73   0
  -3  19  -2    0.85    1.62   0
   4 -19  -2   -0.11    1.51   0
  -4  19  -2    1.84    1.65   0
  -4  19   2    1.03    1.66   0
  -4  19  -2    2.44    1.55   0
  -4  19   2    2.18    1.57   0
  -4 -19   2    0.78    1.42   0
  -4 -19  -2   -0.35    1.63   0
   4 -19   2    1.22    1.31   0
   4  19   2    1.82    1.77   0
   4  19  -2    2.13    1.40   0
  -5 -19   2    0.27    1.64   0
  -5  19   2    1.32    1.70   0
  -5  19  -2   -1.03    1.39   0
  -5 -19  -2    1.68    1.84   0
   5  19   2   -0.76    1.88   0
  -5  19   2    1.05    1.61   0
   5  19  -2    0.18    1.43   0
   5 -19  -2   -0.09    1.54   0
   5 -19   2   -0.06    1.57   0
  -5  19  -2    0.67    1.50   0
  -6  19   2   -0.02    1.65   0
  -6  19  -2    0.83    1.82   0
  -6 -19  -2   -0.21    1.92   0
   6  19  -2    0.39    1.71   0
  -6 -19   2    0.88    1.50   0
   6 -19  -2    0.82    1.63   0
  -6  19  -2    1.66    1.46   0
   6  19   2    2.12    1.90   0
  -6  19   2    1.71    1.79   0
   6 -19   2    0.70    1.65   0
  -7 -19  -2    1.46    2.00   0
  -7  19   2    0.27    1.87   0
  -7  19  -2    1.27    1.86   0
   7  19   2    1.49    2.00   0
   7  19  -2    1.15    1.57   0
  -7 -19   2    1.42    1.83   0
  -7  19  -2   -0.27    1.54   0
   7 -19   2    0.34    1.73   0
  -7  19   2    0.13    1.79   0
   7 -19  -2    1.20    1.52   0
   0  20  -2    2.04    1.63   0
   0  20   2    1.42    1.79   0
   0  20   2    0.17    2.00   0
   0 -20  -2    1.32    1.49   0
   0  20  -2    1.00    1.95   0
   0 -20   2    0.31    1.53   0
   1  20  -2    0.60    1.99   0
  -1 -20   2    1.39    1.55   0
  -1  20  -2    0.62    1.37   0
  -1 -20  -2    1.21    1.55   0
  -1  20   2   -0.47    1.65   0
   1  20  -2   -0.72    1.39   0
  -1  20  -2    0.40    1.90   0
   1 -20  -2    0.65    1.51   0
  -1  20   2    0.60    1.86   0
   1  20   2    1.10    1.60   0
   1 -20   2    0.12    1.46   0
  -2  20   2    2.57    1.63   0
  -2  20  -2    3.66    1.96   0
   2  20  -2    2.87    2.23   0
  -2 -20   2    1.59    1.37   0
   2 -20  -2    1.07    1.56   0
  -2 -20  -2    2.24    1.58   0
   2  20   2    0.33    1.77   0
   2  20  -2    1.64    1.61   0
  -2  20  -2    0.49    1.55   0
  -2  20   2    1.08    1.62   0
   2 -20   2    0.40    1.31   0
  -3 -20   2    3.60    1.61   0
   3 -20  -2    2.01    1.52   0
  -3  20  -2    0.63    1.35   0
  -3  20   2    0.03    1.60   0
   3 -20   2   -0.84    1.32   0
   3  20   2    1.18    1.86   0
   3  20  -2    1.39    2.96   0
  -3  20   2    1.91    1.70   0
  -3  20  -2    3.36    1.90   0
   3  20  -2    1.88    1.62   0
  -3 -20  -2    0.49    1.61   0
   4 -20   2   -0.41    1.54   0
   4  20  -2    1.44    1.67   0
  -4  20  -2    1.57    1.62   0
   4 -20  -2   -1.00    1.57   0
  -4  20   2    0.92    1.67   0
  -4 -20   2    0.27    1.40   0
   4  20   2    1.06    1.86   0
  -4 -20  -2    0.51    1.63   0
  -4  20   2    0.08    1.69   0
  -4  20  -2    2.13    1.67   0
  -5  20   2   -1.27    1.87   0
  -5  20  -2    3.96    1.63   0
  -5 -20   2    0.84    1.66   0
  -5  20   2    0.60    1.71   0
   5  20   2    1.23    1.72   0
   5 -20   2    1.17    1.41   0
  -5 -20  -2    0.31    1.69   0
   5  20  -2   -0.68    1.70   0
   5 -20  -2    0.96    1.60   0
  -5  20  -2    1.31    1.53   0
  -6 -20   2    0.19    1.79   0
   6  20  -2   -0.57    1.80   0
   6 -20  -2    0.53    1.66   0
  -6  20   2   -0.60    1.68   0
   6 -20   2   -1.02    1.70   0
   6  20   2   -0.09    1.80   0
  -6 -20  -2    0.20    1.80   0
  -6  20  -2    0.10    1.71   0
  -6  20   2   -0.18    1.57   0
  -6  20  -2   -0.63    1.61   0
  -7 -20   2    0.61    1.86   0
  -7  20  -2    0.29    1.86   0
   7 -20  -2    1.01    1.80   0
  -7 -20  -2   -0.85    2.13   0
   7  20  -2    0.71    1.90   0
   7 -20   2   -0.85    1.81   0
   7  20   2    0.88    2.13   0
  -7  20   2    0.25    1.82   0
  -1  21   2    1.37    1.71   0
   1 -21   2    0.68    1.40   0
   1 -21  -2   -0.05    1.59   0
  -1  21  -2    2.42    1.62   0
   1  21  -2    0.61    1.72   0
  -1  21   2    1.45    1.95   0
   1  21  -2    2.35    2.16   0
  -1 -21  -2    0.30    1.60   0
  -1 -21   2    2.70    1.67   0
   1  21   2    3.49    1.68   0
  -1  21  -2    3.25    1.96   0
  -2 -21  -2    0.48    1.84   0
  -2  21  -2    0.40    1.99   0
  -2  21   2   -0.37    1.92   0
  -2  21   2    1.11    1.65   0
   2 -21   2    0.58    1.52   0
   2  21  -2    0.48    2.40   0
  -2  21  -2    0.62    1.59   0
  -2 -21   2    1.01    1.62   0
   2 -21  -2   -0.84    1.59   0
   2  21   2    1.71    1.88   0
   2  21  -2    3.14    1.65   0
  -3  21  -2    1.10    1.38   0
  -3  21   2    0.60    1.79   0
  -3  21  -2    1.76    1.77   0
   3 -21   2    0.97    1.58   0
  -3  21   2    0.13    1.68   0
   3  21  -2    0.17    3.27   0
  -3 -21   2    0.43    1.44   0
   3  21   2   -0.07    1.71   0
   3  21  -2   -0.83    1.48   0
   3 -21  -2   -0.34    1.79   0
  -3 -21  -2    0.99    1.64   0
  -4  21   2    1.86    1.82   0
  -4 -21   2   -0.28    1.41   0
  -4  21  -2   -0.02    1.78   0
  -4  21   2   -0.51    1.78   0
  -4  21  -2   -0.50    1.46   0
   4 -21  -2    1.89    1.69   0
   4  21   2   -0.04    1.96   0
   4 -21   2    2.10    1.41   0
   4  21  -2    1.50    1.68   0
  -4 -21  -2    0.27    1.73   0
   5  21   2   -0.77    2.09   0
  -5  21  -2    1.40    1.81   0
  -5  21  -2   -0.32    1.72   0
  -5  21   2   -0.70    1.78   0
   5  21  -2    0.80    1.57   0
  -5 -21  -2    1.19    2.02   0
  -5 -21   2   -0.29    1.73   0
   5 -21  -2    0.68    1.72   0
  -5  21   2   -1.63    1.92   0
   5 -21   2    2.29    1.67   0
  -6  21  -2    1.54    1.69   0
   6 -21   2    0.18    1.76   0
  -6  21  -2    1.18    1.60   0
   6 -21  -2    0.84    1.78   0
  -6 -21   2    1.16    1.84   0
  -6  21   2   -0.40    1.86   0
   6  21  -2   -0.73    1.93   0
  -6 -21  -2    1.62    2.09   0
  -6  21   2    0.28    1.97   0
   6  21   2    3.60    2.13   0
   0 -22  -2    6.80    1.79   0
   0  22  -2   12.66    2.40   0
   0 -22   2    8.06    1.73   0
   0  22   2    6.90    1.83   0
   0  22  -2    5.45    1.77   0
  -1  22  -2   -0.57    1.73   0
  -1  22   2    0.79    1.91   0
   1  22  -2   -0.09    2.44   0
   1  22   2    2.11    1.71   0
  -1  22   2    1.84    1.99   0
  -1 -22  -2    1.94    1.88   0
  -1  22  -2    1.35    2.05   0
   1  22  -2    0.45    1.69   0
   1 -22  -2    0.88    1.62   0
   1 -22   2    0.76    1.59   0
  -1 -22   2    1.12    1.65   0
  -2  22   2    0.31    1.85   0
  -2  22   2    0.85    1.75   0
  -2 -22  -2    0.94    1.88   0
   2 -22   2    2.85    1.67   0
  -2  22  -2    4.19    1.73   0
  -2 -22   2    2.33    1.69   0
  -2  22  -2    1.77    1.82   0
   2  22  -2    2.24    2.73   0
   2  22   2    0.92    1.95   0
   2  22  -2    1.37    1.74   0
   2 -22  -2    1.92    1.66   0
   3 -22   2   -0.34    1.61   0
   3  22  -2    0.89    3.67   0
   3  22  -2   -0.26    1.70   0
  -3  22   2    0.28    1.70   0
   3 -22  -2   -0.98    1.63   0
  -3  22  -2    2.46    1.47   0
  -3 -22   2   -0.51    1.67   0
   3  22   2   -0.48    1.98   0
  -3  22   2    1.96    2.09   0
  -3  22  -2    2.51    2.03   0
  -3 -22  -2    1.24    1.94   0
   4 -22  -2    0.04    1.71   0
  -4  22  -2    0.33    1.69   0
  -4  22   2   -0.70    1.91   0
  -4  22   2   -1.72    1.83   0
  -4 -22   2    1.18    1.69   0
   4  22   2    0.55    1.80   0
   4  22  -2    1.47    1.79   0
   4 -22   2   -0.69    1.41   0
  -4 -22  -2    1.38    1.82   0
  -4  22  -2    2.77    1.89   0
  -5  22   2    0.61    1.97   0
   5 -22  -2    1.31    1.53   0
  -5 -22   2    1.65    1.84   0
  -5  22  -2    0.61    1.59   0
   5  22   2   -0.45    2.14   0
   5 -22   2    0.27    1.55   0
   5  22  -2    0.09    1.87   0
  -5 -22  -2    1.07    2.08   0
  -5  22  -2    0.47    1.97   0
  -5  22   2    0.95    1.82   0
  -1  23   2    0.82    1.81   0
   1  23  -2    1.57    1.83   0
  -1  23   2   -1.20    2.07   0
   1  23  -2    1.53    2.49   0
  -1 -23   2    0.56    1.75   0
   1 -23  -2    1.05    1.72   0
  -1 -23  -2   -0.21    1.94   0
  -1  23  -2   -0.27    1.56   0
   1 -23   2    0.02    1.51   0
   1  23   2    0.02    1.83   0
  -1  23  -2    1.23    2.30   0
   2 -23  -2    1.37    1.74   0
  -2  23  -2   -0.07    2.18   0
  -2  23  -2    1.05    1.81   0
   2 -23   2    0.56    1.51   0
  -2 -23  -2    1.58    1.94   0
  -2 -23   2   -0.58    1.52   0
   2  23   2    2.04    2.01   0
   2  23  -2   -0.36    1.81   0
  -2  23   2    2.23    1.82   0
  -2  23   2   -0.82    1.90   0
   2  23  -2    0.01    2.88   0
  -3  23   2    0.10    1.95   0
   3  23  -2    0.09    4.39   0
   3 -23   2    1.11    1.50   0
  -3  23  -2    1.17    1.57   0
   3 -23  -2    0.77    1.75   0
  -3 -23   2   -0.19    1.52   0
   3  23   2    1.81    2.11   0
   3  23  -2    0.19    1.84   0
  -3  23   2    0.96    1.85   0
  -3 -23  -2    0.07    1.86   0
  -3  23  -2   -0.46    2.18   0
  -4  23  -2    1.90    1.87   0
  -4  23   2    1.66    1.85   0
   4 -23  -2   -0.55    1.82   0
   4  23  -2   -0.85    1.86   0
  -4 -23  -2    2.32    2.10   0
   0 -24  -2    0.45    1.78   0
   0 -24   2    1.93    1.56   0
   0  24  -2    0.97    2.24   0
   0  24  -2    1.49    1.84   0
   0  24   2    0.01    1.86   0
  -1  24   2   -0.01    1.89   0
  -1  24  -2    1.08    1.87   0
  -1  24   2    0.97    2.22   0
   1 -24   2    0.35    1.80   0
  -1 -24   2    0.62    1.83   0
  -1  24  -2    1.37    2.23   0
   1  24  -2    0.60    2.64   0
   1 -24  -2    1.59    1.78   0
  -1 -24  -2    0.15    1.83   0
   1  24  -2   -0.62    1.56   0
   1  24   2    0.40    1.93   0
   2  24  -2    0.26    3.17   0
  -2  24   2    3.06    1.90   0
   2  24   2    0.12    1.97   0
   2  24  -2    1.59    1.88   0
  -2 -24  -2   -0.21    1.87   0
  -2  24  -2    0.06    1.85   0
  -1  -1  -3    4.86    2.81   0
   1  -1  -3    7.24    1.54   0
  -1   1   3   -0.60    1.65   0
  -1   1  -3    2.57    1.86   0
   1   1  -3    3.37    1.53   0
   1  -1   3    2.10    1.84   0
  -1  -1   3    2.07    1.52   0
   1   1   3    0.78    2.37   0
   2   1  -3   14.58    1.38   0
  -2   1   3   10.84    1.61   0
  -2  -1   3   16.33    1.46   0
   2   1   3   12.69    1.83   0
  -2   1  -3   14.85    1.69   0
   2  -1  -3   23.68    1.50   0
   2  -1   3   15.51    1.58   0
  -2  -1  -3   17.38    2.05   0
   2  -1  -3   26.12    1.47   0
   3   1  -3    1.46    1.28   0
  -3   1  -3    0.76    1.41   0
   3   1  -3    1.61    1.01   0
  -3   1   3    1.67    1.21   0
   3  -1  -3    5.58    1.19   0
  -3  -1   3    1.41    1.04   0
   3  -1   3    1.99    1.34   0
  -3  -1  -3    1.20    1.54   0
   3  -1  -3    2.74    1.19   0
   4  -1  -3  105.03    1.73   0
   4  -1  -3  100.68    1.74   0
  -4  -1  -3  110.12    2.13   0
  -4  -1  -3  109.89    2.05   0
   4   1  -3  107.80    1.65   0
  -4   1   3  105.03    1.64   0
  -4   1  -3  104.12    1.92   0
  -4  -1   3  112.54    1.83   0
   4   1  -3   97.94    1.89   0
   4  -1   3  113.63    1.86   0
   5   1  -3   21.31    1.49   0
  -5   1   3   25.90    1.45   0
  -5  -1   3   25.84    1.20   0
  -5  -1  -3   24.94    1.44   0
   5  -1  -3   23.19    1.43   0
  -5   1  -3   24.09    1.49   0
  -5   1   3   24.25    1.22   0
   5  -1  -3   23.45    1.39   0
  -5  -1  -3   24.56    1.37   0
   5   1  -3   24.08    1.35   0
  -6  -1   3   54.85    1.50   0
   6   1  -3   41.48    1.76   0
  -6   1   3   57.97    1.71   0
   6   1  -3   52.76    1.37   0
  -6   1  -3   50.20    1.75   0
  -6  -1  -3   57.39    1.67   0
  -6   1  -3   53.00    1.61   0
  -6  -1  -3   56.43    1.82   0
  -6   1   3   57.77    1.51   0
   6  -1  -3   47.97    1.62   0
   7   1  -3    1.00    1.54   0
   7   1  -3    1.01    1.09   0
   7  -1  -3    0.24    1.34   0
  -7   1   3    0.70    1.15   0
  -7   1   3    0.76    1.35   0
  -7   1   3    0.47    1.24   0
  -7  -1   3    0.52    1.31   0
  -7  -1  -3    0.53    1.30   0
  -7   1  -3    1.39    1.25   0
  -7  -1  -3   -0.36    1.30   0
  -7   1  -3    0.84    1.44   0
  -8   1   3    3.06    1.28   0
  -8   1  -3    3.16    1.37   0
  -8  -1  -3    2.49    1.37   0
  -8   1   3    3.50    1.35   0
  -8  -1   3    4.00    1.35   0
  -8   1   3    3.25    1.11   0
  -8  -1  -3    3.75    1.34   0
  -8   1  -3    2.93    1.32   0
  -9  -1   3    8.32    1.49   0
  -9  -1  -3    9.67    1.46   0
  -9   1   3    8.33    1.58   0
  -9   1   3    9.01    1.40   0
  -9  -1  -3    7.80    1.70   0
  -9   1   3   10.72    1.47   0
  -9  -1   3    7.86    1.42   0
  -9   1  -3    8.14    1.59   0
  -9  -1  -3    7.81    1.56   0
  -9   1  -3    8.01    1.51   0
  -9   1  -3    9.72    1.42   0
 -10  -1   3    5.91    1.51   0
 -10   1  -3    4.53    1.60   0
 -10   1   3    9.07    1.58   0
 -10  -1  -3    6.27    1.64   0
 -10  -1  -3    7.79    1.57   0
 -10   1   3    6.63    1.68   0
 -10   1  -3    6.14    1.84   0
 -10  -1  -3   10.41    1.51   0
 -10   1  -3    7.38    1.55   0
 -10  -1   3    6.36    1.36   0
 -10   1   3    7.02    1.34   0
 -11   1   3    1.01    1.37   0
 -11  -1  -3    1.11    1.99   0
 -11  -1  -3    1.64    1.67   0
 -11   1   3    0.83    1.44   0
 -11  -1   3    0.66    1.45   0
 -11   1  -3    0.55    2.03   0
 -11   1  -3    0.80    1.66   0
 -11  -1   3    2.36    1.57   0
 -11   1  -3    0.43    1.63   0
 -11  -1  -3    1.87    1.59   0
 -12  -1   3    0.20    1.78   0
 -12   1  -3    0.04    1.83   0
 -12  -1  -3    0.68    1.84   0
 -12   1   3    2.00    1.72   0
 -12   1   3    0.34    1.79   0
 -12  -1   3    0.75    1.59   0
 -12  -1  -3    1.48    2.23   0
 -12   1  -3    0.87    1.77   0
 -12  -1  -3    0.58    1.79   0
 -12   1  -3    0.24    1.98   0
   0   2  -3  172.69    2.76   0
   0  -2   3  167.39    2.70   0
   0   2   3  174.73    4.06   0
   0  -2  -3  147.51    3.80   0
   1  -2  -3  237.97    3.22   0
  -1   2  -3  275.34    3.33   0
   1  -2   3  289.47    3.38   0
  -1  -2   3  295.91    3.12   0
   1   2  -3  269.48    2.83   0
  -1   2   3  275.77    3.35   0
  -2   2   3  484.42    3.49   0
   2  -2  -3  453.35    3.46   0
   2   2  -3  502.94    3.32   0
   2  -2  -3  517.01    3.29   0
  -2  -2  -3  486.94    5.86   0
  -2   2  -3  468.30    3.93   0
  -2  -2   3  514.19    3.48   0
   2  -2   3  510.95    3.94   0
  -2  -2  -3  527.66    6.09   0
   3  -2   3  136.53    2.05   0
   3  -2  -3  146.74    2.08   0
  -3  -2  -3  136.36    2.64   0
   3  -2  -3  130.52    1.89   0
  -3   2  -3  123.76    2.23   0
  -3   2   3  140.52    1.90   0
   3   2  -3  137.78    1.93   0
  -3  -2   3  135.29    1.94   0
   3   2  -3  130.74    2.10   0
  -3  -2  -3  138.71    2.62   0
   4  -2  -3   50.71    1.63   0
   4   2  -3   46.78    1.34   0
   4  -2   3   53.42    1.66   0
  -4  -2  -3   52.53    1.90   0
  -4   2   3   53.45    1.48   0
  -4  -2   3   48.13    1.43   0
  -4  -2  -3   52.30    1.85   0
   4   2  -3   45.86    1.65   0
  -4   2  -3   46.37    1.58   0
  -4   2   3   53.57    1.53   0
   5   2  -3    5.20    1.37   0
   5  -2  -3    7.55    1.18   0
  -5   2  -3    5.66    1.28   0
   5   2  -3    6.18    1.05   0
  -5   2   3    7.42    1.15   0
   5  -2   3    8.37    1.38   0
  -5  -2   3    7.54    1.06   0
  -5  -2  -3    7.11    1.42   0
  -5  -2  -3    7.67    1.36   0
  -5   2   3    7.31    1.26   0
  -5   2   3    7.07    1.22   0
  -6   2   3  246.72    2.34   0
  -6   2   3  238.28    1.99   0
  -6   2   3  246.79    2.03   0
  -6  -2   3  221.44    2.20   0
  -6  -2  -3  252.86    2.48   0
   6   2  -3  171.65    2.77   0
   6  -2  -3  210.54    2.39   0
  -6  -2  -3  243.33    2.46   0
  -6   2  -3  216.42    2.39   0
   6   2  -3  218.03    2.14   0
  -7  -2  -3   24.17    1.42   0
  -7   2   3   25.51    1.41   0
   7  -2  -3   20.52    1.31   0
  -7  -2   3   22.93    1.28   0
  -7  -2  -3   24.29    1.46   0
  -7   2  -3   22.43    1.40   0
  -7   2   3   25.06    1.20   0
  -7   2   3   24.49    1.50   0
  -7   2  -3   18.70    1.42   0
   7   2  -3   21.14    1.28   0
   7   2  -3   13.63    1.71   0
  -8   2   3    2.28    1.18   0
  -8   2  -3    1.11    1.40   0
   8   2  -3    0.75    1.17   0
   8   2  -3    1.42    1.49   0
  -8  -2  -3    1.12    1.49   0
  -8  -2   3    1.08    1.37   0
  -8   2   3    0.52    1.48   0
  -8   2  -3    1.06    1.34   0
  -8   2   3    1.52    1.09   0
  -8  -2  -3    1.85    1.51   0
  -9   2  -3   13.56    1.54   0
  -9  -2  -3   14.37    1.45   0
  -9   2  -3    9.29    1.82   0
  -9  -2  -3   12.53    1.72   0
  -9  -2  -3   10.80    1.79   0
  -9  -2   3   11.04    1.32   0
  -9   2   3    9.52    1.54   0
  -9   2   3   13.37    1.50   0
  -9   2   3   14.61    1.27   0
  -9   2  -3    9.86    1.53   0
 -10   2   3    2.85    1.29   0
 -10  -2   3    2.83    1.47   0
 -10  -2  -3    2.84    1.51   0
 -10  -2  -3    2.83    1.57   0
 -10   2   3    1.30    1.68   0
 -10  -2  -3    2.72    1.89   0
 -10   2  -3    3.37    1.58   0
 -10   2   3    1.77    1.36   0
 -10   2  -3    3.42    1.82   0
 -10  -2   3    3.95    1.54   0
 -10   2  -3    2.91    1.54   0
 -11  -2  -3    2.22    2.07   0
 -11   2   3    3.74    1.78   0
 -11  -2  -3    3.27    1.68   0
 -11   2  -3    1.84    1.76   0
 -11  -2   3    1.85    1.59   0
 -11   2  -3    0.87    1.68   0
 -11  -2   3    3.46    1.47   0
 -11  -2  -3    3.44    1.75   0
 -11   2   3    2.52    1.40   0
 -11   2   3    2.60    1.70   0
 -11   2  -3    2.98    1.68   0
 -12   2  -3    0.17    1.88   0
 -12   2   3    2.86    1.61   0
 -12  -2  -3    0.89    1.84   0
 -12  -2  -3    0.80    2.23   0
 -12   2  -3    1.67    1.82   0
 -12   2   3    2.01    1.54   0
 -12  -2   3    0.53    1.65   0
 -12  -2   3    1.53    1.80   0
 -12  -2  -3    1.00    1.78   0
 -12   2  -3    2.25    1.99   0
   1  -3  -3    0.48    1.22   0
   1   3  -3    1.65    1.44   0
  -1   3   3    0.64    1.53   0
  -1   3   3    1.80    1.45   0
  -1  -3   3    0.56    1.33   0
   1  -3   3   -0.67    1.47   0
  -1   3  -3   -0.31    1.66   0
   2  -3  -3   36.27    1.54   0
  -2  -3  -3   32.93    2.80   0
  -2   3   3   30.52    1.48   0
   2   3  -3   29.79    1.31   0
  -2   3  -3   30.03    1.58   0
  -2  -3  -3   32.83    2.84   0
  -2  -3   3   31.74    1.35   0
   2  -3   3   32.24    1.84   0
  -2   3   3   34.15    1.53   0
  -3   3   3    0.21    1.22   0
  -3  -3  -3    0.56    1.62   0
   3   3  -3    0.76    1.06   0
  -3   3   3    0.63    0.99   0
   3  -3  -3    0.38    1.17   0
  -3  -3  -3    0.34    1.64   0
  -3  -3   3    0.46    1.25   0
  -3   3   3    0.01    1.08   0
   3  -3   3    1.03    1.22   0
  -3   3  -3    0.31    1.21   0
  -4   3  -3  149.64    2.13   0
  -4   3   3  179.27    1.96   0
  -4   3   3  189.66    2.16   0
   4   3  -3  164.97    1.88   0
  -4  -3  -3  179.20    2.59   0
   4  -3   3  164.84    2.03   0
  -4  -3   3  166.31    2.11   0
  -4   3   3  178.65    1.91   0
   4   3  -3  143.42    2.44   0
   4  -3  -3  173.26    2.05   0
  -4  -3  -3  178.21    2.55   0
  -5   3   3    2.42    1.20   0
   5  -3  -3    2.92    1.33   0
   5   3  -3    1.66    1.08   0
   5  -3   3    2.01    1.20   0
  -5   3  -3    1.88    1.25   0
  -5   3   3    2.28    1.38   0
  -5  -3   3    1.42    1.24   0
   5   3  -3    2.30    1.31   0
  -5   3   3    2.08    1.09   0
  -5  -3  -3    2.45    1.37   0
  -5  -3  -3    2.54    1.32   0
  -6   3   3   31.48    1.24   0
  -6   3   3   31.98    1.40   0
   6   3  -3   24.82    1.25   0
   6   3  -3   19.70    1.65   0
   6  -3   3   33.28    1.45   0
  -6  -3  -3   31.19    1.56   0
  -6   3  -3   27.62    1.43   0
  -6  -3  -3   30.23    1.59   0
  -6   3   3   32.43    1.34   0
  -6  -3   3   27.58    1.44   0
   6  -3  -3   28.67    1.46   0
  -7  -3   3    6.02    1.32   0
   7  -3  -3    6.88    1.39   0
  -7   3  -3    4.55    1.34   0
  -7  -3  -3    8.45    1.34   0
  -7   3   3    8.53    1.14   0
  -7   3   3    6.92    1.28   0
  -7   3  -3    6.41    1.30   0
  -7   3   3    9.72    1.28   0
   7   3  -3    5.26    1.15   0
   7   3  -3    6.04    1.60   0
  -7  -3  -3    8.56    1.44   0
  -8   3   3    5.12    1.50   0
   8   3  -3    3.26    1.37   0
  -8  -3  -3    4.12    1.72   0
  -8   3  -3    3.98    1.41   0
  -8   3   3    4.98    1.37   0
  -8  -3  -3    3.43    1.43   0
   8   3  -3    2.21    1.43   0
  -8  -3  -3    4.42    1.51   0
  -8   3  -3    2.75    1.36   0
  -8   3   3    5.09    1.18   0
  -8  -3   3    3.00    1.42   0
  -9   3   3    1.48    1.38   0
  -9   3   3    3.00    1.54   0
  -9  -3  -3    0.86    1.86   0
  -9   3   3    1.33    1.23   0
  -9   3  -3    1.96    1.47   0
  -9  -3  -3    1.07    1.74   0
  -9  -3   3    1.45    1.26   0
  -9   3  -3    1.42    1.50   0
  -9   3  -3    0.23    1.47   0
  -9  -3  -3    2.35    1.46   0
 -10   3   3    0.69    1.65   0
 -10   3  -3    0.20    1.55   0
 -10  -3  -3    0.23    1.47   0
 -10  -3  -3    0.08    1.55   0
 -10   3   3    0.51    1.35   0
 -10   3  -3   -0.49    1.25   0
 -10  -3   3   -0.77    1.33   0
 -10   3   3    0.10    1.47   0
 -10   3  -3    0.85    1.65   0
 -10  -3  -3    0.96    1.94   0
 -11   3   3    1.24    1.77   0
 -11  -3  -3    0.00    1.63   0
 -11  -3  -3   -1.50    2.02   0
 -11   3  -3    0.05    1.70   0
 -11   3   3   -0.18    1.68   0
 -11  -3  -3    0.83    1.68   0
 -11   3  -3   -0.54    1.66   0
 -11   3   3    0.46    1.36   0
 -11  -3   3    1.48    1.65   0
 -11   3  -3    0.41    1.81   0
 -11  -3   3    1.00    1.38   0
 -12   3   3    0.95    1.54   0
 -12   3   3    1.69    1.83   0
 -12  -3  -3    1.86    2.22   0
 -12   3  -3    0.55    1.85   0
 -12   3  -3    2.26    1.81   0
 -12  -3   3    0.62    1.72   0
 -12  -3  -3    0.26    1.81   0
 -12  -3  -3    0.37    1.77   0
 -12  -3   3    0.90    1.57   0
 -12   3  -3   -0.06    1.97   0
   0   4  -3  359.77    3.04   0
   0  -4   3  348.58    3.27   0
   0   4   3  361.32    4.91   0
   0   4   3  351.57    4.94   0
  -1   4   3   89.31    2.17   0
   1  -4  -3   99.34    1.79   0
   1  -4   3   94.90    2.00   0
  -1  -4   3   95.35    2.02   0
   1   4  -3   93.09    1.79   0
  -1   4   3   88.09    2.13   0
  -1   4  -3   95.79    2.03   0
  -2  -4  -3  212.07    4.91   0
   2  -4  -3  213.13    2.19   0
   2  -4   3  190.72    2.40   0
  -2   4   3  205.31    2.51   0
  -2   4   3  206.78    2.44   0
   2   4  -3  212.16    2.27   0
  -2  -4   3  196.61    2.20   0
  -2   4  -3  189.78    2.40   0
  -3  -4  -3  175.17    3.11   0
  -3   4   3  149.06    1.91   0
  -3   4   3  177.52    2.04   0
   3   4  -3  167.22    1.95   0
   3  -4   3  157.92    2.13   0
   3  -4  -3  181.48    2.18   0
  -3  -4   3  159.53    2.16   0
  -3   4  -3  148.62    2.09   0
  -3   4   3  170.78    2.04   0
  -4   4   3   76.53    1.58   0
  -4   4   3   74.12    1.53   0
  -4   4  -3   58.20    1.64   0
   4  -4   3   64.68    1.61   0
  -4   4   3   69.64    1.52   0
   4   4  -3   67.44    1.59   0
  -4  -4  -3   73.35    2.07   0
  -4  -4   3   65.30    1.69   0
  -4  -4  -3   71.08    1.98   0
   4  -4  -3   72.93    1.53   0
   4   4  -3   56.25    1.84   0
   5  -4  -3   98.39    1.68   0
  -5   4  -3   86.64    1.77   0
  -5   4   3  112.66    1.69   0
  -5   4   3  110.16    1.61   0
   5   4  -3   94.35    1.68   0
  -5  -4  -3  108.95    1.96   0
   5  -4   3   99.17    1.77   0
   5   4  -3   71.29    2.21   0
  -5  -4   3   89.63    1.61   0
  -5  -4  -3  106.87    2.00   0
  -5   4   3  107.81    1.68   0
  -6  -4  -3   12.17    1.46   0
   6  -4   3   11.35    1.30   0
  -6   4   3   11.92    1.28   0
  -6   4   3   12.14    1.24   0
   6   4  -3    9.74    1.16   0
  -6   4   3   13.62    1.14   0
   6  -4  -3    9.33    1.38   0
  -6   4  -3   10.04    1.29   0
  -6  -4  -3   12.10    1.46   0
   6   4  -3    7.39    1.61   0
  -6  -4   3   10.15    1.32   0
  -7   4   3   14.74    1.30   0
  -7   4   3   15.21    1.30   0
  -7  -4  -3   17.18    1.44   0
   7   4  -3   11.87    1.24   0
  -7  -4  -3   17.35    1.52   0
   7   4  -3    9.16    1.65   0
  -7   4   3   16.92    1.19   0
  -7   4  -3   13.08    1.36   0
  -7  -4   3   12.47    1.27   0
   7  -4  -3   13.79    1.28   0
  -8  -4  -3   49.28    1.67   0
  -8   4   3   42.56    1.53   0
  -8   4  -3   31.02    1.65   0
  -8   4   3   44.64    1.36   0
   8   4  -3   33.72    1.44   0
  -8   4  -3   34.39    1.43   0
  -8  -4  -3   46.31    1.69   0
  -8  -4  -3   37.82    1.93   0
  -8  -4   3   34.91    1.58   0
   8   4  -3   22.65    1.92   0
  -8   4   3   47.29    1.41   0
  -9   4  -3    5.67    1.48   0
  -9   4   3    7.52    1.63   0
  -9   4  -3    6.21    1.54   0
  -9   4  -3    8.48    1.68   0
  -9   4   3    9.80    1.29   0
  -9  -4  -3    8.88    1.71   0
  -9  -4   3    7.00    1.46   0
  -9   4   3   10.04    1.41   0
   9   4  -3    8.28    1.30   0
  -9  -4  -3   10.06    1.49   0
  -9  -4  -3    7.70    1.75   0
 -10  -4   3    2.92    1.53   0
 -10   4   3    1.67    1.34   0
 -10   4  -3    1.75    1.53   0
 -10   4   3    1.54    1.66   0
 -10  -4  -3    0.48    1.54   0
 -10  -4  -3    2.46    1.52   0
 -10   4   3    1.52    1.49   0
 -10   4  -3    2.57    1.48   0
 -10   4  -3    1.32    1.36   0
 -10  -4  -3    1.15    1.84   0
 -11   4   3    0.35    1.53   0
 -11   4   3    1.34    1.37   0
 -11  -4  -3    1.62    2.00   0
 -11   4   3    0.89    1.46   0
 -11   4  -3    1.80    1.64   0
 -11  -4  -3   -0.10    1.71   0
 -11  -4  -3   -0.68    1.66   0
 -11   4  -3    1.72    1.68   0
 -11  -4   3   -0.14    1.69   0
 -11  -4   3   -1.56    1.60   0
 -11   4  -3    0.74    1.75   0
 -12  -4  -3    1.02    1.83   0
 -12   4   3    1.17    1.75   0
 -12  -4   3    1.21    1.52   0
 -12  -4  -3    0.42    1.89   0
 -12   4  -3    0.78    1.58   0
   1  -5  -3   73.75    1.75   0
   1   5   3   63.60    3.68   0
  -1   5  -3   62.95    1.76   0
  -1  -5  -3   61.52    3.23   0
   1  -5   3   59.49    1.72   0
  -1   5   3   65.37    2.04   0
   1   5  -3   66.94    1.69   0
   1  -5  -3   55.96    1.87   0
  -1  -5   3   60.06    1.71   0
   2  -5   3   65.68    1.67   0
  -2   5   3   65.04    1.68   0
   2  -5  -3   78.87    1.74   0
   2   5   3   75.20    3.01   0
  -2   5  -3   68.78    1.72   0
  -2  -5  -3   65.02    3.42   0
   2   5  -3   74.15    1.72   0
  -2  -5   3   67.36    1.65   0
  -2   5   3   78.68    1.59   0
   3  -5  -3   19.39    1.43   0
  -3   5   3   19.55    1.29   0
   3   5   3   18.75    1.92   0
   3  -5   3   15.93    1.14   0
  -3   5   3   20.59    1.32   0
   3   5  -3   17.86    1.23   0
  -3   5  -3   17.00    1.30   0
  -3  -5  -3   19.03    2.04   0
  -3   5   3   19.65    1.26   0
  -3  -5   3   16.83    1.49   0
  -4   5   3   11.42    1.10   0
   4   5  -3    8.94    1.63   0
   4   5  -3   12.43    1.14   0
   4  -5  -3   14.19    1.39   0
   4  -5   3   12.03    1.28   0
  -4  -5  -3   14.74    1.67   0
  -4   5   3   14.53    1.25   0
  -4   5   3   13.57    1.29   0
  -4  -5   3   11.55    1.22   0
  -4   5  -3   10.86    1.29   0
  -5   5   3    3.67    1.12   0
   5   5  -3    2.94    1.44   0
  -5   5  -3    2.56    1.05   0
   5  -5  -3    2.28    1.30   0
   5   5  -3    3.37    1.04   0
  -5  -5  -3    3.74    1.37   0
  -5   5   3    3.00    1.20   0
   5  -5   3    2.03    1.21   0
  -5  -5   3    2.81    1.24   0
  -5   5   3    4.32    1.16   0
  -6   5  -3    1.98    1.23   0
  -6   5   3    3.45    1.37   0
   6   5  -3    2.37    1.44   0
  -6  -5  -3    3.57    1.35   0
   6   5  -3    1.28    1.09   0
   6  -5  -3    3.43    1.36   0
  -6  -5  -3    3.55    1.43   0
   6  -5   3    3.03    1.20   0
  -6  -5   3    3.58    1.16   0
  -6   5   3    3.96    1.09   0
  -6   5   3    4.54    1.28   0
  -7   5   3   22.56    1.52   0
   7   5  -3   11.64    1.72   0
  -7  -5  -3   22.09    1.58   0
  -7   5   3   25.03    1.39   0
  -7  -5  -3   20.37    1.62   0
   7   5  -3   17.01    1.45   0
   7  -5   3   16.58    1.36   0
  -7  -5   3   16.11    1.43   0
  -7   5  -3   15.74    1.44   0
  -7   5   3   22.46    1.18   0
   8   5  -3   20.56    1.55   0
  -8   5   3   31.61    1.36   0
  -8   5  -3   22.45    1.52   0
   8   5  -3   15.24    1.91   0
  -8   5  -3   18.66    1.55   0
  -8  -5  -3   31.13    1.51   0
  -8   5   3   31.65    1.47   0
  -8  -5  -3   28.07    1.58   0
  -8  -5   3   23.19    1.55   0
  -8   5   3   27.19    1.62   0
  -8  -5  -3   27.00    1.90   0
   9   5  -3    2.76    1.46   0
  -9  -5  -3    3.81    1.61   0
  -9   5   3    2.64    1.58   0
  -9   5   3    3.35    1.23   0
  -9   5  -3    1.65    1.47   0
  -9   5   3    1.64    1.20   0
  -9  -5  -3    3.80    1.49   0
  -9  -5  -3    3.79    1.95   0
  -9   5  -3    3.79    1.42   0
  -9  -5   3    3.78    1.45   0
  -9   5  -3    2.79    1.62   0
 -10  -5  -3    2.85    2.10   0
 -10   5   3    2.02    1.55   0
 -10   5  -3    1.94    1.52   0
 -10   5   3    2.69    1.71   0
 -10   5  -3    2.11    1.58   0
 -10   5   3    3.60    1.31   0
  10   5  -3    2.22    1.59   0
 -10   5  -3    2.80    1.67   0
 -10  -5  -3    2.14    1.79   0
 -10  -5   3    3.61    1.57   0
 -10  -5  -3    1.81    1.54   0
 -11  -5  -3   -0.27    2.23   0
 -11   5   3   -0.13    1.41   0
 -11   5  -3   -0.47    1.69   0
 -11   5   3    0.54    1.71   0
 -11  -5  -3    0.35    1.68   0
 -11  -5  -3    2.05    1.87   0
 -11  -5   3    0.45    1.65   0
 -11   5  -3    0.89    1.86   0
 -11   5   3    0.21    1.76   0
 -11   5  -3    2.07    1.72   0
   0   6  -3    8.50    1.23   0
   0  -6   3    9.61    1.36   0
   0  -6  -3    8.26    1.75   0
   0  -6  -3    9.75    1.37   0
   0   6   3    9.18    1.88   0
   1   6   3   12.26    2.53   0
   1  -6  -3   18.82    1.37   0
   1   6  -3   17.63    1.44   0
  -1  -6  -3   17.07    2.16   0
  -1   6   3   18.61    1.57   0
  -1   6  -3   16.95    1.44   0
   1  -6  -3   15.28    1.53   0
   1  -6   3   15.38    1.23   0
  -1  -6   3   14.27    1.31   0
  -2  -6   3  183.43    2.42   0
   2  -6  -3  228.93    2.34   0
  -2  -6  -3  179.09    4.11   0
   2  -6  -3  193.65    2.40   0
  -2   6   3  226.91    2.21   0
   2   6  -3  213.43    2.33   0
  -2   6   3  226.79    2.53   0
  -2   6  -3  194.59    2.21   0
   2   6   3  217.90    3.82   0
   2  -6   3  179.80    2.24   0
   3  -6  -3    0.36    1.34   0
  -3   6   3    0.18    1.16   0
   3   6   3    0.15    1.68   0
   3  -6   3    1.18    1.19   0
  -3   6  -3    0.07    1.28   0
   3   6  -3    1.34    1.11   0
  -3   6   3    0.40    1.20   0
  -3  -6   3    0.77    1.37   0
  -3  -6  -3    0.61    1.80   0
  -4   6   3  214.26    2.00   0
   4   6  -3  134.11    2.77   0
  -4   6   3  199.48    2.00   0
  -4   6   3  187.73    1.92   0
   4   6   3  193.28    2.71   0
   4  -6  -3  205.61    2.15   0
  -4  -6  -3  206.07    2.91   0
  -4  -6   3  156.17    2.08   0
   4  -6   3  159.60    2.04   0
   4   6  -3  176.62    1.93   0
  -4   6  -3  160.72    2.11   0
  -5   6  -3   25.70    1.39   0
  -5   6   3   37.63    1.47   0
   5  -6   3   26.15    1.40   0
  -5   6   3   36.40    1.35   0
  -5   6   3   35.04    1.31   0
   5   6   3   31.75    1.60   0
   5   6  -3   26.95    1.23   0
   5   6  -3   18.24    1.68   0
  -5  -6  -3   33.16    1.63   0
   5  -6  -3   33.68    1.30   0
  -5  -6   3   26.99    1.43   0
  -6   6   3    0.32    1.21   0
   6  -6   3    0.38    1.19   0
  -6   6   3    0.82    1.34   0
  -6   6   3    1.46    1.09   0
  -6  -6   3   -0.45    1.14   0
  -6  -6  -3   -0.07    1.46   0
   6  -6  -3    0.44    1.36   0
   6   6  -3   -0.11    1.28   0
   6   6  -3    0.71    1.52   0
  -6   6  -3    0.51    1.26   0
   7   6  -3    4.92    1.79   0
  -7   6   3    8.76    1.35   0
   7   6  -3    5.47    1.34   0
   7  -6   3    6.32    1.19   0
  -7  -6   3    6.76    1.40   0
  -7   6   3    8.46    1.31   0
  -7   6   3    4.40    1.45   0
  -7  -6  -3    7.61    1.58   0
  -7   6  -3    4.18    1.33   0
  -7  -6  -3    9.31    1.54   0
  -8  -6  -3    1.54    1.52   0
  -8   6   3    0.57    1.21   0
  -8   6  -3    0.17    1.41   0
   8   6  -3    1.56    1.42   0
  -8   6   3    2.76    1.31   0
  -8  -6  -3    0.73    1.59   0
  -8  -6   3    1.00    1.42   0
  -8   6   3   -0.09    1.46   0
  -8  -6  -3    1.05    1.98   0
  -9   6  -3    2.42    1.52   0
  -9  -6  -3    4.15    1.98   0
  -9   6   3    3.80    1.56   0
  -9   6   3    5.94    1.42   0
  -9   6  -3    2.77    1.51   0
  -9   6   3    3.95    1.45   0
   9   6  -3    1.35    1.46   0
  -9  -6  -3    4.99    1.64   0
  -9   6  -3    5.03    1.51   0
  -9  -6  -3    3.42    1.71   0
  -9  -6   3    3.49    1.29   0
 -10   6  -3    3.88    1.67   0
 -10  -6  -3    6.68    2.33   0
 -10   6   3    5.48    1.75   0
 -10   6   3    6.67    1.61   0
  10   6  -3    6.11    1.40   0
 -10  -6   3    3.98    1.43   0
 -10   6  -3    6.03    1.59   0
 -10  -6  -3    4.53    1.82   0
 -10   6  -3    7.14    1.78   0
 -10   6   3    6.69    1.42   0
 -10  -6  -3    7.73    1.78   0
 -11   6   3    1.81    1.39   0
 -11   6   3    0.71    1.85   0
 -11   6  -3    0.48    1.63   0
 -11  -6  -3    0.74    2.50   0
 -11   6   3   -0.13    1.68   0
 -11  -6  -3    1.03    1.74   0
 -11  -6  -3    1.57    1.76   0
 -11   6  -3    0.09    1.58   0
 -11   6  -3    0.47    1.68   0
 -11  -6   3    0.28    1.47   0
  -1   7   3   51.27    1.79   0
   1   7   3   30.20    2.56   0
  -1  -7   3   41.08    1.67   0
  -1  -7  -3   50.57    1.95   0
  -1   7  -3   44.80    1.61   0
   1  -7  -3   52.89    1.56   0
   1  -7   3   39.73    1.58   0
   1  -7  -3   45.84    1.88   0
   1   7  -3   46.36    1.65   0
  -1  -7  -3   45.45    2.31   0
  -2  -7   3  279.79    2.81   0
   2  -7  -3  332.91    2.97   0
  -2   7   3  362.31    2.91   0
  -2   7  -3  299.76    2.74   0
  -2  -7  -3  294.27    4.34   0
   2  -7   3  268.53    2.67   0
   2   7   3  320.21    4.34   0
  -2   7   3  389.77    2.76   0
   2   7  -3  338.54    2.73   0
   2  -7  -3  354.14    2.72   0
  -3   7   3   25.45    1.34   0
   3   7   3   23.87    1.85   0
   3  -7  -3   23.31    1.33   0
   3   7  -3   21.56    1.24   0
  -3   7  -3   21.37    1.43   0
  -3   7   3   25.01    1.32   0
   3  -7  -3   25.13    1.46   0
  -3  -7  -3   18.92    2.01   0
   3  -7   3   19.59    1.20   0
  -3  -7   3   18.44    1.48   0
   4   7   3    2.10    1.65   0
   4   7  -3    2.48    1.06   0
  -4   7   3    3.40    1.02   0
  -4   7   3    3.25    1.32   0
   4  -7   3    3.12    1.21   0
  -4   7  -3    3.37    1.26   0
  -4  -7   3    2.81    1.15   0
  -4  -7  -3    2.32    1.67   0
   4  -7  -3    2.41    1.12   0
  -5   7  -3   27.48    1.41   0
  -5   7   3   39.43    1.34   0
   5  -7   3   24.99    1.20   0
   5   7  -3   28.57    1.42   0
   5   7   3   30.81    1.76   0
  -5   7   3   35.57    1.33   0
  -5  -7  -3   33.98    1.83   0
  -5  -7   3   24.41    1.50   0
   5  -7  -3   29.11    1.33   0
   5   7  -3   21.07    1.93   0
  -5   7   3   39.38    1.36   0
  -6   7  -3   11.22    1.24   0
   6  -7   3   12.45    1.33   0
  -6   7   3   17.84    1.32   0
   6   7  -3   10.40    1.23   0
  -6   7   3   17.35    1.33   0
  -6  -7  -3   15.61    1.61   0
  -6  -7   3   10.20    1.43   0
  -6   7   3   16.11    1.19   0
   6   7   3   13.96    1.70   0
   6   7  -3    9.51    1.84   0
   7  -7   3    3.34    1.29   0
  -7   7   3    3.97    1.43   0
  -7   7  -3    3.31    1.19   0
  -7   7   3    5.26    1.11   0
  -7   7   3    4.88    1.31   0
   7   7  -3    3.44    1.33   0
  -7  -7  -3    4.27    1.46   0
  -7  -7   3    1.89    1.20   0
  -7  -7  -3    3.91    2.08   0
   7   7  -3    2.49    1.72   0
  -8   7   3    1.94    1.35   0
   8  -7   3    0.35    1.37   0
  -8   7   3    1.31    1.51   0
  -8   7   3    2.00    1.21   0
  -8  -7  -3    1.76    1.56   0
  -8   7  -3    1.51    1.18   0
   8   7  -3    0.40    1.24   0
  -8  -7  -3    3.36    1.63   0
  -8  -7   3    1.22    1.41   0
  -8  -7  -3    1.49    2.19   0
  -9   7   3    8.00    1.29   0
  -9  -7  -3    5.09    1.58   0
  -9   7   3    6.45    1.61   0
  -9   7  -3    4.62    1.29   0
   9   7  -3    4.30    1.29   0
  -9   7   3    5.28    1.46   0
  -9  -7  -3    5.48    1.52   0
  -9  -7   3    1.51    1.32   0
  -9   7  -3    5.21    1.38   0
  -9   7  -3    3.02    1.53   0
  -9  -7  -3    7.58    2.50   0
 -10   7   3    5.05    1.54   0
 -10   7  -3    4.61    1.64   0
 -10  -7  -3    6.22    2.37   0
 -10   7  -3    2.63    1.65   0
 -10  -7  -3    6.44    1.79   0
 -10   7   3    5.17    1.74   0
 -10   7   3    4.32    1.61   0
 -10  -7  -3    4.02    1.85   0
 -10  -7   3    2.83    1.58   0
 -10   7  -3    4.51    1.51   0
  10   7  -3    2.15    1.58   0
 -11  -7  -3    1.74    1.97   0
 -11  -7  -3    0.72    2.62   0
 -11   7   3    1.85    1.87   0
  11   7  -3   -0.18    1.51   0
 -11   7  -3   -0.63    1.72   0
 -11   7   3    0.78    1.46   0
 -11   7  -3   -1.13    1.78   0
 -11  -7  -3    1.61    1.68   0
 -11   7   3    0.38    1.62   0
 -11   7  -3   -0.76    1.51   0
 -11  -7   3    0.76    1.53   0
   0  -8  -3    6.38    1.54   0
   0   8  -3    3.28    1.25   0
   0  -8   3    4.59    1.40   0
   0   8   3    4.97    1.75   0
   0  -8  -3    3.97    1.56   0
   1  -8  -3   75.55    2.01   0
   1   8   3   55.71    2.60   0
  -1  -8  -3   79.53    2.41   0
  -1   8  -3   81.21    1.88   0
  -1  -8   3   66.77    1.71   0
   1  -8   3   64.84    1.83   0
  -1   8   3   94.60    1.82   0
  -1  -8  -3   89.44    2.16   0
   1  -8  -3   90.66    1.79   0
  -1   8   3   92.90    2.00   0
   1   8  -3   79.94    1.67   0
  -2  -8  -3   38.83    2.12   0
  -2   8  -3   30.11    1.63   0
  -2  -8   3   27.77    1.44   0
  -2   8   3   37.30    1.46   0
   2  -8  -3   35.50    1.47   0
  -2   8   3   38.73    1.35   0
  -2  -8  -3   29.09    2.11   0
   2  -8   3   27.75    1.51   0
   2   8   3   27.24    2.16   0
   2   8  -3   32.79    1.39   0
   2  -8  -3   28.77    1.44   0
  -3  -8   3    4.09    1.39   0
  -3  -8  -3    3.23    1.68   0
   3  -8   3    4.70    1.27   0
   3  -8  -3    5.58    1.22   0
   3   8   3    4.32    1.65   0
  -3   8  -3    3.13    1.16   0
   3   8  -3    3.47    1.11   0
   3  -8  -3    5.04    1.14   0
  -3   8   3    5.10    1.22   0
  -3   8   3    5.18    1.20   0
  -4  -8  -3   19.41    1.85   0
  -4  -8   3   17.72    1.28   0
   4   8   3   21.42    1.72   0
  -4   8   3   29.73    1.46   0
   4   8  -3   20.62    1.23   0
  -4   8   3   24.12    1.33   0
   4  -8   3   17.52    1.34   0
  -4   8  -3   20.70    1.31   0
   4  -8  -3   22.45    1.26   0
   5   8  -3    0.81    1.88   0
  -5  -8  -3    1.86    1.69   0
   5  -8  -3    1.20    1.36   0
  -5   8   3    1.75    1.09   0
   5  -8   3    1.47    1.19   0
   5   8   3    2.11    1.55   0
   5   8  -3    1.12    1.30   0
  -5   8   3    2.95    1.17   0
  -5  -8   3    0.28    1.19   0
  -5   8  -3    1.19    1.28   0
  -5   8   3    2.56    1.37   0
   6   8   3    6.04    1.54   0
  -6   8  -3    6.51    1.36   0
  -6   8   3    8.50    1.28   0
   6   8  -3    6.83    1.17   0
  -6   8   3   10.91    1.35   0
   6   8  -3    4.17    1.75   0
   6  -8   3    6.02    1.30   0
  -6  -8  -3    8.19    1.78   0
  -6  -8   3    5.61    1.23   0
  -6   8   3    9.45    1.13   0
   7   8  -3    5.51    1.35   0
  -7   8   3   10.11    1.29   0
  -7   8   3   10.58    1.47   0
   7  -8   3    7.03    1.39   0
  -7   8  -3    5.57    1.19   0
  -7   8   3   10.46    1.36   0
  -7  -8  -3    8.83    1.69   0
  -7  -8   3    6.71    1.39   0
   7   8  -3    5.19    1.85   0
  -7  -8  -3   10.95    2.65   0
  -8   8   3   15.50    1.48   0
  -8   8   3   15.31    1.61   0
   8   8  -3    8.89    1.49   0
  -8  -8  -3   15.23    2.62   0
  -8  -8  -3   11.39    1.77   0
  -8  -8  -3   17.45    1.51   0
  -8  -8   3    8.65    1.51   0
  -8   8  -3    9.52    1.29   0
  -8   8   3   16.30    1.43   0
   8  -8   3    8.45    1.51   0
  -9  -8  -3   12.09    2.52   0
  -9   8   3   10.16    1.52   0
  -9   8  -3    7.99    1.54   0
   9   8  -3    7.00    1.57   0
  -9   8  -3   11.92    1.66   0
  -9  -8  -3   14.74    1.55   0
  -9   8   3   13.19    1.58   0
  -9  -8  -3    9.37    1.83   0
  -9  -8   3    7.54    1.60   0
  -9   8   3   13.84    1.31   0
  10   8  -3    1.29    1.60   0
 -10  -8  -3    1.41    2.82   0
 -10   8   3    2.39    1.73   0
 -10   8  -3    0.94    1.60   0
 -10   8   3   -1.14    1.65   0
 -10  -8  -3    0.67    1.59   0
 -10   8  -3    0.43    1.65   0
 -10  -8  -3    1.34    1.87   0
 -10  -8   3    0.03    1.53   0
 -10   8   3   -0.25    1.35   0
 -10   8  -3    1.86    1.71   0
 -11   8  -3    0.83    1.74   0
 -11   8   3   -0.47    1.64   0
  11   8  -3    0.86    1.73   0
 -11   8  -3   -0.61    1.55   0
 -11   8   3    0.20    1.56   0
 -11  -8  -3    0.74    1.95   0
 -11  -8  -3    1.23    1.81   0
 -11  -8   3    0.53    1.79   0
 -11   8   3    0.05    1.64   0
 -11  -8  -3    0.71    2.88   0
 -11   8  -3   -1.04    1.64   0
  -1  -9  -3   21.78    1.66   0
   1   9   3   12.55    1.89   0
  -1  -9   3   15.45    1.31   0
   1  -9  -3   18.65    1.51   0
  -1   9   3   22.39    1.51   0
  -1   9  -3   17.33    1.53   0
   1  -9  -3   22.33    1.59   0
  -1   9   3   23.15    1.62   0
   1  -9   3   15.35    1.45   0
  -1  -9  -3   19.58    1.82   0
   1   9  -3   18.55    1.48   0
  -2   9   3   48.68    1.64   0
  -2  -9  -3   42.51    2.08   0
   2  -9   3   29.05    1.51   0
  -2   9   3   48.65    1.57   0
  -2   9  -3   37.19    1.60   0
  -2  -9  -3   34.10    1.94   0
  -2  -9   3   29.59    1.58   0
   2  -9  -3   41.22    1.55   0
   2   9   3   26.73    2.06   0
   2   9  -3   34.37    1.41   0
   2  -9  -3   39.27    1.63   0
  -3  -9   3    1.74    1.15   0
  -3  -9  -3    0.49    2.02   0
  -3   9   3    0.46    1.41   0
   3  -9   3    0.87    1.21   0
  -3  -9  -3    0.02    1.75   0
   3  -9  -3    0.36    1.11   0
  -3   9   3    1.47    1.13   0
  -3   9  -3   -1.85    1.32   0
   3   9   3    0.84    1.60   0
   3   9  -3    0.94    1.08   0
   3  -9  -3    0.53    1.24   0
   4  -9  -3    2.50    1.04   0
  -4  -9  -3    1.87    1.66   0
  -4  -9   3    2.12    1.36   0
  -4  -9  -3    2.74    2.57   0
   4   9   3    2.01    1.57   0
   4  -9  -3    3.14    1.12   0
  -4   9   3    2.49    1.03   0
  -4   9   3    3.47    1.36   0
   4   9  -3    1.64    1.26   0
   4  -9   3    1.58    1.22   0
  -4   9  -3    2.32    1.13   0
  -5   9   3    0.36    1.41   0
   5  -9   3   -0.41    1.25   0
  -5  -9   3   -0.71    1.20   0
   5   9   3    1.07    1.58   0
   5   9  -3    0.20    1.12   0
   5   9  -3    0.84    1.87   0
  -5   9   3   -0.27    1.21   0
  -5   9  -3    1.53    1.13   0
  -5  -9  -3   -1.19    1.68   0
  -6   9  -3    1.89    1.36   0
  -6  -9  -3    3.63    1.65   0
  -6   9   3    5.20    1.47   0
  -6   9   3    5.98    1.16   0
   6   9   3    2.87    1.53   0
   6   9  -3    2.58    1.93   0
   6   9  -3    3.92    1.33   0
   6  -9   3    4.47    1.32   0
  -6   9   3    6.42    1.14   0
  -6  -9   3    3.55    1.37   0
  -6  -9  -3    7.10    3.04   0
  -7  -9  -3    9.87    2.97   0
   7  -9   3    5.74    1.35   0
   7   9   3    7.42    1.61   0
  -7   9   3   11.62    1.39   0
   7   9  -3    3.50    1.19   0
  -7   9   3    7.52    1.35   0
  -7   9   3    9.82    1.33   0
  -7   9  -3    4.63    1.19   0
  -7  -9  -3    5.05    1.65   0
  -7  -9   3    6.49    1.42   0
   7   9  -3    4.89    2.07   0
  -8   9  -3    0.12    1.22   0
   8   9  -3   -0.18    1.23   0
  -8   9   3    0.13    1.31   0
  -8  -9  -3    0.66    3.04   0
  -8   9   3    2.45    1.42   0
   8  -9   3    0.29    1.42   0
  -8   9   3    0.39    1.36   0
  -8  -9  -3    0.91    1.64   0
  -8  -9   3    1.61    1.43   0
  -9   9   3    0.01    1.64   0
  -9  -9  -3    1.31    3.16   0
   9   9  -3    1.50    1.48   0
  -9   9   3    3.08    1.58   0
  -9   9  -3    0.36    1.50   0
  -9   9   3    1.09    1.49   0
  -9  -9   3    3.53    1.51   0
  -9  -9  -3    0.43    1.72   0
  -9  -9  -3    1.66    1.81   0
  -9   9  -3    0.23    1.34   0
 -10   9  -3   -0.25    1.78   0
 -10   9  -3    0.33    1.38   0
 -10   9  -3    2.61    1.65   0
 -10   9   3    0.99    1.41   0
 -10   9   3   -0.09    1.49   0
 -10  -9  -3    1.24    1.81   0
 -10   9   3    0.57    1.61   0
 -10  -9  -3    0.82    1.89   0
  10   9  -3    0.56    1.67   0
 -10  -9   3    2.10    1.63   0
 -11   9  -3    2.62    1.94   0
 -11   9  -3    0.52    1.56   0
 -11   9   3    1.79    1.89   0
  11   9  -3    0.17    1.59   0
 -11   9  -3    1.42    1.59   0
 -11   9   3   -0.32    1.57   0
 -11  -9  -3    1.14    1.98   0
 -11   9   3    1.50    1.66   0
 -11  -9  -3    1.12    1.86   0
 -11  -9   3    0.18    1.60   0
   0  10  -3  203.59    2.17   0
   0  10   3  210.36    2.89   0
   0 -10  -3  200.14    2.77   0
   0 -10   3  156.59    2.30   0
   0 -10  -3  229.77    2.71   0
  -1  10   3   48.64    1.67   0
   1 -10  -3   43.33    1.61   0
  -1 -10  -3   39.06    2.01   0
  -1 -10   3   30.44    1.56   0
   1  10   3   23.63    2.03   0
  -1  10  -3   35.82    1.58   0
  -1  10   3   47.73    1.65   0
   1 -10   3   27.14    1.51   0
   1  10  -3   34.59    1.38   0
  -1 -10  -3   48.05    1.97   0
   1 -10  -3   38.09    1.71   0
  -2 -10  -3   21.99    2.05   0
   2  10  -3   15.64    1.43   0
  -2 -10   3   12.36    1.29   0
  -2  10  -3   16.52    1.43   0
  -2  10   3   20.75    1.60   0
  -2  10   3   23.39    1.50   0
   2  10   3   10.20    1.77   0
  -2 -10  -3   15.11    1.76   0
   2 -10  -3   17.47    1.54   0
   2 -10  -3   21.09    1.44   0
   2 -10   3   12.76    1.36   0
  -3 -10  -3   39.49    2.71   0
  -3  10   3   44.93    1.53   0
  -3  10   3   43.98    1.56   0
   3 -10  -3   37.43    1.50   0
   3 -10   3   23.71    1.30   0
   3 -10  -3   28.00    1.55   0
  -3 -10  -3   25.22    1.89   0
  -3  10  -3   29.57    1.52   0
   3  10   3   24.41    1.90   0
   3  10  -3   28.49    1.27   0
  -3 -10   3   23.37    1.37   0
  -4  10   3    3.79    1.22   0
  -4 -10   3    2.69    1.25   0
  -4 -10  -3    4.33    3.20   0
   4 -10  -3    1.55    1.05   0
  -4 -10  -3    1.97    1.76   0
  -4  10   3    3.78    1.28   0
   4 -10  -3    3.99    1.19   0
   4  10   3    2.88    1.60   0
   4 -10   3    3.72    1.24   0
   4  10  -3    2.56    1.16   0
  -4  10  -3    3.90    1.17   0
   5  10   3    8.71    1.61   0
  -5 -10  -3    8.20    1.82   0
   5  10  -3    6.43    1.98   0
   5  10  -3    7.17    1.39   0
  -5  10   3   12.60    1.30   0
   5 -10   3    6.40    1.18   0
  -5  10   3   13.83    1.29   0
   5 -10  -3   10.29    1.15   0
  -5  10  -3    7.96    1.22   0
  -5 -10   3    5.88    1.29   0
  -6  10   3    1.20    1.24   0
   6  10   3    1.18    1.50   0
   6 -10   3    1.46    1.29   0
  -6  10   3    1.32    1.29   0
   6  10  -3    0.66    1.89   0
  -6 -10   3    0.67    1.22   0
  -6  10   3    1.14    1.32   0
   6  10  -3    0.19    1.14   0
  -6  10  -3    1.58    1.34   0
  -6 -10  -3    1.69    1.59   0
   7 -10   3    1.24    1.34   0
  -7  10   3    1.45    1.47   0
   7  10   3    0.43    1.58   0
  -7  10   3    0.92    1.41   0
   7  10  -3    0.29    1.40   0
  -7 -10  -3    1.93    1.62   0
  -7  10  -3    1.06    1.36   0
  -7  10   3    0.52    1.16   0
  -7 -10   3    0.64    1.41   0
   7  10  -3    0.54    2.14   0
  -8  10   3   12.77    1.60   0
   8 -10   3    6.10    1.43   0
   8  10   3    6.91    1.59   0
  -8  10   3    7.41    1.43   0
   8  10  -3    6.12    1.51   0
  -8 -10  -3    7.09    1.76   0
  -8  10   3   11.95    1.34   0
  -8 -10   3    5.06    1.52   0
  -8  10  -3    5.86    1.25   0
  -9  10  -3    3.54    1.59   0
  -9  10  -3    4.03    1.67   0
  -9  10   3    2.38    1.54   0
   9  10  -3    1.25    1.37   0
   9 -10   3    1.69    1.55   0
  -9  10   3    3.85    1.53   0
  -9 -10  -3   -0.02    1.20   0
  -9 -10   3    1.84    1.38   0
  -9 -10  -3    1.83    1.84   0
  -9  10   3    3.18    1.44   0
 -10  10   3   -0.14    1.78   0
 -10  10  -3    1.22    1.64   0
 -10  10  -3    0.93    1.53   0
 -10  10  -3   -1.23    1.72   0
  10  10  -3   -0.31    1.70   0
 -10  10   3    1.16    1.69   0
 -10  10   3    0.31    1.39   0
 -10 -10  -3    0.80    1.63   0
 -10 -10  -3    1.28    1.94   0
 -10 -10   3    0.05    1.72   0
 -11  10  -3    2.26    1.80   0
 -11  10   3    2.59    1.71   0
 -11  10  -3    1.93    1.96   0
  11  10  -3    0.26    1.59   0
 -11  10   3    0.83    1.85   0
 -11  10   3    0.90    1.53   0
 -11 -10   3    0.83    1.55   0
 -11 -10  -3   -0.03    2.09   0
 -11 -10  -3    0.21    1.80   0
  -1 -11  -3   72.06    2.17   0
   1  11   3   43.05    2.08   0
  -1  11   3   87.18    2.04   0
  -1  11   3  100.93    2.13   0
  -1 -11  -3   83.57    2.20   0
  -1  11  -3   70.38    1.62   0
  -1 -11   3   58.54    1.60   0
   1 -11   3   58.30    1.57   0
   1 -11  -3   73.62    2.04   0
   1 -11  -3   78.25    1.90   0
   1  11  -3   65.32    1.74   0
   2 -11  -3    2.92    1.34   0
  -2  11  -3    2.74    1.19   0
  -2 -11   3    0.80    1.33   0
   2 -11  -3    1.65    1.43   0
  -2 -11  -3    2.39    1.57   0
  -2 -11  -3    3.51    1.87   0
  -2  11   3    1.72    1.36   0
   2  11   3    2.24    1.61   0
   2  11  -3    2.53    1.34   0
  -2  11   3    2.78    1.38   0
   2 -11   3    1.78    1.10   0
   3 -11  -3   13.57    1.46   0
  -3  11   3   21.25    1.50   0
  -3 -11  -3   17.56    2.48   0
  -3 -11   3    9.12    1.33   0
   3 -11   3   12.85    1.33   0
  -3 -11  -3   10.79    1.79   0
  -3  11  -3   13.17    1.46   0
   3  11   3    8.41    1.76   0
   3  11  -3   12.54    1.28   0
   3 -11  -3   15.35    1.21   0
  -3  11   3   18.24    1.55   0
  -4 -11   3    2.87    1.27   0
  -4  11   3    3.89    1.30   0
  -4 -11  -3    1.95    1.80   0
   4  11   3    1.62    1.65   0
   4 -11   3    3.49    1.32   0
  -4  11  -3    3.46    1.41   0
   4  11  -3    2.87    1.22   0
   4 -11  -3    3.67    1.25   0
  -4  11   3    3.60    1.19   0
  -5 -11   3    1.71    1.40   0
   5  11   3    0.79    1.66   0
  -5  11   3    1.38    1.30   0
   5  11  -3   -0.34    1.32   0
   5 -11  -3   -0.17    1.29   0
  -5  11  -3   -0.09    1.15   0
   5 -11   3    1.48    1.24   0
  -5  11   3    0.62    1.21   0
   5  11  -3    0.34    2.03   0
  -5 -11  -3    0.69    1.69   0
  -6 -11  -3    1.14    1.63   0
   6  11   3    1.37    1.54   0
  -6  11   3    1.75    1.18   0
   6 -11   3    0.07    1.30   0
   6  11  -3    0.92    1.15   0
  -6  11   3    1.64    1.23   0
   6  11  -3    1.21    2.26   0
  -6  11  -3    2.61    1.36   0
  -6 -11   3    2.38    1.21   0
  -7  11   3    5.40    1.53   0
  -7  11   3    5.38    1.50   0
   7  11  -3    3.01    1.43   0
  -7  11   3    6.29    1.28   0
  -7  11  -3    3.01    1.44   0
   7 -11   3    2.38    1.22   0
  -7 -11   3    3.82    1.47   0
   7  11  -3    3.13    2.48   0
  -7 -11  -3    3.23    1.85   0
   7  11   3    4.18    1.66   0
  -8  11   3   -0.75    1.26   0
  -8  11  -3    0.94    1.39   0
   8  11  -3    2.42    1.50   0
  -8  11   3    0.20    1.22   0
   8 -11   3    0.65    1.21   0
  -8 -11  -3    1.55    1.75   0
   8  11   3    0.72    1.71   0
  -8  11  -3    1.64    1.47   0
  -8 -11   3    2.14    1.31   0
  -8  11   3    1.82    1.60   0
  -9 -11  -3    0.96    1.88   0
  -9  11  -3    2.92    1.41   0
  -9  11   3    2.10    1.71   0
  -9  11   3    5.00    1.60   0
   9  11  -3    1.47    1.65   0
   9 -11   3    3.80    1.57   0
  -9  11   3    2.47    1.38   0
  -9 -11   3    2.88    1.62   0
  -9  11  -3    3.89    1.68   0
 -10  11   3    0.22    1.83   0
  10  11  -3    0.55    1.77   0
 -10 -11  -3    2.40    1.92   0
 -10  11   3    3.19    1.50   0
 -10  11   3    1.06    1.44   0
 -10  11  -3    0.90    1.82   0
 -10 -11  -3    0.74    2.05   0
 -10 -11   3    1.57    1.73   0
 -10  11  -3    0.45    1.72   0
   0  12  -3    3.13    1.20   0
   0  12   3    2.86    1.58   0
   0 -12  -3    2.83    1.39   0
   0 -12  -3    2.26    1.52   0
   0 -12   3    3.29    1.17   0
  -1 -12  -3    9.14    1.49   0
   1  12   3    5.61    1.75   0
  -1 -12  -3   12.20    1.73   0
  -1 -12   3    7.79    1.23   0
  -1  12   3   15.18    1.53   0
  -1  12   3    9.87    1.63   0
  -1  12  -3    9.76    1.28   0
   1 -12  -3   11.51    1.47   0
   1 -12   3    5.53    1.18   0
   1 -12  -3    9.32    1.53   0
   1  12  -3    8.85    1.47   0
  -2  12   3   -0.48    1.44   0
   2 -12  -3    0.93    1.40   0
  -2 -12   3    0.35    1.20   0
  -2  12  -3    1.89    1.23   0
   2 -12   3   -0.70    1.32   0
  -2  12   3    0.38    1.42   0
  -2 -12  -3    0.12    1.47   0
   2  12  -3    0.11    1.16   0
   2  12   3   -0.19    1.71   0
   3 -12   3    2.69    1.36   0
   3  12   3    2.98    1.69   0
  -3  12  -3    4.30    1.28   0
  -3 -12  -3    3.19    1.61   0
  -3 -12   3    3.65    1.26   0
   3  12  -3    3.61    1.20   0
   3 -12  -3    5.08    1.35   0
  -3  12   3    7.11    1.40   0
  -3  12   3    5.55    1.40   0
  -4  12   3   -0.08    1.30   0
  -4 -12  -3    0.96    1.70   0
  -4  12   3    0.07    1.42   0
  -4 -12   3    0.49    1.22   0
   4  12   3    0.57    1.47   0
   4 -12   3    1.18    1.09   0
  -4  12  -3    3.28    1.38   0
   4 -12  -3    0.30    1.25   0
   4  12  -3    2.51    1.31   0
  -5 -12   3   -0.18    1.42   0
  -5  12   3    0.78    1.23   0
   5  12  -3    0.80    2.15   0
   5  12  -3    2.21    1.33   0
   5  12   3   -0.25    1.53   0
  -5  12   3   -0.32    1.34   0
  -5  12  -3    0.83    1.36   0
  -5 -12  -3   -0.20    1.60   0
   5 -12  -3   -0.06    1.32   0
   5 -12   3    0.49    1.28   0
  -6 -12   3    0.66    1.26   0
  -6 -12  -3    0.44    1.60   0
   6 -12   3    0.80    1.22   0
   6  12   3    1.18    1.68   0
   6  12  -3    0.24    1.18   0
  -6  12  -3    0.98    1.40   0
  -6  12   3   -0.49    1.39   0
   6  12  -3    0.00    2.38   0
  -6  12   3    1.81    1.27   0
  -7 -12  -3    1.48    1.89   0
  -7  12   3    1.50    1.35   0
   7  12   3    0.73    1.63   0
  -7  12   3    2.41    1.50   0
   7  12  -3    2.29    1.41   0
   7 -12   3    1.20    1.43   0
  -7  12   3    1.06    1.43   0
  -7  12  -3    0.87    1.22   0
  -7 -12   3    1.37    1.48   0
  -8  12   3   -0.27    1.43   0
   8  12   3   -0.27    1.80   0
  -8  12   3    0.58    1.55   0
  -8 -12  -3    1.24    1.76   0
   8  12  -3    1.46    1.34   0
   8 -12   3    0.82    1.43   0
  -8  12  -3    0.61    1.49   0
  -8  12  -3    0.91    1.41   0
  -8  12   3    0.97    1.27   0
  -8 -12   3   -0.98    1.38   0
  -9  12   3    0.87    1.53   0
  -9 -12  -3    0.37    1.71   0
  -9  12   3   -1.78    1.59   0
   9 -12   3    1.67    1.37   0
   9  12  -3   -0.80    1.69   0
  -9  12  -3    0.61    1.32   0
  -9  12  -3    0.50    1.49   0
  -9 -12   3   -0.31    1.47   0
  -9  12   3   -0.30    1.71   0
 -10 -12   3    0.85    1.54   0
 -10  12   3    0.46    1.50   0
 -10  12  -3   -1.64    1.48   0
 -10  12   3    1.06    1.85   0
 -10 -12  -3    0.85    2.01   0
  10  12  -3    0.57    1.75   0
 -10 -12  -3   -0.07    1.95   0
 -10  12   3    0.13    1.62   0
 -10  12  -3    0.82    1.83   0
  -1 -13  -3    0.88    1.42   0
  -1  13   3   -1.10    1.60   0
  -1  13   3    0.89    1.55   0
  -1 -13   3    1.34    1.41   0
  -1  13  -3    0.98    1.42   0
   1 -13  -3   -0.55    1.43   0
   1  13   3    0.77    1.72   0
   1 -13   3    0.18    1.37   0
   1  13  -3   -0.50    1.43   0
   2 -13   3    0.63    1.13   0
  -2  13   3    0.72    1.41   0
   2 -13  -3   -0.34    1.30   0
   2  13  -3    1.32    1.42   0
  -2  13  -3    2.20    1.24   0
  -2 -13   3    1.45    1.26   0
  -2  13   3    1.52    1.41   0
  -2 -13  -3    0.93    1.47   0
   2  13   3    0.65    1.73   0
   3 -13   3    1.79    1.31   0
  -3  13  -3    2.81    1.23   0
  -3 -13  -3    1.81    1.59   0
  -3  13   3    4.81    1.43   0
   3 -13  -3    4.13    1.26   0
   3  13   3    2.95    1.59   0
   3  13  -3    2.02    1.22   0
  -3  13   3    2.22    1.37   0
  -3 -13   3    3.19    1.44   0
   4  13  -3    0.79    1.34   0
  -4 -13   3    1.46    1.42   0
   4 -13  -3    1.24    1.30   0
  -4 -13  -3    2.35    1.76   0
  -4  13   3    2.50    1.25   0
  -4  13  -3    1.10    1.20   0
   4 -13   3    0.70    1.28   0
   4  13   3    1.62    1.54   0
  -4  13   3    2.22    1.36   0
  -5  13   3   17.04    1.31   0
  -5  13   3   14.92    1.34   0
  -5 -13   3    7.45    1.29   0
   5 -13  -3   13.18    1.43   0
  -5 -13  -3    7.25    1.67   0
   5  13  -3    7.61    2.55   0
   5  13   3    5.87    1.62   0
   5  13  -3    7.90    1.27   0
   5 -13   3    6.89    1.25   0
  -5  13  -3    9.98    1.50   0
  -6 -13   3    1.25    1.45   0
  -6  13   3    1.03    1.41   0
   6  13  -3    1.29    1.39   0
  -6 -13  -3    1.19    1.66   0
   6 -13   3    0.54    1.19   0
   6  13   3    0.24    1.82   0
   6 -13  -3    0.99    1.40   0
  -6  13  -3    1.56    1.23   0
   6  13  -3    0.54    2.67   0
  -6  13   3    1.71    1.31   0
  -7  13   3    4.14    1.49   0
  -7 -13   3    0.33    1.51   0
  -7 -13  -3    3.11    1.77   0
   7  13   3    0.97    1.69   0
  -7  13  -3    1.33    1.31   0
   7  13  -3    0.87    1.31   0
   7 -13   3    1.45    1.38   0
  -7  13   3    3.24    1.59   0
  -8  13  -3    1.98    1.45   0
  -8 -13   3    1.63    1.55   0
  -8  13   3    1.59    1.60   0
   8  13   3    0.88    1.62   0
   8 -13   3    1.23    1.51   0
   8  13  -3    1.30    1.61   0
  -8  13   3    0.86    1.56   0
  -8  13   3    2.31    1.64   0
  -8 -13  -3    2.09    1.81   0
  -8  13  -3    2.37    1.56   0
  -9 -13  -3    0.12    1.97   0
   9  13   3    1.31    1.96   0
  -9  13   3    2.70    1.76   0
   9 -13   3    1.31    1.63   0
  -9  13   3    0.97    1.44   0
   9  13  -3    2.43    1.44   0
  -9  13   3   -0.56    1.76   0
  -9  13  -3    2.56    1.64   0
  -9  13  -3    1.53    1.55   0
  -9 -13   3    0.62    1.73   0
 -10 -13  -3    1.63    2.11   0
 -10  13   3    1.39    1.94   0
  10  13  -3    0.04    1.85   0
 -10  13   3    1.98    1.77   0
 -10  13  -3    2.55    1.98   0
 -10  13   3    3.36    1.85   0
 -10  13  -3    2.32    1.82   0
 -10 -13   3    0.63    1.85   0
   0  14  -3   38.12    1.80   0
   0  14   3   39.69    1.92   0
   0 -14  -3   57.75    1.93   0
   0 -14   3   34.98    1.73   0
  -1 -14  -3    0.75    1.49   0
   1  14   3    2.12    1.64   0
  -1  14  -3    0.82    1.43   0
   1 -14   3    3.18    1.32   0
  -1  14   3    1.70    1.40   0
  -1 -14   3    1.95    1.22   0
  -1  14   3    3.58    1.62   0
   1 -14  -3    1.74    1.30   0
   1  14  -3    0.67    1.42   0
  -2  14  -3    0.62    1.44   0
   2 -14  -3    0.53    1.30   0
  -2 -14  -3    0.38    1.64   0
  -2 -14   3    0.91    1.21   0
   2 -14   3    0.24    1.33   0
  -2  14   3   -0.27    1.36   0
   2  14  -3   -0.29    1.18   0
   2  14   3    1.57    1.58   0
  -2  14   3    2.07    1.57   0
  -3  14   3   13.15    1.37   0
   3 -14   3    8.05    1.38   0
  -3 -14   3    6.63    1.45   0
  -3  14  -3    6.49    1.46   0
  -3 -14  -3    5.68    1.74   0
   3  14   3    6.41    1.73   0
  -3  14   3   10.38    1.41   0
   3  14  -3    5.15    1.45   0
   3 -14  -3    6.33    1.37   0
   4 -14   3    2.24    1.36   0
   4 -14  -3    2.08    1.17   0
  -4  14   3    3.66    1.27   0
   4  14   3    1.74    1.51   0
  -4 -14   3    2.09    1.40   0
  -4 -14  -3    2.60    1.58   0
  -4  14  -3    1.37    1.24   0
   4  14  -3    1.77    1.38   0
  -4  14   3    1.87    1.43   0
   5 -14  -3    4.90    1.37   0
  -5 -14   3    4.46    1.36   0
  -5 -14  -3    5.55    1.67   0
  -5  14  -3    3.47    1.29   0
   5  14  -3    3.58    1.25   0
   5  14   3    4.92    1.61   0
  -5  14   3    8.72    1.40   0
   5 -14   3    3.51    1.38   0
   5  14  -3    3.92    2.63   0
  -5  14   3    8.36    1.57   0
  -6 -14   3    2.05    1.49   0
  -6  14   3    1.33    1.48   0
  -6  14   3    0.62    1.32   0
   6 -14   3    1.50    1.21   0
   6  14   3    0.70    1.65   0
   6  14  -3    0.60    1.21   0
   6 -14  -3    0.53    1.46   0
  -6  14  -3    1.40    1.25   0
   6  14  -3    0.07    3.34   0
  -6 -14  -3   -0.35    1.71   0
  -7  14   3    0.54    1.33   0
  -7 -14  -3    1.53    1.82   0
   7  14   3    0.36    1.73   0
   7  14  -3    1.31    1.52   0
   7 -14   3    1.63    1.46   0
  -7  14   3    3.40    1.60   0
  -7  14  -3    0.58    1.49   0
  -7 -14   3   -1.47    1.38   0
   8  14  -3    2.23    1.66   0
  -8  14   3    0.46    1.62   0
  -8  14   3    1.70    1.44   0
   8 -14   3   -0.11    1.55   0
   8  14   3    1.95    1.84   0
  -8 -14   3    0.67    1.73   0
  -8 -14  -3    0.66    1.86   0
  -8  14   3    2.89    1.69   0
  -8  14  -3    0.66    1.37   0
  -8  14  -3    2.91    1.72   0
  -9  14   3   -0.51    1.70   0
   9  14   3    0.30    2.01   0
  -9 -14  -3    1.51    1.94   0
  -9  14   3    0.60    1.53   0
   9  14  -3    1.56    1.74   0
  -9  14   3   -1.71    1.55   0
  -9 -14   3    1.46    1.72   0
   9 -14   3    0.30    1.62   0
  -9  14  -3    0.67    1.68   0
  -9  14  -3    0.82    1.56   0
   1  15   3    4.63    1.75   0
  -1  15  -3    5.91    1.31   0
  -1 -15  -3    8.34    1.68   0
  -1  15   3   12.03    1.74   0
  -1  15   3    8.86    1.50   0
  -1 -15   3    4.54    1.46   0
   1 -15   3    7.24    1.24   0
   1 -15  -3    8.84    1.59   0
   1  15  -3    6.58    1.28   0
   2 -15   3    6.98    1.42   0
  -2  15   3   16.53    1.53   0
  -2 -15   3    7.55    1.44   0
  -2  15  -3    7.10    1.51   0
  -2  15   3    9.85    1.45   0
   2  15  -3    7.84    1.29   0
   2 -15  -3    9.65    1.44   0
   2  15   3    4.77    1.74   0
  -2 -15  -3    8.97    1.66   0
  -3  15   3    1.31    1.48   0
   3 -15   3    1.27    1.21   0
  -3  15  -3    1.61    1.45   0
   3 -15  -3   -0.43    1.51   0
  -3  15   3    0.52    1.40   0
  -3 -15  -3    0.18    1.71   0
   3  15   3    1.28    1.72   0
  -3 -15   3    1.07    1.39   0
   3  15  -3    0.82    1.19   0
   4 -15  -3    0.30    1.30   0
  -4  15   3    0.20    1.45   0
  -4 -15   3   -0.23    1.43   0
   4 -15   3    1.28    1.38   0
  -4  15  -3    0.51    1.44   0
  -4 -15  -3    1.84    1.57   0
   4  15   3    0.68    1.57   0
   4  15  -3    1.93    1.45   0
  -4  15   3    0.47    1.36   0
  -5 -15  -3    1.79    1.69   0
  -5 -15   3    1.45    1.50   0
  -5  15  -3    2.53    1.47   0
   5 -15  -3    3.06    1.44   0
   5  15  -3    1.89    3.06   0
   5  15  -3    0.97    1.27   0
   5 -15   3    1.41    1.22   0
  -5  15   3    4.79    1.57   0
   5  15   3    1.76    1.63   0
  -5  15   3    0.45    1.47   0
  -6  15   3    0.19    1.53   0
   6 -15  -3    1.43    1.48   0
   6 -15   3    0.46    1.45   0
  -6 -15  -3    0.03    1.71   0
   6  15  -3    1.03    1.27   0
  -6  15  -3    0.79    1.53   0
  -6  15   3    0.32    1.56   0
  -6 -15   3    1.34    1.33   0
   6  15   3    0.99    1.84   0
  -7  15   3   -0.07    1.60   0
  -7 -15   3    0.90    1.60   0
  -7 -15  -3    0.44    1.82   0
   7  15   3    1.35    1.77   0
   7  15  -3    0.88    1.64   0
   7 -15   3    0.31    1.49   0
  -7  15  -3    1.13    1.35   0
  -7  15  -3    2.63    1.43   0
  -7  15   3    2.64    1.44   0
  -8  15   3    1.68    1.40   0
  -8 -15   3    1.37    1.43   0
  -8  15   3   -0.05    1.50   0
  -8 -15  -3   -0.50    1.93   0
  -8  15   3    0.39    1.46   0
   8  15   3    0.91    1.85   0
   8  15  -3    0.95    1.66   0
  -8  15  -3   -0.36    1.43   0
  -8  15  -3    0.06    1.74   0
   8 -15   3   -0.91    1.58   0
  -9  15   3    2.33    1.81   0
  -9  15   3    2.77    1.75   0
  -9  15   3    0.79    1.68   0
   9  15   3    2.20    2.08   0
   9  15  -3    2.97    1.81   0
  -9 -15   3    1.06    1.80   0
  -9  15  -3    4.03    1.90   0
  -9 -15  -3    2.79    1.89   0
  -9  15  -3    1.41    1.51   0
   9 -15   3    0.65    1.71   0
   0  16  -3    1.08    1.25   0
   0  16   3    2.08    1.70   0
   0 -16  -3    2.39    1.38   0
   0 -16   3    0.69    1.36   0
  -1  16  -3    4.94    1.50   0
  -1  16   3    8.41    1.74   0
  -1  16   3    5.70    1.53   0
   1  16   3    5.73    1.78   0
  -1 -16   3    6.31    1.46   0
   1 -16  -3    5.88    1.58   0
   1 -16   3    5.57    1.42   0
  -1 -16  -3    5.69    1.48   0
   1  16  -3    4.43    1.47   0
   2 -16  -3    1.62    1.53   0
   2 -16   3    0.81    1.38   0
  -2  16   3    1.93    1.65   0
  -2  16   3    1.50    1.45   0
  -2 -16   3    0.16    1.42   0
  -2  16  -3    0.41    1.26   0
   2  16  -3    0.72    1.22   0
   2  16   3    0.39    1.62   0
  -2 -16  -3    0.89    1.53   0
  -3  16   3    1.88    1.46   0
  -3  16  -3    2.74    1.45   0
  -3 -16   3    2.28    1.44   0
  -3  16   3    2.03    1.42   0
   3  16   3    0.92    1.62   0
   3 -16   3    2.06    1.41   0
  -3 -16  -3    1.71    1.58   0
   3  16  -3    0.07    1.45   0
   3 -16  -3    1.61    1.34   0
  -4  16   3    0.66    1.53   0
  -4 -16   3   -0.37    1.25   0
   4 -16   3   -0.37    1.41   0
  -4 -16  -3    0.85    1.68   0
   4  16   3    0.38    1.83   0
   4  16  -3    0.53    1.25   0
  -4  16   3   -0.01    1.46   0
   4 -16  -3    1.30    1.39   0
  -4  16  -3    0.45    1.28   0
  -5  16   3    0.28    1.61   0
   5  16  -3    0.20    3.40   0
  -5 -16  -3    0.02    1.84   0
  -5  16  -3    0.89    1.29   0
   5  16   3    0.42    1.68   0
   5 -16  -3    1.65    1.41   0
  -5 -16   3    0.52    1.23   0
   5  16  -3    1.78    1.49   0
  -5  16   3    0.08    1.43   0
   5 -16   3   -0.12    1.26   0
  -6 -16   3    0.80    1.61   0
   6 -16   3    1.81    1.51   0
  -6 -16  -3   -0.14    1.77   0
  -6  16   3   -0.00    1.43   0
   6  16   3    1.08    1.75   0
  -6  16  -3    0.60    1.34   0
   6  16  -3    0.97    1.35   0
   6 -16  -3    0.39    1.51   0
  -6  16   3    0.05    1.55   0
  -7 -16   3   -0.06    1.45   0
  -7  16   3    3.54    1.67   0
  -7 -16  -3    0.04    1.88   0
   7  16   3    1.13    1.83   0
   7  16  -3    1.02    1.65   0
   7 -16   3    0.24    1.34   0
  -7  16  -3    0.52    1.58   0
  -7  16  -3   -1.47    1.66   0
  -7  16   3    1.02    1.62   0
  -8 -16  -3    1.28    2.18   0
   8 -16   3    0.33    1.45   0
  -8 -16   3    0.38    1.74   0
  -8  16   3    1.08    1.82   0
   8  16   3    0.66    1.99   0
   8  16  -3    0.57    1.77   0
  -8  16  -3    0.07    1.49   0
  -8  16   3    0.72    1.76   0
  -8  16  -3    0.45    1.58   0
  -8  16   3    1.26    1.70   0
  -9  16   3    0.59    1.56   0
  -9 -16   3    1.81    1.88   0
  -9  16   3   -1.13    1.95   0
  -9 -16  -3    0.87    2.14   0
  -9  16   3    1.47    1.87   0
   9  16  -3   -1.04    1.88   0
   9  16   3    1.63    2.12   0
  -9  16  -3    2.42    1.85   0
   9 -16   3    1.57    1.58   0
  -9  16  -3    0.15    1.94   0
   1  17   3    2.15    1.67   0
  -1  17   3    2.64    1.55   0
  -1  17  -3    1.61    1.32   0
  -1  17   3    5.52    1.59   0
  -1 -17  -3    2.70    1.63   0
  -1 -17   3    0.35    1.25   0
   1 -17  -3    2.24    1.63   0
   1 -17   3    1.43    1.25   0
   1  17  -3    4.03    1.50   0
   2 -17  -3    6.88    1.48   0
   2 -17   3    5.44    1.43   0
  -2  17   3    8.31    1.62   0
  -2  17  -3    4.80    1.30   0
  -2 -17  -3    5.68    1.68   0
  -2  17   3    5.25    1.73   0
  -2 -17   3    3.30    1.35   0
   2  17   3    3.70    1.78   0
   2  17  -3    4.37    1.54   0
  -3  17   3    5.10    1.56   0
  -3  17  -3    3.86    1.52   0
   3 -17  -3    2.48    1.47   0
  -3 -17   3    2.51    1.47   0
  -3  17   3    3.69    1.55   0
   3  17   3    2.89    1.73   0
   3  17  -3    1.70    1.49   0
  -3 -17  -3    3.80    1.68   0
   3 -17   3    2.86    1.25   0
  -4  17   3    0.88    1.34   0
  -4 -17   3    1.13    1.26   0
  -4  17  -3    0.07    1.31   0
   4 -17   3   -0.90    1.46   0
   4  17   3    2.07    1.85   0
  -4  17   3    0.97    1.44   0
  -4 -17  -3    0.79    1.67   0
   4  17  -3    1.16    1.45   0
   4 -17  -3    0.45    1.38   0
  -5  17   3   -0.49    1.40   0
  -5 -17   3    1.19    1.37   0
  -5  17  -3    0.00    1.53   0
   5  17   3    0.72    1.74   0
  -5 -17  -3    0.00    1.73   0
   5 -17  -3    0.36    1.44   0
   5  17  -3   -0.37    1.58   0
  -5  17   3    0.77    1.49   0
   5 -17   3    0.39    1.27   0
   6 -17   3   -0.60    1.33   0
  -6 -17   3    0.44    1.40   0
   6  17   3    0.47    1.80   0
   6 -17  -3    0.11    1.52   0
  -6  17  -3    0.36    1.58   0
   6  17  -3   -0.26    1.63   0
  -6  17  -3    1.62    1.47   0
  -6  17   3    1.08    1.39   0
  -6 -17  -3    0.16    1.81   0
  -6  17   3    3.78    1.72   0
  -7  17   3   -0.88    1.54   0
  -7 -17   3    2.39    1.67   0
   7 -17  -3    0.77    1.62   0
   7  17   3    0.45    1.92   0
   7  17  -3    0.72    1.70   0
   7 -17   3   -0.65    1.66   0
  -7 -17  -3    0.74    1.87   0
  -7  17  -3    2.09    1.67   0
  -7  17   3   -0.33    1.43   0
  -7  17  -3    0.86    1.51   0
  -8 -17   3    1.40    1.85   0
  -8  17   3    1.33    1.58   0
  -8  17  -3    0.74    1.89   0
   8  17  -3   -0.11    1.85   0
  -8  17   3    1.90    1.58   0
   8  17   3    1.54    2.02   0
  -8  17  -3    0.28    1.54   0
  -8 -17  -3    0.63    2.06   0
  -8  17   3    0.40    1.76   0
   8 -17   3    1.34    1.43   0
   0  18  -3    4.35    1.50   0
   0  18   3    1.48    1.73   0
   0 -18  -3    3.07    1.62   0
   0 -18   3    1.37    1.24   0
   1  18  -3    4.30    1.34   0
  -1  18  -3    4.36    1.53   0
  -1  18   3    6.09    1.93   0
  -1  18   3    2.12    1.76   0
  -1 -18  -3    3.81    1.65   0
  -1 -18   3    2.40    1.30   0
   1 -18  -3    3.50    1.46   0
   1 -18   3    4.65    1.44   0
   1  18   3    0.92    1.58   0
   2 -18  -3    1.03    1.44   0
  -2  18   3    1.16    1.57   0
  -2  18   3    0.92    1.58   0
  -2 -18  -3    0.58    1.64   0
   2 -18   3   -0.17    1.40   0
  -2 -18   3    1.20    1.46   0
  -2  18  -3    1.13    1.48   0
   2  18   3    1.55    1.73   0
   2  18  -3    0.82    1.51   0
   3 -18   3    0.62    1.28   0
   3 -18  -3    1.96    1.43   0
  -3  18   3    0.52    1.52   0
  -3 -18   3    1.49    1.43   0
   3  18   3   -0.26    1.72   0
   3  18  -3    0.65    1.51   0
  -3  18   3   -0.03    1.59   0
  -3 -18  -3    1.26    1.69   0
  -3  18  -3    1.43    1.56   0
  -4  18   3    0.86    1.61   0
  -4  18  -3    0.22    1.58   0
  -4 -18   3    2.67    1.35   0
  -4  18   3    1.68    1.53   0
   4  18   3    1.47    1.79   0
   4 -18   3    0.61    1.32   0
   4  18  -3    1.15    1.52   0
  -4 -18  -3    1.11    1.73   0
   4 -18  -3    1.07    1.49   0
  -5 -18   3   -0.45    1.63   0
  -5  18   3    2.50    1.65   0
  -5  18  -3    0.53    1.61   0
   5 -18  -3   -0.05    1.53   0
   5  18   3    0.52    1.78   0
  -5 -18  -3    0.74    1.78   0
   5  18  -3    2.09    1.62   0
  -5  18   3    0.94    1.61   0
   5 -18   3    1.13    1.33   0
  -5  18  -3    0.65    1.71   0
   6 -18   3    0.16    1.40   0
  -6  18   3    2.67    1.74   0
   6 -18  -3   -0.71    1.34   0
  -6 -18   3    0.17    1.68   0
   6  18   3   -0.54    1.93   0
  -6  18  -3    1.64    1.42   0
  -6 -18  -3    0.30    1.94   0
   6  18  -3    0.77    1.67   0
  -6  18   3    1.51    1.62   0
  -6  18  -3    0.81    1.49   0
  -7  18   3    1.29    1.60   0
  -7 -18   3   -0.45    1.53   0
   7  18   3    0.06    1.98   0
  -7 -18  -3    0.27    1.96   0
   7  18  -3   -0.15    1.54   0
  -7  18  -3   -0.46    1.48   0
   7 -18  -3    0.36    1.45   0
  -7  18   3    0.95    1.67   0
  -7  18  -3    0.22    1.60   0
   7 -18   3    0.39    1.65   0
  -8 -18   3    0.27    1.62   0
   8  18   3    0.23    2.16   0
  -8 -18  -3    1.48    2.14   0
   8  18  -3    1.90    1.85   0
  -8  18  -3    0.70    1.84   0
  -8  18   3   -0.30    1.81   0
   8 -18   3    1.23    1.54   0
  -1  19  -3    0.28    1.57   0
  -1 -19  -3    2.58    1.49   0
  -1  19   3    0.08    1.83   0
   1  19   3    0.16    1.87   0
  -1  19   3    1.95    1.59   0
  -1 -19   3    1.96    1.51   0
   1 -19   3    0.57    1.49   0
   1 -19  -3    1.81    1.66   0
   1  19  -3    0.34    1.32   0
   2 -19  -3    0.21    1.66   0
  -2 -19  -3   -0.33    1.74   0
   2 -19   3    0.18    1.28   0
  -2 -19   3   -0.18    1.30   0
  -2  19   3    0.77    1.83   0
  -2  19  -3    2.11    1.57   0
   2  19   3    0.94    1.80   0
   2  19  -3    1.53    1.55   0
  -2  19   3    1.34    1.60   0
  -3  19   3    1.60    1.68   0
  -3  19  -3    0.73    1.57   0
   3 -19   3    2.64    1.52   0
   3 -19  -3    1.16    1.51   0
  -3  19   3    1.80    1.57   0
  -3 -19   3    0.73    1.56   0
   3  19   3   -0.15    1.79   0
   3  19  -3    1.46    1.37   0
  -3 -19  -3    1.57    1.74   0
  -4  19   3    1.59    1.66   0
  -4  19  -3    1.43    1.63   0
  -4 -19   3    1.16    1.37   0
  -4  19   3    2.09    1.61   0
   4 -19   3    2.04    1.53   0
   4  19   3    0.26    1.81   0
   4  19  -3    0.41    1.60   0
  -4 -19  -3    0.93    1.60   0
   4 -19  -3    0.83    1.53   0
   4  19  -3    0.79    3.17   0
   5 -19  -3    0.93    1.57   0
  -5  19   3    1.44    1.78   0
  -5  19  -3   -1.32    1.43   0
  -5 -19   3    1.28    1.66   0
   5  19   3    0.39    1.94   0
  -5  19   3    0.33    1.64   0
   5  19  -3   -0.56    1.44   0
  -5 -19  -3    1.11    1.85   0
   5 -19   3    0.71    1.61   0
  -5  19  -3    0.41    1.77   0
   6 -19   3   -0.31    1.46   0
  -6  19   3    0.53    1.78   0
   6 -19  -3    0.72    1.67   0
  -6 -19  -3    0.62    1.96   0
  -6  19  -3    1.98    1.72   0
   6  19   3    0.73    1.99   0
   6  19  -3    1.22    1.75   0
  -6  19   3    2.73    1.68   0
  -6 -19   3    0.46    1.76   0
  -6  19  -3    0.11    1.55   0
  -7  19   3    1.42    1.95   0
  -7 -19   3    1.01    1.58   0
  -7 -19  -3    0.51    2.09   0
   7  19   3    1.34    2.10   0
   7 -19  -3    1.47    1.79   0
   7 -19   3    1.51    1.79   0
  -7  19  -3    1.27    1.58   0
   7  19  -3    1.47    1.82   0
  -7  19   3    0.14    1.80   0
  -7  19  -3    1.99    1.89   0
   0  20  -3    2.25    1.57   0
   0  20   3    0.51    1.62   0
   0 -20  -3    1.10    1.75   0
   0 -20   3    1.78    1.54   0
   1 -20   3    1.52    1.52   0
  -1  20  -3   -0.68    1.38   0
  -1  20   3   -0.22    1.55   0
  -1  20   3    0.18    1.68   0
  -1 -20  -3    0.38    1.79   0
   1 -20  -3    0.87    1.52   0
  -1 -20   3    0.62    1.52   0
   1  20  -3    2.96    1.55   0
   1  20   3    1.29    1.55   0
   2 -20  -3   -0.27    1.54   0
  -2 -20  -3    1.39    1.76   0
  -2  20   3    0.08    1.92   0
   2 -20   3   -0.89    1.30   0
  -2  20   3    1.00    1.83   0
  -2  20  -3    1.33    1.38   0
  -2 -20   3    1.65    1.58   0
   2  20   3    2.68    1.79   0
   2  20  -3    0.47    1.39   0
  -3  20  -3    0.09    1.71   0
  -3  20   3    1.09    1.72   0
  -3  20  -3    0.26    1.57   0
  -3  20   3   -0.17    1.84   0
   3 -20  -3   -0.57    1.58   0
  -3 -20   3    0.80    1.37   0
   3 -20   3   -0.03    1.56   0
   3  20   3    2.17    1.82   0
   3  20  -3   -0.06    1.66   0
   3  20  -3    1.18    2.58   0
  -3 -20  -3    0.42    1.80   0
   4  20  -3    0.83    3.77   0
  -4  20   3   -0.92    1.71   0
  -4  20  -3    2.00    1.68   0
  -4  20   3    1.67    1.67   0
  -4 -20   3    0.86    1.47   0
   4 -20   3    0.37    1.37   0
   4  20   3    0.76    1.91   0
   4  20  -3   -0.63    1.71   0
   4 -20  -3    0.32    1.61   0
  -4 -20  -3    1.19    1.85   0
  -4  20  -3    1.23    1.77   0
  -5  20   3    0.90    1.88   0
   5 -20  -3    0.20    1.66   0
  -5  20  -3    1.73    1.72   0
  -5 -20   3   -0.79    1.71   0
  -5  20   3    0.02    1.80   0
   5  20   3    1.21    2.13   0
   5  20  -3    0.80    1.45   0
  -5 -20  -3    1.67    1.94   0
   5 -20   3   -0.07    1.63   0
  -5  20  -3   -0.12    1.78   0
  -6  20  -3    1.12    1.80   0
   6 -20   3   -0.78    1.50   0
  -6  20   3   -0.48    1.93   0
  -6 -20   3    1.23    1.81   0
   6  20   3   -0.22    2.01   0
  -6  20  -3    1.77    1.91   0
   6  20  -3    1.26    1.57   0
  -6  20   3    1.72    1.79   0
  -6 -20  -3    3.80    2.05   0
   6 -20  -3   -1.33    1.79   0
  -1  21   3    3.75    1.75   0
  -1  21  -3    5.85    1.66   0
   1 -21   3    3.61    1.57   0
   1  21  -3    4.60    1.67   0
   1  21  -3    6.68    2.08   0
  -1  21  -3    8.77    2.05   0
  -1 -21  -3    2.40    1.68   0
  -1 -21   3    2.74    1.66   0
   1 -21  -3    3.74    1.72   0
   1  21   3    3.33    1.97   0
  -2  21  -3    2.49    1.42   0
   2 -21  -3    0.07    1.62   0
  -2  21   3    1.13    1.74   0
  -2 -21  -3    0.68    1.79   0
   2 -21   3    2.51    1.36   0
  -2  21   3    1.97    1.92   0
  -2 -21   3   -0.45    1.44   0
   2  21   3   -0.94    1.89   0
   2  21  -3   -0.78    1.72   0
  -2  21  -3    0.70    1.88   0
   2  21  -3    0.67    2.16   0
  -3 -21  -3    1.67    2.06   0
  -3  21   3    0.89    1.83   0
   3 -21   3    0.17    1.63   0
  -3 -21   3    2.87    1.70   0
  -3  21  -3   -0.07    1.64   0
   3  21   3    1.26    1.94   0
   3  21  -3    2.02    1.68   0
   3  21  -3    0.92    2.73   0
  -3  21  -3    1.47    1.81   0
   3 -21  -3   -0.50    1.58   0
  -3  21   3    1.19    1.88   0
  -4  21   3    0.28    1.81   0
  -4  21  -3    0.96    1.50   0
  -4  21   3    1.95    1.74   0
  -4 -21   3    0.71    1.70   0
  -4  21  -3    1.04    1.84   0
   4 -21   3   -0.54    1.45   0
   4  21   3    1.31    1.94   0
   4  21  -3    1.28    1.54   0
   4 -21  -3    0.64    1.69   0
  -4 -21  -3    0.03    1.93   0
  -5  21  -3    1.26    1.86   0
   5 -21  -3    0.48    1.73   0
  -5  21  -3   -0.47    1.78   0
  -5 -21   3   -0.56    1.85   0
  -5  21   3    0.88    1.75   0
  -5  21   3    1.18    1.64   0
   5  21   3    0.35    2.01   0
   5  21  -3    1.18    1.60   0
  -5 -21  -3    2.20    2.03   0
   5 -21   3   -0.18    1.48   0
   6  21  -3    1.15    1.62   0
   6  21   3    0.32    2.16   0
   0  22  -3    0.83    2.02   0
   0 -22  -3   -0.24    1.67   0
   0  22   3    2.34    1.78   0
   0  22  -3    2.69    1.74   0
   0 -22   3    0.64    1.67   0
   1  22  -3    1.63    2.23   0
   1 -22   3   -0.90    1.59   0
  -1  22   3    3.16    1.97   0
  -1  22  -3    1.22    1.85   0
   1  22  -3   -0.97    1.51   0
  -1 -22  -3    0.02    1.92   0
  -1  22  -3    1.29    1.70   0
  -1 -22   3    1.36    1.69   0
   1 -22  -3    1.13    1.69   0
   1  22   3    0.67    1.74   0
  -2  22  -3    0.77    1.72   0
   2 -22  -3    3.19    1.69   0
  -2  22   3    0.61    2.07   0
  -2  22   3   -0.57    1.77   0
  -2 -22  -3   -0.01    1.93   0
   2 -22   3    1.01    1.64   0
  -2 -22   3    0.19    1.49   0
   2  22   3    0.54    1.98   0
   2  22  -3    1.84    1.75   0
  -2  22  -3    0.56    1.83   0
   2  22  -3    0.57    2.41   0
  -3 -22  -3    0.28    1.95   0
  -3  22  -3   -1.08    1.73   0
  -3  22   3    1.44    1.86   0
  -3  22   3    0.27    2.00   0
   3 -22   3    1.88    1.67   0
   3 -22  -3    0.25    1.73   0
  -3  22  -3   -0.41    1.87   0
  -3 -22   3    0.35    1.76   0
   3  22   3    0.79    1.96   0
   3  22  -3    0.96    1.75   0
   3  22  -3    1.15    3.22   0
  -4  22   3    0.52    1.83   0
  -4  22   3    1.91    1.88   0
  -4  22  -3   -1.38    1.58   0
  -4 -22   3   -1.15    1.85   0
   4  22   3   -0.18    2.07   0
   4 -22   3    1.70    1.72   0
   4  22  -3    0.31    1.86   0
   4 -22  -3    0.66    1.74   0
  -4  22  -3    0.85    1.88   0
  -4 -22  -3   -0.04    2.04   0
   5  22  -3   -0.17    1.63   0
  -1  23  -3    0.90    1.55   0
  -1  23   3    1.72    1.80   0
  -1  23  -3    1.22    2.13   0
   1  23  -3    0.31    2.37   0
   1 -23  -3    0.01    1.70   0
  -1 -23  -3   -0.05    1.98   0
   1 -23   3    0.47    1.49   0
  -1 -23   3    1.58    1.75   0
   1  23  -3    0.13    1.55   0
   1  23   3   -1.50    2.05   0
  -2  23   3    1.19    1.86   0
  -2  23  -3    1.35    1.72   0
  -2 -23  -3    1.47    2.00   0
   2 -23  -3   -0.82    1.96   0
   2  23  -3    0.53    2.60   0
   2 -23   3   -0.31    1.67   0
  -2 -23   3    1.73    1.76   0
   2  23   3    1.33    2.09   0
   2  23  -3   -1.42    1.80   0
  -2  23   3    1.02    1.94   0
  -2  23  -3    0.27    2.23   0
  -3 -23  -3    0.59    1.83   0
   3  23  -3    0.16    3.35   0
  -3  23  -3    0.35    1.83   0
  -3  23   3    1.02    2.12   0
  -3  23   3   -0.05    2.29   0
   3 -23  -3    1.02    1.77   0
  -3 -23   3    0.51    1.84   0
   3  23   3    1.11    2.11   0
   3  23  -3    0.91    1.62   0
   3 -23   3    0.24    1.76   0
  -3  23  -3    0.66    1.92   0
   0 -24  -3    1.40    2.09   0
   0  24   3   -0.09    1.93   0
   0   0   4 1114.02    6.56   0
   0   0  -4 1147.01    6.30   0
  -1   0  -4 1373.92    7.84   0
   1   0  -4 1376.28    6.05   0
   1   0   4 1243.26    8.07   0
  -1   0   4 1441.74    6.26   0
   2   0  -4   31.05    1.38   0
  -2   0   4   34.15    1.45   0
   2   0   4   34.61    1.96   0
  -2   0  -4   28.78    2.18   0
   3   0   4   22.00    1.75   0
   3   0  -4   22.23    1.18   0
  -3   0  -4   21.14    1.89   0
   3   0  -4   24.26    1.34   0
  -3   0   4   26.41    1.41   0
   4   0  -4   19.48    1.41   0
  -4   0  -4   20.28    1.68   0
   4   0  -4   20.84    1.31   0
  -4   0   4   20.05    1.17   0
   4   0   4   22.48    1.50   0
  -5   0  -4    0.95    1.19   0
   5   0  -4    1.13    1.03   0
  -5   0  -4    0.30    1.30   0
   5   0  -4    1.70    1.27   0
  -5   0   4    1.91    1.06   0
   6   0  -4    0.71    1.11   0
  -6   0  -4    1.02    1.27   0
  -6   0   4    0.32    1.11   0
  -6   0  -4    1.54    1.27   0
   6   0  -4    1.44    1.29   0
   7   0  -4   34.70    1.30   0
  -7   0  -4   33.04    1.56   0
  -7   0   4   35.87    1.32   0
  -7   0  -4   36.85    1.53   0
   7   0  -4   25.03    1.59   0
  -8   0  -4   30.07    1.60   0
   8   0  -4   18.48    1.64   0
  -8   0   4   35.26    1.58   0
  -8   0  -4   34.63    1.55   0
  -9   0   4   28.65    1.42   0
  -9   0   4   30.00    1.45   0
  -9   0  -4   31.21    1.83   0
  -9   0  -4   29.58    1.77   0
 -10   0   4    0.71    1.51   0
 -10   0  -4    1.23    1.61   0
 -10   0   4    1.06    1.55   0
 -10   0  -4    2.68    1.56   0
 -10   0  -4    2.77    1.88   0
 -11   0  -4    2.61    1.93   0
 -11   0   4    1.57    1.49   0
 -11   0  -4    2.68    1.72   0
 -11   0  -4    1.63    2.09   0
 -11   0   4    1.19    1.62   0
  -1   1  -4   50.51    2.85   0
   1  -1  -4    6.17    1.68   0
   1   1  -4   47.69    1.88   0
   1  -1   4   34.97    2.68   0
  -1   1   4    6.60    1.61   0
   1   1   4    6.07    2.21   0
  -1  -1  -4    6.37    2.36   0
  -1  -1   4   45.87    1.80   0
   2   1  -4    3.97    1.16   0
   2  -1  -4    3.34    1.21   0
   2  -1   4    4.05    1.58   0
  -2   1  -4    3.13    1.75   0
  -2  -1  -4    2.96    2.11   0
   2   1   4    3.81    1.85   0
  -2   1   4    4.56    1.38   0
  -2  -1   4    4.48    1.26   0
  -3  -1  -4  143.89    2.80   0
   3  -1  -4  148.87    2.10   0
   3  -1  -4  124.44    1.85   0
   3  -1   4  145.93    2.33   0
   3   1  -4  139.79    1.85   0
   3   1   4  147.88    2.67   0
  -3   1   4  144.81    1.99   0
  -3  -1   4  140.11    1.93   0
  -3   1  -4  125.60    2.60   0
  -4   1  -4    2.91    1.39   0
   4   1  -4    2.80    1.28   0
   4  -1  -4    2.81    1.19   0
  -4  -1  -4    1.50    1.41   0
   4  -1  -4    3.54    1.21   0
   4   1  -4    2.28    1.03   0
   4  -1   4    1.97    1.35   0
  -4  -1  -4    2.56    1.52   0
  -4   1   4    2.20    1.04   0
  -4  -1   4    1.66    1.08   0
  -5   1  -4    9.60    1.35   0
   5  -1  -4   10.93    1.40   0
  -5   1   4   12.30    1.32   0
   5  -1  -4   15.07    1.30   0
   5   1  -4    9.58    1.40   0
  -5  -1  -4   11.39    1.44   0
   5   1  -4   13.21    1.28   0
   5  -1   4   12.43    1.41   0
  -5  -1   4   11.40    1.14   0
  -5  -1  -4   11.17    1.52   0
  -6   1  -4    2.85    1.46   0
  -6  -1  -4    3.47    1.39   0
   6   1  -4    2.51    1.35   0
  -6   1  -4    1.87    1.46   0
  -6   1   4    2.04    1.30   0
   6   1  -4    3.73    1.13   0
  -6  -1   4    3.56    1.30   0
   6  -1  -4    2.41    1.32   0
  -6  -1  -4    3.99    1.38   0
   7   1  -4   20.32    1.28   0
  -7   1  -4   17.06    1.41   0
  -7   1   4   19.07    1.23   0
  -7   1  -4   20.05    1.42   0
  -7  -1   4   18.45    1.27   0
  -7  -1  -4   20.69    1.36   0
  -7  -1  -4   20.85    1.40   0
   7   1  -4   14.59    1.65   0
   7  -1  -4   14.70    1.35   0
  -8   1   4    4.97    1.20   0
  -8   1  -4    4.77    1.46   0
  -8  -1  -4    7.28    1.55   0
  -8   1   4    5.73    1.27   0
  -8  -1   4    5.17    1.47   0
  -8   1  -4    4.25    1.40   0
   8   1  -4    4.81    1.49   0
  -8  -1  -4    6.04    1.55   0
   8  -1  -4    5.31    1.34   0
  -9   1   4    6.28    1.49   0
  -9   1   4    5.62    1.44   0
  -9   1  -4    7.44    1.43   0
  -9  -1  -4    7.40    1.70   0
  -9  -1   4    8.53    1.32   0
  -9   1  -4    6.72    1.68   0
  -9  -1  -4    8.23    1.51   0
 -10   1  -4    2.82    1.73   0
 -10  -1   4    3.48    1.55   0
 -10   1   4    4.25    1.56   0
 -10   1  -4    5.79    1.52   0
 -10  -1   4    4.01    1.61   0
 -10   1  -4    2.08    1.60   0
 -10   1   4    1.47    1.31   0
 -10  -1  -4    4.27    1.70   0
 -10  -1  -4    4.16    1.88   0
 -10  -1  -4    5.28    1.77   0
 -11  -1   4    1.63    1.62   0
 -11   1   4    1.13    1.65   0
 -11   1  -4   -1.58    1.92   0
 -11  -1  -4    0.41    1.71   0
 -11   1  -4    0.59    1.68   0
 -11   1   4    0.91    1.71   0
 -11  -1   4    0.84    1.49   0
 -11  -1  -4    1.02    1.64   0
 -11   1  -4    1.12    2.04   0
 -11  -1  -4    0.04    2.11   0
   0  -2  -4  165.96    3.42   0
   0  -2   4  185.37    2.77   0
   0   2  -4  183.67    2.49   0
   0   2   4  203.28    3.88   0
  -1   2  -4    3.12    1.68   0
   1  -2  -4   14.48    1.70   0
   1   2   4    3.77    2.97   0
  -1  -2  -4    9.90    3.42   0
  -1   2   4   -0.47    1.78   0
   1  -2   4    5.80    1.67   0
   1   2  -4    4.40    1.30   0
  -1  -2   4    3.93    1.37   0
   2  -2   4    0.12    1.43   0
   2  -2  -4    0.25    1.43   0
   2  -2  -4    2.41    1.41   0
  -2  -2  -4    0.30    2.49   0
  -2   2  -4    0.84    1.55   0
  -2   2   4   -0.03    1.40   0
   2   2  -4   -0.03    1.17   0
  -2  -2   4   -0.54    1.23   0
   3  -2  -4   46.33    1.63   0
   3  -2  -4   43.40    1.49   0
  -3  -2  -4   44.58    2.20   0
   3   2  -4   45.72    1.43   0
  -3   2   4   43.59    1.46   0
  -3  -2  -4   44.85    2.22   0
  -3  -2   4   45.41    1.55   0
  -3   2  -4   35.88    1.86   0
   3  -2   4   46.16    1.64   0
  -4   2  -4   28.21    1.49   0
   4  -2  -4   32.01    1.55   0
   4  -2  -4   29.98    1.37   0
   4   2  -4   32.42    1.39   0
   4   2  -4   28.84    1.50   0
  -4   2   4   31.95    1.23   0
  -4  -2   4   31.14    1.46   0
  -4  -2  -4   34.61    1.82   0
   4  -2   4   34.98    1.54   0
  -4  -2  -4   33.72    1.74   0
   5  -2   4   69.02    1.55   0
  -5   2  -4   59.19    1.84   0
  -5  -2   4   64.07    1.47   0
   5   2  -4   64.62    1.55   0
  -5  -2  -4   67.71    1.84   0
  -5   2   4   69.99    1.50   0
  -5  -2  -4   67.89    1.88   0
   5  -2  -4   62.35    1.53   0
   5   2  -4   53.23    1.81   0
   6   2  -4    4.57    1.52   0
  -6  -2  -4    7.12    1.39   0
  -6  -2  -4    6.90    1.46   0
  -6   2   4    6.33    1.16   0
  -6   2  -4    6.62    1.51   0
  -6   2   4    8.06    1.26   0
  -6  -2   4    6.56    1.15   0
   6   2  -4    7.69    1.34   0
   6  -2  -4    5.41    1.33   0
  -7  -2  -4    9.69    1.50   0
   7  -2  -4    5.84    1.43   0
  -7   2  -4    7.55    1.42   0
   7   2  -4    7.09    1.23   0
  -7   2   4    8.07    1.28   0
  -7  -2  -4    9.84    1.51   0
  -7   2  -4    7.37    1.54   0
  -7   2   4    9.86    1.18   0
  -7  -2   4   10.32    1.22   0
   7   2  -4    5.79    1.43   0
   8  -2  -4    1.51    1.43   0
  -8   2  -4    1.81    1.36   0
  -8   2   4   -0.01    1.32   0
   8   2  -4   -0.75    1.23   0
  -8  -2  -4   -0.10    1.56   0
  -8   2  -4   -0.13    1.33   0
  -8   2   4   -0.08    1.41   0
  -8  -2   4    1.49    1.22   0
  -8  -2  -4    0.17    1.35   0
   8   2  -4    0.49    1.48   0
  -9   2  -4   -0.04    1.44   0
   9   2  -4    0.02    1.59   0
  -9  -2  -4    1.62    1.46   0
  -9  -2  -4    0.18    1.50   0
  -9   2  -4    3.04    1.39   0
  -9   2   4    0.73    1.41   0
  -9  -2   4    2.99    1.47   0
  -9   2   4    1.15    1.19   0
 -10   2  -4    0.14    1.70   0
 -10   2   4    0.57    1.31   0
 -10  -2  -4    0.79    1.68   0
 -10   2  -4    0.12    1.55   0
 -10  -2  -4    0.34    1.58   0
 -10   2   4    0.76    1.58   0
 -10  -2   4    0.14    1.57   0
 -10  -2   4    0.87    1.28   0
 -10   2  -4    1.46    1.58   0
 -10  -2  -4    0.80    1.68   0
 -11   2   4    0.72    1.62   0
 -11   2  -4    0.22    1.74   0
 -11   2  -4    1.41    2.06   0
 -11   2  -4    0.52    1.74   0
 -11  -2  -4    0.79    1.98   0
 -11   2   4    0.54    1.46   0
 -11  -2   4    0.59    1.47   0
 -11  -2   4    0.27    1.39   0
 -11  -2  -4    0.70    1.88   0
 -11  -2  -4    0.33    2.06   0
  -1   3  -4  440.79    3.55   0
  -1  -3   4  470.08    3.39   0
  -1   3   4  429.31    3.86   0
   1  -3   4  429.37    3.80   0
   1   3  -4  439.30    3.09   0
   2  -3   4   61.47    1.86   0
  -2   3  -4   55.74    1.97   0
  -2   3   4   67.99    1.84   0
   2   3  -4   68.20    1.57   0
  -2  -3   4   65.00    1.66   0
   2  -3  -4   69.65    1.78   0
   3  -3  -4   40.83    1.56   0
  -3   3   4   36.71    1.38   0
  -3  -3  -4   36.78    2.19   0
  -3  -3  -4   38.63    2.35   0
   3   3  -4   38.84    1.43   0
   3  -3   4   35.73    1.65   0
  -3   3  -4   31.95    1.74   0
  -3  -3   4   35.24    1.51   0
   4   3  -4   28.20    1.56   0
   4  -3   4   30.24    1.41   0
  -4   3  -4   26.00    1.49   0
  -4   3   4   32.14    1.31   0
  -4   3   4   33.00    1.39   0
  -4  -3  -4   33.07    1.92   0
   4   3  -4   27.09    1.25   0
  -4  -3   4   29.76    1.47   0
  -4  -3  -4   33.46    1.81   0
   4  -3  -4   32.60    1.50   0
   5   3  -4   -0.10    1.41   0
  -5  -3  -4    1.05    1.51   0
  -5   3  -4    0.59    1.31   0
   5  -3  -4    1.09    1.31   0
  -5   3   4    2.13    1.16   0
   5  -3   4    3.07    1.42   0
  -5  -3  -4    1.27    1.63   0
   5   3  -4    0.56    1.21   0
  -5   3   4    0.98    1.21   0
  -5  -3   4    0.00    1.10   0
  -6   3  -4    2.30    1.34   0
   6   3  -4    1.38    1.43   0
   6  -3  -4    3.70    1.31   0
   6   3  -4    1.95    1.32   0
  -6   3   4    2.50    1.32   0
  -6  -3  -4    2.91    1.49   0
  -6   3   4    1.81    1.25   0
   6  -3   4    2.09    1.39   0
  -6  -3   4    2.69    1.37   0
  -6  -3  -4    2.98    1.35   0
  -7  -3  -4    8.31    1.52   0
  -7   3   4    6.33    1.25   0
   7   3  -4    6.69    1.30   0
  -7   3  -4    4.60    1.33   0
  -7   3   4    6.95    1.30   0
  -7  -3  -4    7.18    1.41   0
   7  -3  -4    3.95    1.43   0
  -7  -3   4    7.56    1.34   0
   7   3  -4    3.89    1.44   0
  -8  -3  -4    1.16    1.52   0
   8   3  -4    1.22    1.38   0
  -8   3  -4    1.09    1.36   0
  -8   3   4    2.14    1.37   0
  -8   3   4    1.72    1.14   0
   8  -3  -4    0.66    1.48   0
  -8  -3   4    0.85    1.22   0
  -8  -3  -4    1.74    1.55   0
   8   3  -4    0.75    1.63   0
  -8   3  -4    1.22    1.39   0
  -9  -3  -4    7.59    1.50   0
   9   3  -4    4.44    1.46   0
  -9   3   4    7.17    1.43   0
  -9   3  -4    3.34    1.49   0
  -9   3  -4    3.78    1.47   0
  -9   3   4    4.72    1.49   0
   9   3  -4    2.72    1.80   0
  -9  -3  -4    5.71    1.52   0
  -9  -3   4    3.80    1.28   0
 -10  -3  -4   18.60    1.70   0
 -10   3  -4   15.71    1.76   0
 -10   3  -4   14.17    1.63   0
 -10  -3  -4   15.89    2.05   0
 -10   3   4   18.08    1.72   0
 -10  -3  -4   11.70    1.77   0
 -10   3  -4   10.67    1.66   0
 -10  -3   4   10.81    1.44   0
 -10   3   4   16.12    1.66   0
 -11   3  -4    0.91    1.88   0
 -11  -3  -4    0.65    2.07   0
 -11   3  -4    1.51    1.71   0
 -11   3  -4    1.06    1.67   0
 -11   3   4    1.17    1.69   0
 -11  -3  -4    0.58    1.75   0
 -11  -3  -4    0.75    1.69   0
 -11  -3   4    1.50    1.46   0
 -11   3   4    1.35    1.63   0
 -11  -3   4    1.35    1.64   0
   0  -4   4   84.67    1.95   0
   0   4   4   94.90    3.16   0
   0   4  -4   94.30    1.85   0
   0   4   4   84.64    3.01   0
  -1  -4   4    0.56    1.33   0
  -1   4   4    1.79    1.51   0
  -1   4  -4    0.80    1.36   0
   1  -4  -4    2.90    1.30   0
  -1   4   4    2.39    1.56   0
   1  -4   4   -0.66    1.32   0
   1   4  -4    0.91    1.28   0
   2  -4   4  188.51    2.53   0
   2  -4  -4  209.31    2.13   0
  -2   4   4  219.98    2.59   0
  -2   4  -4  187.55    2.42   0
   2   4  -4  218.72    2.19   0
  -2   4   4  218.14    2.55   0
  -2  -4   4  204.94    2.28   0
   3  -4  -4   87.54    1.62   0
  -3   4   4   94.95    1.85   0
   3  -4   4   77.61    1.91   0
   3   4  -4   86.27    1.57   0
  -3   4  -4   73.85    1.84   0
  -3  -4  -4   91.91    3.07   0
  -3  -4   4   79.81    1.80   0
  -3   4   4   84.33    1.64   0
  -3  -4  -4   90.18    2.95   0
   4  -4  -4    0.57    1.10   0
   4   4  -4    0.18    1.33   0
  -4   4   4   -0.43    1.20   0
  -4  -4  -4    0.29    1.52   0
   4   4  -4    0.21    1.06   0
   4  -4   4    0.18    1.19   0
  -4  -4  -4    0.54    1.68   0
  -4  -4   4    0.35    1.30   0
  -4   4  -4    1.06    1.39   0
  -4   4   4    0.57    1.12   0
  -5   4  -4   18.10    1.50   0
  -5   4   4   25.42    1.30   0
   5   4  -4   24.11    1.20   0
  -5  -4  -4   27.47    1.75   0
  -5  -4  -4   26.89    1.85   0
  -5  -4   4   24.48    1.25   0
  -5   4   4   26.59    1.23   0
   5  -4   4   25.35    1.41   0
   5   4  -4   17.50    1.65   0
   5  -4  -4   26.22    1.44   0
   6   4  -4    6.01    1.31   0
  -6   4   4    6.61    1.32   0
  -6   4   4    6.88    1.11   0
  -6  -4  -4    7.74    1.61   0
  -6  -4  -4    7.14    1.46   0
  -6  -4   4    5.15    1.20   0
  -6   4  -4    3.20    1.37   0
   6  -4   4    6.89    1.27   0
   6  -4  -4    5.66    1.23   0
  -6   4   4    5.30    1.45   0
   6   4  -4    5.33    1.60   0
  -7   4  -4    3.02    1.49   0
   7  -4   4    2.91    1.28   0
  -7   4   4    3.27    1.29   0
   7   4  -4    1.40    1.33   0
   7   4  -4    2.18    1.65   0
  -7   4   4    4.06    1.11   0
  -7  -4  -4    2.43    1.50   0
  -7  -4  -4    2.85    1.52   0
  -7  -4   4    1.50    1.35   0
  -7   4   4    1.28    1.43   0
   7  -4  -4    1.04    1.24   0
   8   4  -4    1.31    1.50   0
   8  -4  -4    0.22    1.26   0
  -8   4   4   -0.56    1.32   0
  -8   4   4    1.86    1.13   0
  -8   4  -4    1.19    1.41   0
   8   4  -4    1.08    1.37   0
  -8   4  -4    1.43    1.52   0
  -8   4   4    1.36    1.25   0
  -8  -4  -4    2.74    1.52   0
  -8  -4   4    0.81    1.39   0
  -8  -4  -4    0.66    1.56   0
  -9   4  -4    1.26    1.49   0
   9   4  -4    0.13    1.76   0
  -9  -4  -4    2.09    1.92   0
  -9   4   4    1.48    1.60   0
   9   4  -4    0.49    1.48   0
  -9   4  -4    1.68    1.31   0
  -9  -4  -4    2.54    1.60   0
  -9   4   4    2.19    1.49   0
  -9  -4  -4    1.78    1.63   0
  -9  -4   4    1.97    1.49   0
  -9   4   4    2.14    1.38   0
 -10  -4  -4    0.36    1.63   0
 -10  -4  -4    0.12    1.60   0
 -10   4  -4    0.10    1.68   0
 -10   4  -4    1.43    1.61   0
 -10   4  -4    0.71    1.57   0
 -10   4   4    1.08    1.32   0
 -10  -4   4    1.96    1.37   0
 -10   4   4    1.30    1.49   0
 -10  -4  -4    1.80    2.09   0
 -11   4  -4    0.83    1.75   0
 -11   4   4    0.44    1.44   0
 -11   4   4    3.29    1.62   0
 -11   4  -4    0.82    1.69   0
 -11  -4  -4    1.75    2.06   0
 -11  -4  -4   -0.36    1.98   0
 -11  -4   4    2.68    1.44   0
 -11  -4   4    1.73    1.39   0
 -11   4  -4    1.45    1.84   0
 -11  -4  -4    1.27    1.93   0
  -1   5   4    5.66    1.54   0
  -1   5  -4    4.89    1.33   0
  -1   5   4    6.76    1.72   0
  -1  -5   4    4.52    1.22   0
   1  -5   4    5.07    1.30   0
   1  -5  -4    6.09    1.29   0
   1   5  -4    5.29    1.32   0
   2  -5  -4    0.34    1.36   0
  -2   5   4    1.25    1.43   0
  -2   5  -4    1.29    1.32   0
  -2   5   4    0.66    1.40   0
   2   5  -4    2.35    1.32   0
   2  -5   4    0.34    1.25   0
  -2  -5   4    0.75    1.20   0
  -3  -5  -4    2.40    2.09   0
   3  -5  -4    2.50    1.17   0
  -3   5   4    2.82    1.23   0
   3  -5   4    2.18    1.20   0
   3   5  -4    2.80    1.28   0
  -3   5  -4    2.09    1.48   0
  -3   5   4    1.77    1.19   0
  -3  -5   4    1.98    1.21   0
  -3  -5  -4    2.39    2.33   0
   4  -5  -4    4.61    1.28   0
  -4  -5  -4    3.77    1.72   0
  -4   5   4    3.12    1.28   0
   4   5  -4    4.19    1.25   0
  -4  -5  -4    3.87    1.86   0
  -4   5  -4    3.15    1.32   0
  -4   5   4    4.47    1.18   0
  -4  -5   4    3.86    1.13   0
   4  -5   4    3.51    1.25   0
   5   5  -4    1.57    1.09   0
  -5   5   4    2.26    1.15   0
  -5   5   4    1.91    1.17   0
  -5  -5  -4    0.90    1.66   0
   5  -5  -4    1.49    1.14   0
   5  -5   4    1.36    1.26   0
   5   5  -4    0.63    1.56   0
  -5  -5  -4    2.80    1.74   0
  -5  -5   4    0.87    1.11   0
  -5   5  -4    1.26    1.28   0
  -5   5   4    2.69    1.22   0
  -6  -5  -4    9.64    1.60   0
  -6   5  -4    4.63    1.35   0
   6   5  -4    5.24    1.46   0
  -6   5   4    8.17    1.45   0
   6  -5   4    8.15    1.31   0
  -6   5   4    8.58    1.37   0
   6   5  -4    7.55    1.32   0
   6  -5  -4    5.96    1.45   0
  -6  -5  -4    8.42    1.66   0
  -6  -5   4    7.90    1.39   0
  -6   5   4    8.82    1.20   0
   7   5  -4    2.03    1.62   0
  -7   5   4    2.58    1.20   0
   7   5  -4    2.42    1.09   0
   7  -5  -4    2.24    1.19   0
  -7  -5  -4    1.70    1.53   0
   7  -5   4    1.56    1.31   0
  -7  -5   4    0.54    1.35   0
  -7   5   4    0.41    1.24   0
  -7  -5  -4    1.00    1.51   0
  -7   5   4    0.23    1.30   0
  -7   5  -4    0.17    1.35   0
  -8   5  -4    1.19    1.37   0
  -8   5   4    0.01    1.46   0
   8   5  -4    1.70    1.41   0
   8   5  -4    0.25    1.70   0
  -8   5   4    1.31    1.20   0
  -8  -5  -4    0.38    1.57   0
  -8  -5  -4   -0.30    1.53   0
  -8   5   4    1.03    1.16   0
  -8  -5   4    0.23    1.40   0
  -9  -5  -4    4.24    1.99   0
  -9   5   4    2.84    1.43   0
  -9   5  -4    3.08    1.53   0
  -9   5  -4    4.04    1.51   0
  -9   5   4    3.24    1.28   0
   9   5  -4    2.89    1.32   0
  -9   5   4    4.79    1.50   0
  -9  -5  -4    5.57    1.69   0
  -9  -5  -4    3.23    1.70   0
  -9  -5   4    3.56    1.31   0
   9   5  -4    2.65    1.80   0
 -10  -5  -4    1.05    1.81   0
 -10   5   4    0.49    1.72   0
  10   5  -4    1.44    1.39   0
 -10   5  -4   -0.45    1.58   0
 -10   5  -4    0.65    1.60   0
 -10   5  -4    0.44    1.70   0
 -10   5   4    0.87    1.31   0
 -10   5   4   -0.07    1.62   0
 -10  -5  -4    0.94    1.64   0
 -10  -5   4   -1.17    1.57   0
 -10  -5  -4    0.20    2.09   0
 -11  -5  -4    0.58    2.35   0
 -11   5  -4    0.96    1.75   0
 -11  -5  -4    0.66    1.71   0
 -11   5  -4    1.12    1.73   0
 -11   5   4    1.96    1.69   0
 -11  -5  -4    0.97    1.78   0
 -11   5   4   -1.01    1.65   0
 -11  -5   4    1.72    1.45   0
 -11   5  -4    0.88    1.79   0
   0   6  -4    8.71    1.39   0
   0  -6  -4    9.68    1.40   0
   0  -6   4    6.50    1.37   0
   0   6   4    8.33    2.01   0
  -1   6   4  145.17    2.60   0
  -1   6  -4  130.46    2.03   0
   1  -6  -4  152.16    2.02   0
  -1   6   4  144.90    2.51   0
   1  -6   4  107.59    2.07   0
  -1  -6   4  115.74    1.97   0
   1   6  -4  140.35    2.02   0
  -2   6   4  204.87    2.34   0
   2  -6  -4  237.60    2.34   0
   2  -6   4  168.20    2.41   0
  -2   6   4  215.49    2.54   0
  -2   6  -4  186.86    2.35   0
  -2  -6   4  179.33    2.41   0
   2   6  -4  208.07    2.19   0
  -3  -6  -4   26.99    2.78   0
  -3   6   4   36.67    1.40   0
   3  -6   4   25.67    1.47   0
  -3   6   4   34.55    1.44   0
   3  -6  -4   34.89    1.37   0
  -3   6  -4   25.92    1.46   0
   3   6  -4   35.35    1.47   0
  -3  -6   4   28.43    1.43   0
  -4   6   4    3.95    1.34   0
  -4   6   4    6.71    1.27   0
  -4   6   4    5.56    1.27   0
   4   6  -4    7.01    1.27   0
  -4   6  -4    2.92    1.17   0
   4  -6   4    3.22    1.28   0
  -4  -6  -4    5.90    1.91   0
   4  -6  -4    5.67    1.29   0
  -4  -6   4    4.31    1.20   0
  -4  -6  -4    5.15    1.95   0
  -5   6   4   54.71    1.62   0
   5  -6   4   37.45    1.55   0
  -5  -6  -4   57.25    2.03   0
  -5   6   4   56.13    1.46   0
   5   6  -4   30.55    1.91   0
   5   6  -4   43.74    1.51   0
  -5   6   4   54.56    1.44   0
  -5  -6  -4   53.36    2.18   0
  -5  -6   4   40.19    1.61   0
  -5   6  -4   37.06    1.51   0
   5  -6  -4   47.84    1.43   0
   6   6  -4    4.85    1.61   0
  -6   6   4    8.91    1.27   0
  -6   6   4   10.42    1.18   0
   6   6  -4    6.32    1.17   0
  -6   6   4    9.21    1.30   0
  -6  -6  -4    8.60    1.72   0
  -6  -6  -4   10.43    1.64   0
  -6  -6   4    7.29    1.27   0
   6  -6  -4    9.15    1.39   0
  -6   6  -4    5.92    1.33   0
   6  -6   4    6.37    1.27   0
   7  -6   4   27.90    1.54   0
  -7   6  -4   22.42    1.57   0
   7   6  -4   17.97    1.85   0
  -7  -6  -4   40.56    1.75   0
  -7   6   4   31.21    1.59   0
   7   6  -4   27.04    1.36   0
  -7   6   4   40.21    1.32   0
  -7   6   4   35.28    1.26   0
   7  -6  -4   29.94    1.42   0
  -7  -6  -4   37.83    1.90   0
  -7  -6   4   25.39    1.53   0
   8  -6   4    8.95    1.25   0
  -8   6  -4    9.84    1.32   0
  -8   6   4   13.04    1.40   0
  -8   6   4   16.78    1.31   0
   8   6  -4    8.02    1.83   0
  -8   6   4   15.65    1.22   0
  -8  -6  -4   15.70    1.88   0
  -8  -6   4   12.94    1.51   0
  -8  -6  -4   15.73    1.67   0
   8   6  -4   10.10    1.53   0
  -9   6  -4    3.89    1.50   0
  -9  -6  -4    5.00    2.07   0
  -9   6   4    6.29    1.61   0
  -9   6  -4    5.02    1.52   0
   9   6  -4    3.57    1.32   0
  -9   6   4    6.06    1.36   0
  -9  -6  -4    5.50    1.79   0
  -9  -6  -4    6.38    1.70   0
  -9  -6   4    2.94    1.56   0
  -9   6   4    6.55    1.49   0
   9   6  -4    2.47    1.85   0
 -10   6   4    3.04    1.52   0
 -10   6  -4    1.91    1.59   0
 -10   6   4    2.02    1.51   0
  10   6  -4    1.12    1.62   0
 -10   6  -4    2.46    1.64   0
 -10   6   4    2.53    1.41   0
 -10  -6  -4    2.63    1.84   0
 -10  -6  -4    2.35    1.90   0
 -10  -6   4    1.54    1.61   0
 -10  -6  -4    2.66    2.27   0
 -10   6  -4    1.86    1.74   0
 -11  -6  -4    2.42    2.57   0
 -11  -6  -4    0.57    1.75   0
 -11   6  -4    0.57    1.74   0
 -11   6   4    2.59    1.89   0
 -11   6  -4    0.78    1.78   0
 -11   6   4    0.32    1.52   0
 -11   6   4    1.48    1.68   0
 -11   6  -4    2.24    1.90   0
 -11  -6  -4    1.13    1.78   0
 -11  -6   4    0.20    1.53   0
   1   7   4   30.60    2.97   0
   1  -7  -4   42.68    1.39   0
  -1   7  -4   37.61    1.59   0
  -1  -7  -4   47.54    1.67   0
  -1   7   4   44.20    1.85   0
  -1  -7   4   30.99    1.62   0
   1  -7   4   29.71    1.57   0
   1   7  -4   40.25    1.57   0
  -1  -7  -4   40.81    2.69   0
  -2  -7   4   26.49    1.44   0
  -2   7   4   33.87    1.61   0
  -2  -7  -4   30.81    2.97   0
  -2   7  -4   28.46    1.49   0
   2   7   4   33.28    2.90   0
  -2   7   4   33.38    1.58   0
   2  -7  -4   36.15    1.44   0
   2   7  -4   29.90    1.36   0
   2  -7   4   22.96    1.48   0
   3  -7  -4    1.10    1.13   0
  -3   7   4    1.42    1.42   0
   3  -7   4    1.05    1.19   0
   3   7   4    1.79    2.04   0
  -3  -7  -4    0.31    2.46   0
  -3   7  -4    1.76    1.31   0
  -3   7   4    1.31    1.18   0
   3   7  -4    1.64    1.26   0
  -3  -7   4    2.25    1.33   0
  -4   7   4   13.66    1.31   0
   4  -7  -4   13.68    1.20   0
  -4   7   4   12.95    1.22   0
  -4   7   4   15.32    1.36   0
   4   7  -4   11.43    1.24   0
  -4   7  -4    8.38    1.32   0
   4  -7   4    8.68    1.28   0
  -4  -7   4    7.50    1.33   0
  -4  -7  -4   12.07    2.17   0
   5  -7  -4   16.34    1.42   0
   5   7  -4    9.21    1.65   0
  -5   7   4   19.91    1.32   0
  -5   7   4   20.01    1.28   0
  -5   7   4   22.06    1.33   0
   5  -7   4   14.15    1.30   0
   5   7  -4   16.79    1.20   0
  -5   7  -4   12.30    1.20   0
  -5  -7   4   12.44    1.28   0
  -5  -7  -4   17.50    1.97   0
  -6   7   4    2.26    1.31   0
  -6   7   4    1.75    1.37   0
   6   7  -4    1.29    1.17   0
  -6   7   4    1.93    1.25   0
   6   7  -4    1.54    1.53   0
  -6   7  -4    2.13    1.17   0
   6  -7   4    1.15    1.27   0
  -6  -7  -4    1.88    1.64   0
   6  -7  -4    2.49    1.19   0
  -6  -7   4    1.25    1.35   0
  -6  -7  -4    3.43    1.54   0
   7   7  -4    2.17    1.60   0
  -7   7   4    5.36    1.47   0
  -7   7   4    5.14    1.39   0
  -7   7   4    5.21    1.16   0
   7   7  -4    3.62    1.19   0
   7  -7   4    2.77    1.19   0
   7  -7  -4    2.58    1.26   0
  -7  -7  -4    3.61    1.56   0
  -7  -7   4    2.44    1.44   0
  -7  -7  -4    5.31    1.67   0
  -7   7  -4    2.24    1.39   0
  -8   7  -4    0.59    1.27   0
  -8   7   4    0.98    1.30   0
  -8   7   4    0.29    1.35   0
   8   7  -4    0.56    1.44   0
  -8  -7  -4    2.06    1.59   0
  -8   7   4    1.29    1.25   0
   8  -7   4    1.63    1.38   0
  -8  -7  -4    1.11    1.64   0
  -8  -7   4    2.11    1.26   0
   8   7  -4    1.36    1.74   0
  -9   7  -4   -0.60    1.52   0
  -9   7   4    0.69    1.59   0
  -9  -7  -4    1.08    1.71   0
   9   7  -4   -0.15    1.55   0
  -9   7   4    2.04    1.57   0
  -9   7   4    2.77    1.45   0
  -9  -7  -4    0.83    1.78   0
  -9  -7   4   -0.53    1.36   0
  -9  -7  -4   -0.24    2.29   0
 -10  -7  -4    1.61    2.36   0
 -10   7   4    1.97    1.36   0
 -10   7  -4    0.05    1.39   0
 -10   7   4    0.02    1.52   0
 -10   7   4    2.57    1.61   0
 -10   7  -4    1.50    1.68   0
  10   7  -4    0.88    1.34   0
 -10  -7  -4    0.95    1.82   0
 -10  -7  -4    1.67    1.86   0
 -10  -7   4    1.59    1.37   0
 -10   7  -4    1.17    1.77   0
 -11   7   4    0.40    1.70   0
 -11  -7  -4    0.08    2.61   0
 -11   7  -4    1.72    1.75   0
 -11   7   4   -0.45    1.91   0
 -11   7  -4    1.18    1.56   0
  11   7  -4   -0.13    1.78   0
 -11  -7  -4    1.23    2.04   0
 -11   7  -4    1.06    1.67   0
 -11   7   4   -0.31    1.55   0
 -11  -7  -4    0.59    1.98   0
 -11  -7   4    0.38    1.76   0
   0   8  -4  148.07    2.04   0
   0  -8  -4  175.11    2.24   0
   0  -8  -4  136.62    2.74   0
   0  -8   4  116.04    2.17   0
   0   8   4  155.78    2.97   0
  -1  -8  -4   99.84    2.87   0
   1   8   4   65.62    3.21   0
   1  -8  -4  123.74    1.94   0
  -1  -8  -4  123.28    2.20   0
  -1   8  -4   98.00    1.95   0
  -1  -8   4   79.50    1.83   0
   1  -8  -4  105.64    2.25   0
   1  -8   4   75.69    1.92   0
   1   8  -4  102.74    1.96   0
  -1   8   4  120.33    2.28   0
  -2  -8  -4   27.93    2.69   0
   2  -8   4   21.27    1.32   0
  -2   8  -4   24.65    1.53   0
   2  -8  -4   28.02    1.30   0
  -2   8   4   34.87    1.57   0
   2   8   4   29.98    2.67   0
   2   8  -4   26.58    1.45   0
  -2  -8   4   22.94    1.35   0
  -3  -8   4    9.60    1.27   0
   3  -8   4    7.66    1.29   0
   3   8   4   16.53    2.31   0
  -3  -8  -4   11.11    2.39   0
  -3   8  -4   10.13    1.36   0
  -3   8   4   16.21    1.34   0
   3   8  -4   14.86    1.33   0
  -3   8   4   12.84    1.23   0
   3  -8  -4   15.29    1.39   0
  -4  -8  -4   41.16    2.67   0
  -4   8   4   70.26    1.69   0
   4   8  -4   51.55    1.60   0
   4  -8   4   40.73    1.53   0
  -4   8  -4   43.28    1.57   0
  -4  -8   4   42.90    1.52   0
  -4   8   4   66.87    1.57   0
  -4   8   4   68.24    1.55   0
   4  -8  -4   60.16    1.65   0
   4   8   4   59.21    2.33   0
   5  -8   4    1.39    1.24   0
   5   8  -4    1.53    1.57   0
  -5   8   4    3.61    1.27   0
  -5   8   4    1.76    1.41   0
   5   8  -4    1.76    1.32   0
   5  -8  -4    2.86    1.38   0
  -5   8  -4    1.41    1.32   0
  -5  -8   4    1.16    1.44   0
  -5   8   4    1.78    1.22   0
  -5  -8  -4    2.85    1.90   0
  -6   8   4    1.45    1.40   0
  -6   8   4    2.37    1.35   0
   6   8  -4    1.05    1.31   0
   6  -8   4    0.13    1.28   0
   6  -8  -4    0.72    1.22   0
  -6   8  -4    0.66    1.37   0
  -6  -8   4    1.15    1.39   0
  -6  -8  -4    2.77    1.79   0
   6   8  -4    1.39    1.71   0
  -6   8   4    0.98    1.28   0
   7   8  -4    0.86    1.42   0
  -7   8  -4    2.16    1.43   0
   7   8  -4    0.88    1.79   0
   7  -8   4    0.26    1.37   0
  -7   8   4    0.22    1.38   0
  -7   8   4   -0.82    1.50   0
  -7  -8  -4    0.52    1.57   0
  -7  -8   4   -0.09    1.25   0
  -7  -8  -4    0.29    1.46   0
  -7   8   4    0.91    1.12   0
  -8   8   4    0.78    1.35   0
  -8   8   4    2.23    1.45   0
   8   8  -4   -0.84    1.23   0
   8  -8   4    0.96    1.43   0
  -8  -8  -4    3.69    1.66   0
  -8  -8  -4    1.50    1.61   0
  -8  -8   4    0.14    1.27   0
  -8  -8  -4    1.95    2.22   0
   8   8  -4    0.68    1.76   0
  -8   8  -4    2.11    1.54   0
  -8   8   4    3.38    1.41   0
  -9   8  -4   -0.14    1.55   0
  -9   8   4    0.77    1.38   0
  -9  -8  -4    0.86    1.66   0
  -9  -8  -4   -0.47    2.37   0
   9   8  -4    1.36    1.51   0
  -9   8   4    0.39    1.32   0
  -9  -8  -4   -0.12    1.73   0
  -9  -8   4   -0.34    1.35   0
  -9   8   4    2.11    1.24   0
 -10   8  -4    0.14    1.63   0
 -10  -8  -4   -0.06    2.72   0
 -10   8   4    2.31    1.53   0
 -10   8   4    0.03    1.37   0
 -10   8  -4    0.56    1.64   0
  10   8  -4    1.56    1.40   0
 -10   8   4    1.65    1.64   0
 -10   8  -4    0.87    1.51   0
 -10  -8  -4    1.33    1.72   0
 -10  -8   4    0.72    1.66   0
 -10  -8  -4    1.58    1.87   0
 -11   8   4   -0.53    1.67   0
  11   8  -4   -0.85    1.77   0
 -11   8  -4    1.35    1.82   0
 -11   8   4    0.13    1.59   0
 -11  -8  -4    1.43    3.01   0
 -11  -8  -4    2.02    1.97   0
 -11  -8  -4    0.84    2.10   0
 -11   8  -4    1.87    1.78   0
 -11  -8   4    1.22    1.81   0
 -11   8   4    0.10    1.71   0
 -11   8  -4    0.68    1.92   0
   1  -9  -4    3.26    1.35   0
   1   9  -4    2.40    1.35   0
   1   9   4    0.81    2.07   0
  -1  -9  -4    2.27    1.49   0
  -1   9  -4    1.39    1.42   0
  -1  -9   4    1.66    1.22   0
   1  -9  -4    1.22    1.49   0
   1  -9   4    1.02    1.33   0
  -1  -9  -4    1.68    1.88   0
  -1   9   4    1.56    1.56   0
  -2   9   4    2.63    1.23   0
  -2  -9  -4    5.24    1.65   0
  -2  -9   4    3.68    1.19   0
  -2   9  -4    2.44    1.37   0
   2  -9  -4    3.57    1.33   0
   2   9   4    2.70    2.13   0
   2  -9  -4    2.84    1.34   0
  -2  -9  -4    2.65    2.14   0
   2   9  -4    2.17    1.31   0
   2  -9   4    2.76    1.13   0
  -3  -9   4   21.14    1.34   0
  -3  -9  -4   34.35    2.11   0
   3  -9   4   17.91    1.30   0
   3   9   4   30.46    2.35   0
  -3   9   4   33.83    1.45   0
  -3   9  -4   24.41    1.57   0
  -3  -9  -4   22.26    2.49   0
   3   9  -4   26.31    1.27   0
   3  -9  -4   31.99    1.43   0
  -3   9   4   30.84    1.50   0
  -4   9   4    1.18    1.40   0
  -4  -9  -4    1.26    2.04   0
   4   9   4    1.23    1.85   0
   4  -9   4    0.12    1.04   0
  -4   9   4    0.92    1.49   0
  -4   9   4    3.09    1.30   0
  -4   9  -4    0.61    1.36   0
   4   9  -4    1.16    1.17   0
   4  -9  -4    0.24    1.37   0
  -4  -9   4    0.38    1.24   0
  -5  -9  -4    2.46    1.90   0
   5   9   4    3.51    1.78   0
  -5  -9   4    2.51    1.41   0
   5  -9  -4    2.65    1.17   0
  -5   9   4    3.29    1.31   0
   5   9  -4    2.24    1.12   0
  -5   9   4    1.71    1.40   0
  -5   9   4    3.30    1.25   0
  -5   9  -4    0.72    1.33   0
   5   9  -4    2.41    1.78   0
   5  -9   4    3.30    1.31   0
  -6   9   4    4.55    1.26   0
  -6   9   4    5.74    1.37   0
   6  -9   4    2.04    1.15   0
   6   9  -4    1.96    1.77   0
   6   9  -4    3.51    1.31   0
   6  -9  -4    4.47    1.42   0
  -6  -9   4    3.37    1.40   0
  -6   9   4    3.43    1.33   0
  -6   9  -4    5.12    1.37   0
  -6  -9  -4    3.59    1.76   0
  -7   9   4    1.11    1.52   0
   7   9  -4    0.40    1.85   0
   7  -9   4    0.42    1.40   0
   7   9  -4    0.72    1.24   0
  -7   9   4    0.11    1.41   0
  -7  -9  -4    0.25    1.51   0
  -7   9   4    2.40    1.34   0
  -7   9  -4    2.28    1.42   0
  -7  -9   4    0.91    1.46   0
  -7  -9  -4    1.27    1.75   0
   8   9  -4    1.00    1.94   0
  -8   9   4    2.68    1.47   0
   8   9  -4    1.57    1.30   0
  -8  -9  -4    2.83    1.60   0
  -8   9   4    2.58    1.45   0
  -8  -9  -4    2.16    1.85   0
  -8  -9   4    3.11    1.50   0
  -8   9   4    2.19    1.34   0
  -8   9  -4    0.24    1.52   0
  -8  -9  -4    2.47    2.76   0
   8  -9   4    1.13    1.48   0
  -9   9   4    7.93    1.49   0
   9  -9   4    5.21    1.59   0
  -9  -9  -4    8.93    3.10   0
   9   9  -4    2.89    1.39   0
  -9   9   4   10.42    1.43   0
  -9  -9  -4   10.08    1.82   0
  -9  -9  -4    6.80    1.86   0
  -9   9   4   10.22    1.60   0
  -9  -9   4    5.41    1.63   0
  -9   9  -4    5.35    1.60   0
 -10  -9  -4    1.88    3.23   0
 -10  -9  -4    1.78    2.04   0
 -10   9   4    0.91    1.74   0
 -10   9  -4    0.50    1.72   0
  10   9  -4    1.16    1.49   0
 -10   9   4    1.67    1.69   0
 -10   9   4    1.96    1.61   0
 -10  -9  -4   -0.57    1.93   0
 -10  -9   4    1.37    1.70   0
 -10   9  -4    3.32    1.79   0
 -10   9  -4    1.03    1.46   0
 -11  -9  -4    0.36    3.59   0
  11   9  -4    2.66    1.86   0
 -11   9   4   -0.09    1.51   0
 -11  -9  -4    0.48    2.04   0
 -11   9  -4    2.24    1.84   0
   0 -10  -4    5.92    1.37   0
   0  10  -4    4.79    1.39   0
   0 -10  -4    5.03    1.62   0
   0  10   4    5.44    1.84   0
   0 -10   4    2.83    1.35   0
  -1 -10  -4   84.53    2.09   0
  -1  10  -4   55.87    1.58   0
   1 -10  -4   60.51    1.81   0
  -1 -10   4   48.78    1.52   0
   1 -10  -4   74.51    1.83   0
   1  10   4   36.29    2.50   0
  -1 -10  -4   68.37    2.42   0
   1 -10   4   40.51    1.57   0
  -1  10   4   76.09    1.93   0
   1  10  -4   59.58    1.74   0
  -2 -10  -4    2.57    2.06   0
  -2 -10   4    0.22    1.39   0
  -2  10  -4    3.03    1.19   0
  -2 -10  -4    4.69    1.65   0
   2 -10   4    2.46    1.30   0
   2 -10  -4    1.97    1.28   0
   2  10   4    1.35    2.13   0
   2  10  -4    2.10    1.14   0
   2 -10  -4    3.61    1.38   0
  -2  10   4    2.97    1.38   0
   3 -10  -4    1.06    1.28   0
  -3 -10   4    0.03    1.22   0
  -3 -10  -4    0.33    1.86   0
  -3  10   4    2.91    1.32   0
   3 -10   4    0.14    1.24   0
  -3  10   4   -0.24    1.31   0
  -3  10  -4    0.75    1.33   0
   3  10   4    0.91    1.86   0
   3 -10  -4    0.64    1.33   0
  -3 -10  -4   -0.52    1.98   0
   3  10  -4    0.94    1.34   0
  -4 -10   4   28.12    1.50   0
  -4 -10  -4   57.57    2.56   0
  -4 -10  -4   32.43    2.38   0
   4  10   4   46.96    2.25   0
   4 -10   4   25.49    1.54   0
  -4  10  -4   34.68    1.52   0
   4  10  -4   36.96    1.45   0
  -4  10   4   60.20    1.57   0
   4 -10  -4   49.31    1.66   0
  -4  10   4   56.05    1.53   0
  -5 -10  -4    0.78    1.82   0
   5  10  -4    0.95    1.56   0
   5  10   4    0.65    1.73   0
  -5  10   4    1.12    1.19   0
  -5  10   4    1.00    1.32   0
   5  10  -4    1.61    1.30   0
  -5  10  -4    1.88    1.22   0
  -5  10   4    0.96    1.35   0
   5 -10  -4    3.31    1.41   0
   5 -10   4   -0.31    1.27   0
  -5 -10   4    2.09    1.44   0
  -6 -10  -4    0.89    1.71   0
  -6  10   4    0.95    1.52   0
   6  10  -4   -0.28    1.82   0
   6  10   4    0.26    1.68   0
  -6  10   4    1.41    1.39   0
   6 -10   4    1.51    1.29   0
   6  10  -4    1.70    1.36   0
  -6  10   4    1.67    1.33   0
  -6  10  -4   -0.43    1.32   0
  -6 -10   4    2.54    1.45   0
  -7  10   4    0.97    1.32   0
   7  10  -4   -0.62    1.95   0
  -7 -10  -4    0.54    1.83   0
  -7  10   4    1.21    1.45   0
   7  10  -4    0.41    1.24   0
  -7  10   4    2.00    1.38   0
  -7  10  -4    0.57    1.27   0
   7 -10   4    0.99    1.37   0
  -7 -10   4    1.00    1.46   0
  -7 -10  -4    0.42    3.06   0
  -8 -10  -4    0.47    3.46   0
   8  10  -4    0.15    2.20   0
  -8  10   4    0.59    1.61   0
  -8  10   4    0.54    1.53   0
   8  10  -4    0.43    1.49   0
  -8 -10  -4    0.84    1.74   0
   8 -10   4   -0.19    1.47   0
  -8  10   4    0.59    1.48   0
  -8  10  -4    0.75    1.45   0
  -8 -10   4    2.19    1.34   0
  -8 -10  -4    1.03    1.70   0
  -9 -10  -4    4.64    1.79   0
  -9  10   4    4.21    1.70   0
  -9 -10  -4    3.30    4.26   0
   9  10  -4   -0.26    1.41   0
  -9  10   4    7.18    1.47   0
   9 -10   4    1.52    1.61   0
  -9  10   4    4.84    1.57   0
  -9 -10   4    2.65    1.60   0
  -9 -10  -4    3.87    2.04   0
  -9  10  -4    4.02    1.61   0
 -10  10  -4    1.94    1.83   0
 -10  10   4    0.57    1.55   0
  10  10  -4   -0.21    1.46   0
 -10  10   4    2.69    1.75   0
 -10 -10  -4    0.45    1.93   0
 -10  10   4    1.41    1.45   0
 -10 -10   4    1.90    1.50   0
 -10 -10  -4    1.59    1.99   0
 -10  10  -4    0.82    1.76   0
   1  11   4   22.64    2.35   0
  -1  11  -4   38.51    1.69   0
  -1 -11   4   27.43    1.60   0
  -1 -11  -4   44.48    2.06   0
  -1  11   4   49.79    1.81   0
   1 -11  -4   50.91    1.84   0
   1 -11   4   29.98    1.50   0
  -1 -11  -4   56.67    1.87   0
   1  11  -4   41.36    1.60   0
   1 -11  -4   55.15    1.75   0
  -2 -11  -4    6.60    1.73   0
  -2  11  -4    4.00    1.46   0
  -2 -11   4    2.12    1.45   0
   2 -11  -4    5.71    1.27   0
   2 -11  -4    7.71    1.38   0
   2  11   4    3.89    1.91   0
   2  11  -4    3.83    1.20   0
  -2 -11  -4    6.19    1.81   0
  -2  11   4    7.66    1.46   0
   2 -11   4    2.51    1.37   0
  -3  11   4   32.26    1.50   0
  -3 -11   4   17.55    1.54   0
  -3 -11  -4   34.98    2.34   0
  -3  11  -4   18.57    1.58   0
   3 -11  -4   28.16    1.68   0
   3  11   4   23.69    2.12   0
  -3  11   4   33.23    1.37   0
   3 -11  -4   27.67    1.32   0
  -3 -11  -4   23.07    2.11   0
   3  11  -4   19.63    1.52   0
   3 -11   4   15.98    1.35   0
  -4 -11   4    9.05    1.31   0
  -4 -11  -4   20.47    2.54   0
   4 -11  -4   18.09    1.52   0
  -4  11   4   19.73    1.53   0
  -4  11   4   23.36    1.53   0
  -4 -11  -4    9.99    2.02   0
   4  11   4   13.52    1.92   0
   4 -11   4   10.82    1.20   0
  -4  11  -4   12.12    1.48   0
   4  11  -4   10.15    1.24   0
   4 -11  -4   16.55    1.33   0
  -5 -11   4    3.89    1.41   0
  -5 -11  -4    7.88    3.14   0
  -5 -11  -4    5.15    1.95   0
   5  11   4    4.98    1.90   0
  -5  11   4    5.30    1.37   0
   5  11  -4    5.03    1.35   0
  -5  11   4    7.68    1.46   0
  -5  11  -4    6.32    1.40   0
   5 -11   4    3.49    1.32   0
   5 -11  -4    7.80    1.41   0
  -6  11   4    3.39    1.31   0
  -6 -11  -4    3.64    1.90   0
   6  11  -4    1.74    2.07   0
  -6  11   4    8.54    1.38   0
   6  11   4    2.88    1.78   0
  -6  11   4    5.32    1.34   0
   6 -11   4    2.94    1.21   0
   6  11  -4    1.90    1.43   0
  -6  11  -4    0.99    1.22   0
  -6 -11   4    2.76    1.52   0
  -7 -11  -4    0.57    1.84   0
   7  11  -4    1.25    2.20   0
  -7  11   4   -0.65    1.35   0
   7  11   4    0.34    1.81   0
  -7  11   4    1.34    1.31   0
   7  11  -4    1.69    1.26   0
  -7  11  -4    0.74    1.49   0
  -7  11   4    0.23    1.26   0
   7 -11   4    0.02    1.23   0
  -7 -11   4    0.74    1.30   0
  -8  11   4    1.60    1.63   0
  -8  11   4    1.25    1.54   0
   8 -11   4   -1.56    1.31   0
   8  11  -4    2.99    1.33   0
   8  11  -4    1.67    2.30   0
  -8  11   4   -0.15    1.50   0
  -8  11  -4    2.07    1.31   0
  -8 -11   4    0.45    1.33   0
  -8 -11  -4    1.09    1.94   0
  -9 -11   4    0.80    1.39   0
  -9  11   4    0.88    1.52   0
  -9  11   4    0.81    1.42   0
   9  11  -4    1.61    1.40   0
  -9 -11  -4    0.71    1.86   0
  -9  11   4    0.75    1.41   0
   9 -11   4   -1.75    1.60   0
  -9  11  -4    1.82    1.62   0
  -9 -11  -4    1.60    1.96   0
 -10 -11   4   -0.77    1.69   0
 -10  11   4    3.02    1.88   0
 -10  11   4    1.11    1.55   0
  10  11  -4    0.82    1.70   0
 -10  11   4    0.57    1.69   0
 -10 -11  -4   -0.58    1.90   0
 -10  11  -4    0.97    1.55   0
 -10  11  -4   -0.77    1.58   0
 -10 -11  -4    3.06    2.02   0
   0  12  -4    0.79    1.23   0
   0  12   4    1.05    1.71   0
   0 -12  -4    0.52    1.53   0
   0 -12   4    0.85    1.35   0
   0 -12  -4    2.47    1.46   0
   1  12   4   -0.41    1.92   0
  -1 -12   4    0.39    1.22   0
   1 -12  -4   -0.16    1.49   0
  -1 -12  -4    0.25    1.56   0
  -1  12   4   -0.69    1.51   0
  -1  12  -4    0.58    1.44   0
   1 -12   4    0.99    1.35   0
   1  12  -4   -0.17    1.43   0
   1 -12  -4    0.60    1.41   0
  -1 -12  -4    0.16    1.66   0
   2 -12  -4   22.61    1.52   0
  -2 -12  -4   22.18    2.04   0
  -2 -12   4   14.65    1.63   0
  -2  12  -4   20.81    1.42   0
  -2  12   4   27.74    1.67   0
   2  12   4   14.09    2.12   0
   2  12  -4   19.36    1.40   0
   2 -12  -4   27.61    1.60   0
   2 -12   4   13.18    1.50   0
  -2 -12  -4   31.85    2.09   0
  -3 -12  -4   23.43    2.41   0
   3 -12   4    8.82    1.25   0
  -3  12   4   18.96    1.55   0
  -3 -12   4   12.06    1.30   0
   3 -12  -4   21.29    1.47   0
  -3  12  -4   10.70    1.51   0
   3  12   4   12.53    1.97   0
   3  12  -4   12.70    1.43   0
  -3 -12  -4   14.53    1.99   0
   3 -12  -4   16.36    1.37   0
  -3  12   4   20.59    1.44   0
  -4 -12  -4    7.91    2.90   0
  -4  12   4    9.12    1.36   0
  -4 -12   4    2.89    1.46   0
   4 -12  -4    5.97    1.27   0
   4  12   4    5.16    1.82   0
   4 -12   4    3.33    1.32   0
  -4  12  -4    5.46    1.41   0
  -4 -12  -4    5.41    1.93   0
   4 -12  -4    5.84    1.32   0
   4  12  -4    4.03    1.37   0
  -4  12   4    6.03    1.27   0
  -5 -12  -4   10.01    2.15   0
   5  12   4   13.98    2.06   0
  -5  12   4   19.83    1.51   0
  -5  12  -4    8.40    1.29   0
   5  12  -4   10.96    1.28   0
   5 -12   4    9.65    1.41   0
  -5 -12   4    8.89    1.49   0
  -5  12   4   18.88    1.46   0
  -6 -12   4    9.38    1.41   0
   6  12  -4    7.91    2.19   0
  -6  12   4   16.58    1.60   0
   6 -12   4    9.04    1.45   0
  -6 -12  -4   10.84    1.96   0
   6  12   4   11.32    1.94   0
  -6  12   4   22.63    1.49   0
   6  12  -4    9.00    1.37   0
  -6  12  -4   10.23    1.51   0
  -6  12   4   25.21    1.59   0
   7  12  -4    2.12    2.31   0
  -7 -12   4    1.46    1.53   0
   7  12   4    3.31    1.87   0
  -7  12   4    4.90    1.54   0
  -7 -12  -4    3.23    1.89   0
  -7  12   4    4.84    1.49   0
   7  12  -4    1.34    1.29   0
   7 -12   4    1.90    1.43   0
  -7  12  -4    3.07    1.29   0
  -7  12   4    4.01    1.63   0
  -8 -12  -4    1.00    1.99   0
  -8  12   4    1.22    1.45   0
  -8  12   4    0.92    1.60   0
  -8  12   4    1.73    1.30   0
   8  12  -4    0.94    1.37   0
  -8 -12   4    1.15    1.59   0
   8 -12   4   -1.42    1.53   0
  -8  12  -4    0.76    1.56   0
   8  12  -4   -0.23    2.51   0
  -9  12   4   -0.28    1.56   0
  -9  12   4    1.77    1.70   0
   9  12  -4    0.10    1.66   0
   9 -12   4    0.76    1.62   0
  -9  12   4   -0.28    1.68   0
  -9  12  -4   -0.53    1.77   0
  -9  12  -4    0.70    1.67   0
  -9 -12   4    0.72    1.65   0
  -9 -12  -4    1.78    1.83   0
  -9 -12  -4    0.42    1.93   0
 -10  12   4    2.33    1.89   0
  10  12  -4    1.89    1.86   0
 -10  12   4    1.87    1.83   0
 -10  12   4    1.15    1.76   0
 -10  12  -4   -0.35    1.83   0
 -10  12  -4    1.18    1.68   0
 -10 -12   4   -0.57    1.86   0
 -10 -12  -4    1.36    2.07   0
 -10 -12  -4   -0.13    2.09   0
   1  13   4    4.84    1.85   0
  -1  13  -4    5.94    1.53   0
   1 -13  -4    9.68    1.60   0
  -1 -13  -4    9.47    1.71   0
  -1  13   4    8.15    1.64   0
  -1 -13   4    6.43    1.50   0
   1  13  -4    4.90    1.49   0
   1 -13   4    8.08    1.47   0
   1 -13  -4   11.44    1.45   0
  -1 -13  -4   11.44    1.66   0
  -2 -13  -4    4.07    1.80   0
  -2  13  -4    5.82    1.46   0
  -2 -13   4    2.40    1.46   0
  -2  13   4    6.53    1.55   0
   2  13   4    2.93    1.75   0
   2 -13  -4    5.72    1.28   0
   2  13  -4    2.23    1.40   0
   2 -13  -4    5.97    1.40   0
  -2 -13  -4    7.59    1.89   0
   2 -13   4    2.20    1.17   0
   3 -13   4   -0.00    1.29   0
  -3  13  -4    0.04    1.20   0
  -3  13   4    2.22    1.47   0
   3 -13  -4    1.21    1.32   0
   3  13   4    0.67    1.68   0
  -3 -13  -4    1.11    2.21   0
   3  13  -4   -0.06    1.35   0
  -3 -13  -4    1.26    1.67   0
  -3  13   4    2.16    1.35   0
   3 -13  -4    1.12    1.42   0
  -3 -13   4   -0.10    1.42   0
  -4  13   4    0.93    1.37   0
  -4  13  -4    0.77    1.38   0
   4 -13   4    0.94    1.29   0
   4  13   4   -0.25    1.85   0
  -4 -13  -4    0.79    1.80   0
  -4  13   4    0.54    1.45   0
  -4 -13   4    0.16    1.25   0
   4  13  -4    1.44    1.18   0
   4 -13  -4    0.72    1.31   0
  -5 -13   4    2.18    1.26   0
  -5  13   4    3.82    1.21   0
  -5  13   4    3.38    1.54   0
  -5 -13  -4    1.71    1.87   0
   5  13   4    2.32    1.89   0
  -5  13  -4    3.69    1.42   0
   5  13  -4    3.21    1.43   0
   5 -13   4    2.24    1.37   0
  -6 -13   4    2.18    1.51   0
   6  13  -4    1.63    2.27   0
   6 -13   4    2.98    1.44   0
  -6  13   4    5.49    1.50   0
  -6  13   4    7.04    1.55   0
  -6 -13  -4    4.81    1.87   0
   6  13   4    2.59    1.87   0
   6  13  -4    2.82    1.47   0
  -6  13   4    4.50    1.55   0
  -6  13  -4    2.58    1.31   0
  -7  13   4    7.28    1.55   0
  -7 -13   4    3.38    1.59   0
   7  13  -4    3.19    1.54   0
  -7  13   4    3.21    1.64   0
  -7 -13  -4    2.68    2.00   0
   7  13   4    3.34    2.03   0
  -7  13   4    6.34    1.53   0
   7 -13   4    3.83    1.49   0
  -7  13  -4    2.15    1.52   0
   7  13  -4    2.59    2.52   0
  -8 -13   4   -0.57    1.58   0
  -8 -13  -4   -0.31    1.80   0
   8 -13   4    0.95    1.56   0
  -8  13   4    2.08    1.69   0
  -8  13   4    0.62    1.38   0
   8  13  -4    1.30    1.58   0
  -8  13   4    0.98    1.48   0
  -8  13  -4    1.06    1.37   0
   9 -13   4   -0.64    1.45   0
  -9 -13  -4    0.51    2.14   0
  -9  13   4    1.02    1.52   0
  -9  13   4    1.67    1.66   0
   9  13  -4    0.92    1.50   0
  -9 -13  -4    1.00    1.86   0
  -9  13  -4    1.15    1.78   0
  -9  13  -4   -0.94    1.50   0
  -9 -13   4    0.70    1.47   0
  -9  13   4    0.12    1.60   0
   0  14  -4    1.22    1.47   0
   0 -14  -4    3.89    1.62   0
   0  14   4    1.89    1.63   0
   0 -14   4    0.20    1.38   0
   0 -14  -4    1.11    1.51   0
   1  14   4    3.31    1.81   0
  -1  14  -4    7.07    1.47   0
   1 -14  -4    6.91    1.60   0
  -1  14   4    5.70    1.71   0
  -1 -14  -4    6.18    1.58   0
   1 -14  -4    9.90    1.65   0
  -1 -14   4    5.36    1.25   0
   1 -14   4    4.31    1.22   0
  -1 -14  -4   10.33    1.69   0
   1  14  -4    3.84    1.50   0
  -2 -14  -4    1.40    1.59   0
  -2  14   4    2.23    1.62   0
   2 -14  -4    2.25    1.50   0
   2  14   4    0.80    1.73   0
   2  14  -4    1.88    1.22   0
  -2  14  -4    1.15    1.23   0
  -2 -14   4    1.64    1.40   0
   2 -14   4    1.26    1.13   0
  -3  14   4    4.81    1.51   0
   3 -14   4    1.92    1.35   0
  -3 -14   4    1.76    1.46   0
   3 -14  -4    3.59    1.37   0
  -3  14  -4    1.15    1.29   0
   3  14   4    2.39    1.87   0
   3  14  -4    1.74    1.26   0
  -3  14   4    3.96    1.42   0
  -3 -14  -4    3.54    1.85   0
  -4 -14   4   -0.34    1.44   0
   4 -14  -4    0.25    1.33   0
  -4  14  -4    0.21    1.23   0
   4 -14   4    0.09    1.20   0
  -4  14   4   -0.45    1.53   0
   4  14   4    0.73    1.73   0
  -4 -14  -4    1.62    1.72   0
   4  14  -4   -0.75    1.43   0
  -4  14   4    0.10    1.34   0
  -5  14   4    1.99    1.45   0
  -5 -14   4    1.71    1.47   0
   5  14   4    1.57    1.78   0
  -5  14   4    2.30    1.57   0
  -5 -14  -4    0.54    1.96   0
  -5  14  -4   -1.96    1.44   0
   5  14  -4    2.05    1.43   0
   5 -14   4    1.33    1.39   0
   5 -14  -4    1.32    1.37   0
   6  14  -4    1.97    2.50   0
   6 -14   4    1.93    1.26   0
  -6 -14   4    1.01    1.35   0
  -6  14   4    3.59    1.61   0
   6  14   4    3.13    1.87   0
  -6 -14  -4    3.13    2.01   0
   6  14  -4    1.53    1.32   0
  -6  14  -4    2.90    1.49   0
  -6  14   4    4.12    1.48   0
  -7 -14   4    0.12    1.39   0
  -7  14   4    1.27    1.52   0
  -7  14   4    1.50    1.65   0
  -7  14   4    3.17    1.57   0
  -7 -14  -4    0.75    1.97   0
   7  14   4    0.50    2.04   0
   7  14  -4    1.72    1.53   0
  -7  14  -4    1.21    1.35   0
   7 -14   4    2.29    1.50   0
   7  14  -4    1.58    2.81   0
   8 -14   4    0.93    1.59   0
  -8  14   4    0.82    1.65   0
  -8  14   4    1.48    1.53   0
  -8 -14  -4    0.35    2.05   0
   8  14   4    0.19    2.02   0
  -8  14   4   -0.22    1.68   0
   8  14  -4    1.59    1.65   0
  -8 -14   4    2.28    1.66   0
  -8  14  -4    1.62    1.61   0
  -9 -14   4   -0.61    1.79   0
  -9  14   4    0.08    1.66   0
  -9  14   4   -0.37    1.87   0
   9  14  -4    1.13    1.79   0
  -9  14  -4    0.59    1.76   0
  -9  14   4   -0.29    1.54   0
   9 -14   4   -0.68    1.50   0
  -9 -14  -4    0.01    2.01   0
  -9  14  -4    1.19    1.90   0
   1  15   4    0.93    1.79   0
   1  15  -4    2.59    1.44   0
  -1  15  -4    1.28    1.46   0
   1 -15  -4    1.36    1.60   0
  -1  15   4    1.13    1.69   0
  -1 -15  -4    1.55    1.50   0
  -1 -15   4    0.44    1.40   0
   1 -15   4    3.21    1.37   0
   2 -15   4   -0.58    1.39   0
  -2 -15  -4   -0.23    1.59   0
  -2  15  -4    0.71    1.47   0
  -2 -15   4    0.03    1.28   0
  -2  15   4    0.18    1.64   0
   2 -15  -4    0.76    1.33   0
   2  15   4    1.37    1.85   0
   2  15  -4   -0.55    1.26   0
  -3  15   4    2.78    1.47   0
   3 -15  -4    2.08    1.36   0
   3 -15   4    1.19    1.22   0
  -3 -15  -4    0.93    1.74   0
  -3  15  -4    2.18    1.47   0
  -3 -15   4    2.10    1.47   0
   3  15   4    1.72    1.81   0
  -3  15   4    1.64    1.43   0
   3  15  -4    0.63    1.46   0
   4 -15  -4   -0.07    1.61   0
  -4  15   4    1.85    1.31   0
  -4 -15   4    0.80    1.46   0
  -4  15  -4   -0.36    1.30   0
   4 -15   4    1.08    1.22   0
   4  15   4    0.85    1.92   0
   4  15  -4    1.54    1.43   0
  -4 -15  -4    0.81    1.93   0
  -4  15   4    1.79    1.45   0
  -5  15   4    0.08    1.41   0
  -5  15   4    0.98    1.50   0
  -5 -15   4   -1.82    1.30   0
   5  15   4    0.86    1.83   0
  -5  15  -4    0.27    1.28   0
  -5 -15  -4    2.13    1.81   0
   5 -15  -4   -0.77    1.35   0
   5  15  -4    0.06    1.46   0
   5 -15   4    0.14    1.24   0
  -6  15   4    2.08    1.52   0
   6 -15   4    1.02    1.50   0
   6  15  -4    1.72    2.64   0
  -6 -15   4    1.73    1.58   0
  -6  15   4    0.23    1.44   0
   6  15   4    1.14    1.93   0
  -6 -15  -4    1.66    1.76   0
  -6  15  -4    1.78    1.34   0
   6  15  -4    2.67    1.34   0
  -7  15   4   -0.15    1.35   0
  -7 -15   4   -0.36    1.60   0
  -7  15   4    1.09    1.48   0
  -7  15   4    1.39    1.59   0
  -7 -15  -4    0.15    2.01   0
   7 -15   4   -0.01    1.50   0
   7  15   4    1.22    2.03   0
   7  15  -4    0.36    1.35   0
  -7  15  -4   -0.05    1.54   0
   7  15  -4   -0.17    3.47   0
  -8 -15   4    0.32    1.74   0
  -8  15   4   -0.71    1.64   0
  -8  15   4    1.45    1.51   0
   8  15   4    0.41    2.16   0
   8  15  -4    0.21    1.49   0
  -8 -15  -4   -1.36    1.93   0
  -8  15  -4    0.24    1.55   0
   8 -15   4   -0.39    1.58   0
  -8  15  -4    1.26    1.44   0
  -8  15   4    0.45    1.47   0
  -9  15   4    1.13    1.54   0
  -9  15   4    0.13    1.67   0
  -9 -15  -4    0.91    2.11   0
  -9  15   4    0.29    1.83   0
   9  15  -4    0.90    1.87   0
  -9 -15   4   -1.53    1.85   0
  -9  15  -4   -0.73    1.63   0
   9 -15   4   -0.96    1.60   0
  -9  15  -4   -0.26    1.65   0
   0  16  -4    1.94    1.29   0
   0  16   4    0.40    1.62   0
   0 -16   4    1.34    1.23   0
   0 -16  -4    1.72    1.53   0
  -1  16  -4    0.12    1.46   0
   1 -16  -4    0.05    1.50   0
  -1  16   4    0.46    1.61   0
  -1 -16  -4    0.57    1.66   0
  -1 -16   4   -0.76    1.46   0
   1 -16   4    0.70    1.18   0
   1  16  -4    1.50    1.28   0
   1  16   4    0.77    1.63   0
   2 -16   4    1.92    1.40   0
  -2  16  -4   -0.51    1.29   0
  -2  16   4    1.14    1.65   0
  -2 -16   4   -0.29    1.49   0
   2 -16  -4    0.29    1.35   0
  -2 -16  -4    0.20    1.56   0
   2  16   4    1.07    1.93   0
   2  16  -4   -0.78    1.31   0
   3 -16  -4    3.07    1.59   0
  -3  16   4    3.70    1.58   0
   3 -16   4    2.08    1.42   0
   3  16   4    1.80    1.83   0
  -3 -16   4    2.44    1.51   0
  -3  16  -4    3.31    1.49   0
  -3  16   4    4.17    1.51   0
   3  16  -4    1.97    1.31   0
  -3 -16  -4    1.63    1.97   0
  -4  16   4   13.18    1.62   0
  -4 -16   4    5.99    1.39   0
  -4  16  -4    7.29    1.36   0
   4 -16   4    6.27    1.48   0
   4  16   4    6.68    1.94   0
   4  16  -4    6.76    1.36   0
   4 -16  -4   10.58    1.49   0
  -4  16   4   14.05    1.55   0
  -4 -16  -4    7.91    1.95   0
   5 -16  -4    0.33    1.50   0
  -5 -16   4    0.12    1.35   0
  -5  16   4    1.60    1.36   0
  -5  16  -4    0.91    1.33   0
   5  16   4    0.50    1.87   0
  -5 -16  -4    0.30    1.88   0
   5  16  -4    0.14    1.51   0
   5 -16   4    0.41    1.31   0
  -5  16   4    1.39    1.53   0
   6 -16   4    1.99    1.59   0
   6  16  -4    1.81    3.06   0
  -6  16   4    2.52    1.70   0
  -6 -16   4    2.05    1.41   0
   6  16   4    2.34    2.00   0
  -6  16  -4    1.56    1.38   0
  -6 -16  -4    0.94    2.03   0
   6  16  -4    0.64    1.34   0
  -6  16   4    1.86    1.59   0
  -7 -16   4   -0.58    1.55   0
  -7  16   4    0.17    1.50   0
  -7  16   4   -0.62    1.69   0
   7  16   4    0.11    2.08   0
  -7 -16  -4    1.15    2.08   0
   7 -16   4    0.75    1.60   0
   7  16  -4    2.34    1.41   0
  -7  16  -4    1.11    1.43   0
  -7  16   4    2.12    1.67   0
  -8 -16   4    1.31    1.52   0
  -8  16   4    2.27    1.86   0
  -8  16   4    1.80    1.80   0
   8  16   4    0.41    2.25   0
  -8 -16  -4    1.82    2.03   0
   8  16  -4   -0.62    1.56   0
  -8  16  -4    1.07    1.70   0
  -8  16   4    0.37    1.68   0
   8 -16   4    1.28    1.46   0
  -8  16  -4    2.84    1.84   0
  -1  17  -4   -1.02    1.29   0
   1 -17  -4   -0.03    1.56   0
  -1  17   4    0.32    1.62   0
  -1 -17  -4    0.65    1.59   0
  -1 -17   4    0.20    1.26   0
   1 -17   4    1.79    1.43   0
   1  17  -4    0.94    1.48   0
   1  17   4    1.21    1.72   0
   2 -17   4   -0.23    1.24   0
  -2  17  -4    1.92    1.50   0
  -2 -17  -4   -0.91    1.82   0
  -2  17   4    0.02    1.48   0
  -2 -17   4    1.72    1.48   0
   2 -17  -4    1.02    1.59   0
   2  17   4    0.07    1.88   0
   2  17  -4   -0.22    1.27   0
  -3 -17  -4    1.50    1.83   0
  -3  17   4    1.68    1.60   0
  -3  17  -4    0.77    1.53   0
   3 -17   4    1.20    1.46   0
  -3 -17   4    0.39    1.29   0
  -3  17   4    1.84    1.51   0
   3  17   4    0.00    1.85   0
   3  17  -4    1.97    1.27   0
   3 -17  -4    2.17    1.43   0
  -4  17   4    1.26    1.57   0
  -4  17  -4    0.52    1.35   0
  -4 -17   4    0.01    1.29   0
   4 -17   4    0.75    1.48   0
   4  17   4    0.34    1.87   0
  -4  17   4    0.69    1.56   0
   4  17  -4    0.21    1.49   0
   4 -17  -4    2.13    1.63   0
  -4 -17  -4   -0.09    1.85   0
  -5  17   4   -0.50    1.71   0
  -5 -17   4    1.17    1.34   0
  -5  17  -4    2.00    1.60   0
   5  17   4   -0.01    2.02   0
   5  17  -4    0.45    1.35   0
  -5 -17  -4    0.46    1.99   0
   5 -17   4    0.73    1.36   0
   5 -17  -4    0.67    1.47   0
  -5  17   4    1.43    1.55   0
   6 -17   4   -0.38    1.37   0
   6  17  -4    0.25    3.73   0
  -6  17   4    0.98    1.71   0
  -6 -17   4   -0.00    1.35   0
   6  17   4   -0.75    2.07   0
  -6  17  -4    1.92    1.61   0
   6  17  -4    0.81    1.57   0
  -6 -17  -4   -0.37    2.08   0
  -6  17   4   -0.18    1.65   0
  -7  17   4   -0.73    1.82   0
  -7 -17   4    0.18    1.53   0
  -7  17   4    0.26    1.73   0
   7  17   4    0.52    2.16   0
   7 -17   4    1.20    1.43   0
  -7 -17  -4    1.26    2.15   0
   7  17  -4   -0.18    1.74   0
  -7  17  -4    1.29    1.46   0
  -7  17   4    0.54    1.70   0
  -8  17   4    0.01    1.60   0
  -8 -17   4    1.05    1.84   0
  -8  17   4   -0.23    1.85   0
   8  17   4   -1.01    2.40   0
  -8 -17  -4    0.41    2.34   0
   8  17  -4   -0.29    1.61   0
  -8  17  -4   -0.41    1.77   0
  -8  17  -4    0.69    1.67   0
   8 -17   4    1.93    1.75   0
  -8  17   4    1.78    1.82   0
   0  18   4   -0.71    1.72   0
   0 -18   4   -0.78    1.48   0
   0 -18  -4    0.72    1.60   0
   0  18  -4    1.50    1.31   0
  -1  18  -4    3.65    1.34   0
   1  18   4    0.34    1.91   0
   1 -18  -4    3.47    1.65   0
  -1  18   4    4.57    1.74   0
  -1 -18  -4    2.98    1.65   0
  -1 -18   4    2.45    1.24   0
   1  18  -4    3.12    1.33   0
   1 -18   4    1.59    1.49   0
   2 -18   4   -0.26    1.32   0
  -2  18  -4    2.32    1.39   0
  -2 -18  -4   -0.00    1.65   0
  -2  18   4    0.65    1.78   0
   2 -18  -4    2.06    1.52   0
  -2 -18   4   -0.95    1.50   0
   2  18   4    2.06    1.90   0
   2  18  -4    3.32    1.55   0
  -3 -18  -4   -1.23    1.89   0
  -3  18   4    0.64    1.65   0
  -3  18  -4    0.07    1.36   0
   3 -18   4    1.31    1.29   0
  -3 -18   4    0.22    1.33   0
  -3  18   4    0.64    1.76   0
   3  18   4    0.53    1.96   0
   3  18  -4   -0.11    1.36   0
   3 -18  -4    1.09    1.50   0
  -4  18   4    0.02    1.66   0
  -4  18  -4    2.14    1.38   0
  -4 -18   4    2.32    1.57   0
   4 -18   4   -0.20    1.53   0
   4  18   4    1.47    2.01   0
   4 -18  -4    1.53    1.52   0
  -4  18   4    0.99    1.60   0
   4  18  -4    1.18    1.57   0
  -4 -18  -4    0.67    1.92   0
  -5  18   4   -0.28    1.68   0
  -5 -18   4   -0.72    1.37   0
   5 -18  -4    0.15    1.57   0
   5  18   4    0.58    2.03   0
   5  18  -4    0.88    1.60   0
  -5  18   4    0.02    1.60   0
  -5  18  -4   -1.17    1.59   0
   5 -18   4    0.90    1.35   0
  -5 -18  -4    1.21    2.02   0
   6 -18   4    1.08    1.43   0
  -6  18   4    1.29    1.81   0
  -6 -18   4    4.00    1.75   0
   6  18   4    0.95    2.14   0
  -6  18  -4    0.38    1.68   0
   6 -18  -4    0.50    1.64   0
   6  18  -4    1.67    1.49   0
  -6 -18  -4   -0.48    2.09   0
  -6  18   4   -0.02    1.69   0
  -7  18   4    1.32    1.62   0
  -7 -18   4    1.69    1.58   0
   7  18   4    0.62    2.24   0
   7 -18   4    0.06    1.80   0
  -7  18  -4   -0.85    1.79   0
   7  18  -4    0.51    1.81   0
  -7 -18  -4   -0.53    2.30   0
  -7  18  -4    0.71    1.91   0
  -7  18   4    1.93    1.81   0
  -1  19  -4    0.65    1.57   0
   1 -19  -4    0.86    1.75   0
   1 -19   4    0.44    1.30   0
   1  19  -4    0.96    1.35   0
  -1  19   4   -0.12    1.88   0
  -1 -19  -4    1.71    1.73   0
  -1 -19   4    1.33    1.33   0
   1  19   4    0.11    1.74   0
   2 -19   4    1.45    1.34   0
  -2  19  -4    0.56    1.61   0
  -2  19   4    1.74    1.84   0
  -2 -19  -4    1.59    1.87   0
   2 -19  -4    0.91    1.55   0
  -2 -19   4    2.30    1.31   0
   2  19   4    0.84    1.97   0
   2  19  -4    2.22    1.38   0
  -3 -19  -4    0.82    1.95   0
  -3  19  -4    2.62    1.41   0
  -3  19   4    4.58    1.86   0
   3 -19   4    1.12    1.35   0
  -3  19   4    1.76    1.63   0
  -3 -19   4    3.67    1.59   0
   3  19   4    1.03    2.02   0
   3  19  -4   -0.24    1.41   0
   3 -19  -4    0.76    1.58   0
  -4  19   4    0.88    1.72   0
  -4  19  -4   -1.53    1.45   0
   4 -19  -4   -0.24    1.56   0
  -4 -19   4   -0.46    1.51   0
   4 -19   4    0.12    1.38   0
  -4  19   4   -0.69    1.83   0
  -4 -19  -4   -0.78    1.98   0
   4  19   4    0.31    2.03   0
   4  19  -4    1.90    1.63   0
  -5  19   4    1.07    1.77   0
   5  19  -4    1.15    3.57   0
  -5  19  -4    1.64    1.72   0
  -5 -19   4    0.09    1.49   0
   5 -19  -4    1.15    1.62   0
   5  19   4    2.90    2.15   0
   5  19  -4    1.78    1.71   0
  -5  19   4   -0.03    1.70   0
   5 -19   4    3.66    1.66   0
  -5 -19  -4    0.79    2.03   0
   6 -19  -4    0.57    1.73   0
  -6  19   4    1.90    1.60   0
   6 -19   4    2.00    1.73   0
  -6 -19   4    0.15    1.74   0
  -6  19  -4    1.83    1.49   0
   6  19   4   -0.32    2.23   0
   6  19  -4    0.67    1.83   0
  -6  19   4    3.09    1.79   0
  -6 -19  -4    1.31    2.21   0
  -6  19  -4    0.81    1.61   0
   7  19   4   -0.08    2.36   0
  -7  19  -4    0.74    1.83   0
   7  19  -4    3.26    1.61   0
   0  20   4    0.69    1.88   0
   0  20  -4    0.20    1.36   0
   0 -20  -4    0.81    1.75   0
   0 -20   4    0.33    1.52   0
   1 -20  -4    1.38    1.76   0
  -1  20   4   -0.24    1.84   0
  -1 -20  -4    1.49    1.75   0
  -1  20  -4    0.73    1.43   0
  -1 -20   4    0.47    1.57   0
   1  20  -4    2.64    1.58   0
   1  20   4    0.25    2.02   0
   1 -20   4    1.31    1.58   0
  -2  20  -4    1.21    1.42   0
   2 -20   4    0.20    1.55   0
  -2  20   4    1.71    1.89   0
  -2 -20  -4    0.32    1.80   0
   2 -20  -4    0.85    1.60   0
  -2 -20   4    1.20    1.58   0
   2  20   4    1.53    1.87   0
   2  20  -4    2.04    1.63   0
  -3  20  -4    1.34    1.66   0
  -3  20   4   -0.71    1.72   0
   3 -20   4    0.33    1.40   0
   3 -20  -4    0.94    1.67   0
  -3  20   4   -0.20    1.76   0
  -3 -20   4   -0.43    1.40   0
   3  20   4    1.31    1.88   0
  -3 -20  -4    0.57    1.97   0
   3  20  -4    1.75    1.63   0
  -4 -20  -4    0.33    2.02   0
  -4  20   4    0.21    1.81   0
  -4  20  -4    0.07    1.45   0
   4 -20  -4    1.06    1.66   0
  -4  20   4    1.03    1.71   0
  -4 -20   4    2.44    1.63   0
   4 -20   4   -0.06    1.63   0
   4  20   4    1.87    2.04   0
   4  20  -4    0.40    1.71   0
  -5  20   4    1.76    1.80   0
   5 -20  -4    1.61    1.75   0
  -5  20  -4    2.31    1.77   0
  -5 -20   4   -0.44    1.53   0
   5  20   4    1.14    2.24   0
  -5  20   4   -1.25    1.77   0
   5  20  -4   -1.36    1.77   0
   5 -20   4   -0.28    1.49   0
  -5 -20  -4    1.22    2.17   0
   6 -20   4    0.05    1.85   0
   6 -20  -4    2.31    1.77   0
  -6  20   4    0.39    1.69   0
  -6  20  -4    2.48    1.63   0
  -6 -20   4   -0.42    1.85   0
   6  20   4    0.12    2.35   0
   6  20  -4    1.13    1.89   0
  -6  20   4    1.35    1.88   0
  -6 -20  -4    1.29    2.07   0
  -6  20  -4    1.47    1.71   0
   1  21   4    1.06    1.90   0
  -1  21  -4    0.46    1.48   0
   1 -21   4    0.08    1.63   0
  -1  21   4    0.91    1.69   0
   1 -21  -4    1.22    1.81   0
  -1 -21  -4    0.31    1.85   0
  -1 -21   4   -1.34    1.63   0
   1  21  -4   -0.52    1.65   0
  -2  21  -4   -1.05    1.73   0
   2 -21   4    1.25    1.64   0
  -2  21   4    2.06    1.97   0
  -2 -21  -4    0.05    1.87   0
   2 -21  -4    0.40    1.86   0
  -2 -21   4    1.07    1.47   0
   2  21   4    0.75    1.93   0
   2  21  -4    1.48    1.43   0
   3 -21  -4    0.57    1.72   0
  -3  21  -4    3.16    1.71   0
  -3 -21  -4   -0.25    2.07   0
  -3  21   4    1.04    2.02   0
   3 -21   4   -0.67    1.44   0
  -3 -21   4    2.17    1.70   0
   3  21   4    1.95    1.96   0
   3  21  -4    1.08    1.49   0
  -4  21   4    1.32    1.76   0
  -4 -21  -4    0.03    2.15   0
  -4  21   4    0.31    1.91   0
  -4  21  -4    0.10    1.54   0
   4 -21  -4   -0.42    1.70   0
  -4 -21   4   -0.87    1.52   0
   4 -21   4   -1.14    1.50   0
   4  21   4    0.71    2.25   0
   4  21  -4    1.35    1.78   0
  -5  21   4    0.73    1.96   0
   5 -21  -4    0.54    1.77   0
  -5  21  -4    1.44    1.82   0
  -5 -21   4    1.88    1.55   0
   5  21   4    0.96    2.10   0
  -5  21   4   -1.06    1.82   0
   5  21  -4   -0.35    1.86   0
   5 -21   4   -0.49    1.76   0
  -5  21  -4    0.61    1.94   0
  -5 -21  -4   -0.30    2.30   0
   0  22   4   -0.24    1.99   0
   0  22  -4   -0.28    1.74   0
   0 -22   4    0.08    1.44   0
   0 -22  -4   -0.01    1.93   0
  -1  22  -4   -0.24    1.73   0
   1 -22   4    0.62    1.47   0
  -1  22   4    2.53    2.03   0
  -1 -22  -4    1.42    1.95   0
  -1 -22   4    0.40    1.66   0
   1  22  -4    2.36    1.72   0
   1  22   4    1.49    2.03   0
   1 -22  -4    0.30    1.77   0
  -2  22  -4    0.83    1.50   0
  -2  22   4    3.50    2.01   0
   2 -22   4    0.52    1.49   0
  -2 -22  -4    0.21    1.93   0
   2 -22  -4    0.34    1.93   0
  -2 -22   4   -1.32    1.41   0
   2  22   4    1.29    2.04   0
   2  22  -4    0.97    1.54   0
  -3  22  -4    1.44    1.55   0
  -3  22   4    2.22    2.08   0
  -3 -22  -4    0.50    1.99   0
   3 -22   4    0.96    1.51   0
  -3 -22   4    0.22    1.79   0
   3  22   4    0.15    2.03   0
   3  22  -4    0.11    1.83   0
   3  22  -4    1.78    2.84   0
   3 -22  -4   -0.42    1.75   0
   4 -22  -4    0.35    1.84   0
  -4 -22  -4    0.66    2.26   0
  -4  22  -4    0.79    1.87   0
  -4  22   4    0.68    2.00   0
  -4  22   4   -0.07    2.08   0
  -4 -22   4    1.52    1.85   0
   4 -22   4    2.30    1.54   0
   4  22   4    1.70    2.36   0
   4  22  -4   -0.68    1.64   0
   4  22  -4    0.41    3.73   0
   1  23  -4    1.50    2.38   0
  -1  23   4    0.29    1.90   0
   1 -23   4    1.86    1.84   0
   1 -23  -4    0.33    2.03   0
  -1 -23  -4    1.26    2.04   0
  -1 -23   4    2.50    1.79   0
   1  23  -4    1.38    1.75   0
   1  23   4    1.06    2.11   0
  -1  23  -4   -0.27    2.23   0
  -1  23  -4    0.42    1.60   0
  -2  23  -4    0.55    1.58   0
  -2  23   4   -0.94    1.95   0
   2 -23   4    0.57    1.54   0
  -2 -23  -4   -0.37    2.24   0
   2 -23  -4    0.83    2.04   0
  -2 -23   4    0.56    1.84   0
   2  23   4    2.46    2.10   0
   2  23  -4    0.94    1.91   0
  -2  23  -4    0.90    1.97   0
   2  23  -4    0.51    2.66   0
  -1  -1   5  594.43    4.13   0
   1   1  -5  613.49    3.87   0
   1  -1   5  465.75    5.03   0
   1  -1  -5  536.02    4.00   0
   1   1   5  496.40    5.99   0
  -1  -1  -5  622.42    5.63   0
  -1   1   5  630.25    4.42   0
  -1   1  -5  601.74    4.75   0
   2  -1   5   49.83    2.02   0
  -2   1  -5   46.39    2.28   0
   2  -1  -5   63.29    1.82   0
   2   1  -5   52.51    1.56   0
  -2   1   5   59.63    1.98   0
  -2  -1   5   55.34    1.68   0
   2   1   5   51.30    2.56   0
  -2  -1  -5   51.87    2.73   0
   3  -1   5   11.80    1.55   0
   3   1   5   11.71    1.73   0
   3  -1  -5   12.72    1.46   0
   3  -1  -5   11.81    1.28   0
   3   1  -5   11.49    1.24   0
  -3   1  -5    8.21    1.70   0
  -3  -1  -5    9.65    1.94   0
  -3   1   5   12.40    1.32   0
  -3  -1   5   12.00    1.31   0
   4  -1   5   11.35    1.48   0
   4   1  -5   10.45    1.23   0
   4  -1  -5   17.12    1.34   0
   4   1  -5   10.45    1.27   0
  -4   1   5   11.42    1.47   0
   4  -1  -5   15.86    1.54   0
  -4  -1   5    9.97    1.33   0
  -4   1  -5    8.47    1.62   0
  -4  -1  -5   11.28    1.71   0
  -5   1  -5    2.16    1.34   0
   5  -1  -5    2.18    1.27   0
   5  -1   5    2.85    1.35   0
   5   1  -5    2.04    1.13   0
  -5  -1  -5    2.48    1.56   0
   5   1  -5    1.88    1.22   0
   5  -1  -5    2.97    1.23   0
  -5  -1  -5    3.29    1.57   0
  -5   1   5    3.27    1.23   0
  -5  -1   5    1.73    1.20   0
   6  -1  -5    1.21    1.39   0
   6   1  -5    1.41    1.38   0
   6  -1  -5    3.32    1.30   0
   6   1  -5    3.07    1.13   0
  -6  -1  -5    2.78    1.47   0
  -6  -1  -5    2.57    1.45   0
  -6   1   5    4.57    1.34   0
  -6  -1   5    1.62    1.35   0
  -6   1  -5    1.80    1.48   0
   7   1  -5    1.06    1.48   0
   7   1  -5    2.27    1.13   0
  -7   1  -5    2.67    1.59   0
  -7   1  -5    1.28    1.58   0
  -7  -1  -5    2.29    1.74   0
  -7  -1  -5    2.85    1.64   0
  -7   1   5    2.29    1.34   0
  -7  -1   5    2.53    1.17   0
   7  -1  -5    2.31    1.28   0
   8  -1  -5    1.00    1.45   0
   8   1  -5    0.72    1.48   0
  -8   1  -5   -0.36    1.48   0
  -8   1  -5    2.01    1.59   0
  -8  -1  -5    2.67    1.63   0
  -8  -1  -5    1.66    1.62   0
  -8   1   5    0.43    1.21   0
  -8   1   5    1.01    1.36   0
  -8  -1   5    0.02    1.37   0
   8   1  -5    1.47    1.41   0
  -9  -1  -5    7.54    1.80   0
  -9   1  -5    6.25    1.75   0
  -9   1  -5    8.08    1.78   0
  -9  -1  -5    7.02    1.52   0
  -9   1   5    6.79    1.36   0
   9  -1  -5    5.81    1.64   0
  -9  -1   5    6.94    1.36   0
  -9   1   5    8.63    1.31   0
   9   1  -5    3.49    1.69   0
 -10   1   5    1.31    1.53   0
 -10   1  -5    1.32    1.80   0
 -10   1  -5    0.51    1.90   0
 -10  -1  -5    1.64    1.83   0
 -10  -1  -5    2.08    1.79   0
 -10   1   5    2.77    1.59   0
 -10  -1   5    1.27    1.40   0
 -10  -1   5    3.10    1.54   0
 -11   1  -5   -0.25    1.72   0
 -11  -1   5    1.18    1.65   0
 -11   1   5    0.98    1.45   0
 -11   1  -5   -0.16    1.74   0
 -11  -1  -5    0.54    1.96   0
 -11  -1  -5    0.64    2.04   0
 -11   1   5    1.56    1.44   0
 -11  -1   5    1.66    1.76   0
 -11  -1  -5   -0.74    2.13   0
 -11   1  -5    0.42    1.92   0
   0   2   5  125.33    3.12   0
   0  -2   5  108.41    2.29   0
   0  -2  -5  114.56    2.73   0
   0   2  -5  129.63    2.33   0
  -1  -2   5  278.75    3.08   0
   1   2   5  252.48    5.29   0
   1  -2  -5  279.55    3.34   0
  -1   2  -5  250.19    3.39   0
  -1  -2  -5  260.22    4.89   0
   1  -2   5  214.25    3.47   0
   1   2  -5  283.43    3.00   0
  -1   2   5  277.49    3.16   0
   2  -2   5  195.27    2.97   0
  -2   2  -5  195.20    2.97   0
   2   2   5  219.99    4.47   0
   2  -2  -5  229.72    2.62   0
  -2  -2  -5  232.17    5.12   0
   2   2  -5  242.48    2.35   0
  -2   2   5  248.30    2.68   0
  -2  -2   5  232.13    2.48   0
   3  -2  -5   20.91    1.51   0
   3  -2  -5   18.71    1.40   0
  -3  -2  -5   18.55    2.14   0
   3   2  -5   18.48    1.35   0
  -3   2  -5   15.48    1.78   0
  -3   2   5   19.92    1.54   0
  -3  -2  -5   17.25    2.30   0
   3  -2   5   18.55    1.61   0
  -3  -2   5   18.76    1.38   0
  -4  -2  -5  155.27    2.94   0
   4   2  -5  142.10    2.03   0
   4  -2  -5  144.34    1.96   0
  -4  -2  -5  170.21    2.95   0
   4   2  -5  164.10    1.93   0
  -4   2   5  167.60    2.02   0
   4  -2   5  157.47    2.32   0
  -4  -2   5  154.66    1.98   0
  -4   2  -5  112.10    2.37   0
   4  -2  -5  154.83    2.06   0
   5  -2  -5   16.18    1.27   0
   5   2  -5   14.97    1.37   0
  -5  -2  -5   17.98    1.85   0
  -5  -2  -5   18.26    1.74   0
   5   2  -5   18.30    1.35   0
  -5   2   5   19.52    1.30   0
   5  -2   5   19.18    1.37   0
  -5   2  -5   13.39    1.57   0
  -5  -2   5   16.34    1.37   0
   6  -2  -5    4.78    1.39   0
  -6   2  -5    3.87    1.34   0
   6   2  -5    3.53    1.43   0
   6   2  -5    4.33    1.32   0
  -6  -2  -5    5.97    1.67   0
   6  -2   5    6.87    1.44   0
  -6  -2  -5    5.15    1.48   0
  -6   2   5    7.09    1.34   0
  -6  -2   5    4.00    1.18   0
  -7   2  -5   15.92    1.60   0
   7   2  -5   11.41    1.47   0
   7   2  -5   15.89    1.26   0
   7  -2  -5   12.84    1.51   0
  -7  -2  -5   18.02    1.71   0
  -7   2   5   20.33    1.43   0
  -7  -2  -5   19.30    1.63   0
  -7  -2   5   16.00    1.42   0
  -7   2   5   18.96    1.19   0
  -7   2  -5   12.60    1.45   0
   8   2  -5   -0.17    1.23   0
  -8   2  -5    1.63    1.60   0
  -8   2  -5    1.28    1.47   0
  -8  -2  -5    0.60    1.74   0
  -8   2   5    1.67    1.42   0
  -8   2   5    0.01    1.18   0
  -8  -2  -5    0.59    1.57   0
  -8  -2   5    0.94    1.42   0
   8   2  -5    2.37    1.57   0
   8  -2  -5    1.50    1.57   0
   9   2  -5    8.26    1.69   0
  -9   2  -5   12.80    1.76   0
  -9   2  -5    9.19    1.68   0
  -9  -2  -5   14.88    1.86   0
  -9   2   5   14.78    1.42   0
  -9  -2  -5   15.12    1.82   0
  -9  -2   5   14.42    1.62   0
   9  -2  -5    6.94    1.75   0
  -9   2   5   13.56    1.53   0
 -10   2  -5    4.30    1.64   0
 -10   2  -5    2.64    1.85   0
 -10  -2  -5    3.69    1.89   0
 -10   2   5    1.29    1.55   0
 -10   2   5    6.20    1.63   0
 -10  -2  -5    4.57    1.87   0
 -10  -2   5    3.46    1.43   0
 -11   2   5    0.21    1.44   0
 -11   2  -5    0.45    1.95   0
 -11  -2   5    1.73    1.67   0
 -11   2  -5    3.09    2.01   0
 -11  -2  -5    0.82    2.01   0
 -11  -2  -5    0.26    1.77   0
 -11   2   5    2.70    1.66   0
 -11  -2   5   -0.57    1.54   0
 -11  -2  -5   -0.72    2.17   0
 -11   2  -5    1.02    1.88   0
  -1   3  -5  101.28    2.34   0
  -1  -3   5  104.49    2.26   0
   1  -3   5   87.14    2.43   0
  -1   3   5  116.61    2.45   0
   1   3  -5  112.80    2.09   0
   2  -3   5   16.87    1.73   0
   2  -3  -5   20.45    1.28   0
  -2   3  -5   14.59    1.78   0
  -2   3   5   20.57    1.56   0
   2   3  -5   17.73    1.39   0
  -2  -3   5   20.26    1.54   0
   3  -3  -5   53.10    1.46   0
  -3  -3  -5   52.81    3.10   0
  -3   3  -5   37.35    1.72   0
   3   3  -5   48.96    1.32   0
  -3   3   5   52.57    1.55   0
   3  -3   5   44.94    1.72   0
  -3  -3  -5   41.13    3.39   0
  -3  -3   5   45.91    1.55   0
   4  -3  -5   17.03    1.42   0
  -4  -3  -5   19.40    2.01   0
   4  -3   5   18.05    1.62   0
   4   3  -5   17.85    1.34   0
  -4  -3  -5   19.26    2.08   0
  -4   3   5   21.54    1.55   0
  -4   3  -5   12.42    1.57   0
  -4  -3   5   16.49    1.39   0
   5  -3   5    2.38    1.31   0
   5  -3  -5   -0.09    1.43   0
   5   3  -5    1.55    1.45   0
   5   3  -5    2.52    1.08   0
  -5   3   5    2.19    1.18   0
  -5  -3  -5    3.01    1.88   0
  -5  -3  -5    1.92    1.74   0
  -5   3   5    2.66    1.31   0
  -5  -3   5    2.50    1.11   0
  -5   3  -5    1.88    1.52   0
   6   3  -5    1.64    1.39   0
   6  -3  -5    0.91    1.38   0
  -6   3  -5    1.23    1.32   0
  -6   3   5    0.80    1.25   0
   6   3  -5    1.65    1.29   0
  -6  -3  -5    1.46    1.60   0
  -6   3   5    2.08    1.31   0
  -6  -3  -5    0.38    1.55   0
  -6  -3   5    0.13    1.35   0
   6  -3   5    1.29    1.26   0
   7  -3  -5    1.83    1.39   0
   7   3  -5    0.21    1.34   0
  -7   3   5    1.53    1.25   0
  -7  -3  -5    1.90    1.64   0
  -7   3   5    1.85    1.15   0
  -7  -3   5    1.96    1.38   0
  -7  -3  -5    1.90    1.49   0
  -7   3  -5    1.16    1.39   0
   7   3  -5    0.39    1.43   0
  -8   3  -5    5.77    1.63   0
   8   3  -5    4.18    1.61   0
  -8   3  -5    6.11    1.66   0
   8   3  -5    8.01    1.46   0
  -8  -3  -5    9.80    1.69   0
  -8   3   5    9.41    1.48   0
   8  -3  -5    6.33    1.36   0
  -8  -3   5    5.79    1.29   0
  -8  -3  -5    7.21    1.63   0
  -8   3   5    9.32    1.39   0
  -9   3  -5   -1.48    1.51   0
   9   3  -5    0.16    1.51   0
  -9   3  -5    0.78    1.57   0
  -9   3   5    1.16    1.27   0
  -9   3   5    0.16    1.29   0
  -9  -3  -5    0.68    1.75   0
  -9  -3   5   -0.57    1.51   0
  -9  -3  -5    0.66    1.69   0
   9  -3  -5   -0.76    1.43   0
   9   3  -5    0.56    1.67   0
 -10   3   5   -0.55    1.33   0
 -10   3  -5    1.27    1.78   0
 -10   3  -5    1.36    1.60   0
 -10   3   5    0.58    1.39   0
 -10  -3  -5    1.77    1.87   0
 -10  -3   5   -1.57    1.41   0
 -10  -3  -5   -0.04    1.82   0
 -11   3  -5    0.33    1.72   0
 -11   3  -5    1.38    1.76   0
 -11   3   5    1.46    1.55   0
 -11  -3  -5    1.65    2.03   0
 -11  -3  -5   -0.23    1.95   0
 -11  -3   5    1.31    1.54   0
 -11   3   5   -1.64    1.49   0
 -11  -3   5    0.81    1.47   0
 -11   3  -5    1.13    1.91   0
 -11  -3  -5    1.21    2.15   0
   0  -4   5  300.47    3.05   0
   0   4  -5  352.17    2.91   0
   0   4   5  334.41    4.68   0
   0   4   5  392.66    5.16   0
  -1   4   5  256.28    3.21   0
  -1   4  -5  224.68    2.62   0
  -1  -4   5  216.09    2.56   0
  -1   4   5  262.93    3.26   0
   1  -4   5  193.12    2.69   0
   1   4  -5  259.59    2.48   0
  -2  -4   5    2.48    1.32   0
   2  -4  -5    1.72    1.37   0
  -2   4  -5    0.48    1.38   0
  -2   4   5    1.70    1.39   0
  -2   4   5    1.21    1.34   0
   2   4  -5    1.96    1.25   0
   2  -4   5    1.29    1.44   0
   3  -4  -5   56.38    1.43   0
   3  -4   5   43.49    1.72   0
  -3   4   5   61.14    1.71   0
  -3   4  -5   41.00    1.71   0
   3   4  -5   52.80    1.34   0
  -3   4   5   59.07    1.64   0
  -3  -4   5   45.99    1.41   0
   4  -4  -5   18.94    1.22   0
  -4  -4  -5   18.23    2.37   0
  -4   4   5   18.18    1.41   0
   4   4  -5   18.15    1.16   0
  -4   4   5   18.76    1.34   0
  -4  -4  -5   20.37    2.31   0
  -4   4  -5   12.59    1.50   0
  -4  -4   5   17.34    1.43   0
   4  -4   5   15.09    1.38   0
   5  -4  -5   70.26    1.72   0
  -5   4   5   79.25    1.60   0
   5   4  -5   53.91    2.00   0
   5   4  -5   67.80    1.45   0
  -5   4   5   86.12    1.67   0
  -5  -4  -5   84.38    2.46   0
   5  -4   5   67.44    1.69   0
  -5  -4  -5   80.69    2.39   0
  -5  -4   5   62.20    1.69   0
  -5   4  -5   51.93    1.95   0
   6  -4  -5    0.63    1.20   0
   6   4  -5    1.70    1.38   0
   6   4  -5    0.15    1.29   0
  -6   4   5    0.37    1.31   0
  -6  -4  -5   -0.08    1.71   0
   6  -4   5    0.31    1.21   0
  -6  -4   5    1.67    1.35   0
  -6   4  -5    0.29    1.26   0
  -6  -4  -5    0.76    1.66   0
  -6   4   5    1.20    1.26   0
   7   4  -5   22.22    1.48   0
   7   4  -5   11.85    1.59   0
  -7   4   5   29.49    1.45   0
  -7   4   5   24.51    1.22   0
   7  -4   5   22.91    1.51   0
  -7  -4  -5   26.87    1.89   0
  -7  -4   5   20.85    1.52   0
   7  -4  -5   16.90    1.54   0
  -7  -4  -5   26.11    1.70   0
  -7   4  -5   14.71    1.49   0
  -8   4  -5    1.37    1.45   0
  -8   4   5    0.13    1.33   0
   8   4  -5    0.62    1.41   0
  -8   4   5    0.09    1.41   0
  -8  -4  -5    2.04    1.65   0
  -8   4  -5    0.04    1.49   0
   8   4  -5   -0.08    1.62   0
  -8  -4   5    1.20    1.43   0
  -8  -4  -5    0.62    1.59   0
   8  -4  -5    1.18    1.56   0
  -9   4   5    0.66    1.42   0
  -9   4  -5    1.08    1.51   0
   9   4  -5    0.30    1.88   0
  -9   4  -5    0.96    1.54   0
   9   4  -5    0.67    1.52   0
  -9   4   5    0.57    1.30   0
  -9  -4  -5   -0.44    1.68   0
  -9  -4   5   -0.43    1.34   0
  -9  -4  -5    0.58    1.67   0
   9  -4  -5    0.48    1.65   0
 -10   4  -5    1.27    1.67   0
  10   4  -5    0.86    1.64   0
 -10   4   5    3.74    1.63   0
 -10  -4  -5    1.18    1.88   0
 -10   4  -5    0.74    1.63   0
 -10  -4   5    0.20    1.43   0
 -10   4   5    2.46    1.58   0
 -10  -4  -5    1.53    1.79   0
 -10  -4  -5    1.01    1.96   0
 -11   4  -5    1.64    1.78   0
 -11   4  -5    0.89    1.91   0
 -11   4  -5    0.38    1.82   0
 -11   4   5   -0.60    1.75   0
 -11   4   5    1.42    1.48   0
 -11  -4  -5    2.48    2.09   0
 -11  -4   5    2.13    1.55   0
 -11  -4  -5    0.90    2.00   0
 -11  -4  -5    1.35    2.19   0
  -1   5  -5  174.03    2.47   0
  -1  -5   5  154.47    2.36   0
   1  -5  -5  208.52    2.20   0
  -1   5   5  211.19    3.04   0
  -1   5   5  184.97    2.77   0
   1  -5   5  148.08    2.50   0
   1   5  -5  176.38    2.08   0
  -2  -5   5   85.06    1.70   0
   2  -5  -5  100.41    1.68   0
  -2   5  -5   80.97    1.97   0
  -2   5   5  102.12    2.00   0
   2   5  -5  100.16    1.75   0
   2  -5   5   73.66    1.92   0
  -2   5   5   97.83    1.95   0
  -3   5   5    1.20    1.34   0
   3  -5  -5   -0.17    1.12   0
   3  -5   5    0.98    1.40   0
  -3   5   5    0.99    1.39   0
  -3   5  -5   -0.17    1.52   0
   3   5  -5    0.91    1.23   0
  -3  -5   5    0.11    1.31   0
   4  -5  -5   56.02    1.59   0
  -4   5   5   61.68    1.66   0
  -4   5   5   58.70    1.57   0
   4   5  -5   47.99    1.34   0
  -4  -5  -5   57.58    3.00   0
  -4   5  -5   37.25    1.78   0
   4  -5   5   41.96    1.68   0
  -4  -5  -5   57.50    3.09   0
  -4  -5   5   41.66    1.45   0
   5  -5  -5   13.63    1.27   0
  -5   5   5   14.02    1.31   0
   5  -5   5   10.25    1.40   0
  -5   5   5   14.52    1.31   0
  -5  -5  -5   14.45    1.95   0
   5   5  -5   12.11    1.25   0
   5   5  -5    8.90    1.54   0
  -5  -5  -5   14.15    2.13   0
  -5   5  -5    7.97    1.66   0
  -5  -5   5   10.55    1.30   0
  -6  -5  -5   33.57    1.90   0
   6  -5   5   26.15    1.44   0
   6   5  -5   17.20    1.73   0
  -6   5   5   34.67    1.42   0
   6   5  -5   25.29    1.31   0
  -6   5   5   36.49    1.49   0
   6  -5  -5   29.97    1.56   0
  -6  -5  -5   34.71    2.00   0
  -6  -5   5   23.14    1.50   0
  -6   5  -5   20.57    1.51   0
  -7   5   5    2.10    1.30   0
   7   5  -5    1.85    1.51   0
   7   5  -5    3.32    1.41   0
   7  -5   5    2.37    1.33   0
  -7   5   5    4.56    1.36   0
  -7  -5  -5    3.29    1.64   0
  -7  -5  -5    3.53    1.73   0
  -7  -5   5    2.28    1.26   0
  -7   5  -5    2.21    1.37   0
   7  -5  -5    2.88    1.47   0
  -8   5  -5    4.94    1.48   0
  -8  -5  -5    7.76    1.77   0
   8   5  -5    3.17    1.47   0
  -8   5   5    7.17    1.55   0
  -8  -5  -5    8.21    1.71   0
   8   5  -5    3.25    1.77   0
  -8  -5   5    4.45    1.30   0
  -8   5   5    7.28    1.43   0
   8  -5  -5    4.82    1.36   0
  -9   5  -5   10.20    1.60   0
  -9   5  -5    8.54    1.60   0
   9   5  -5    9.99    1.44   0
  -9   5   5   16.92    1.62   0
  -9  -5  -5   11.16    1.90   0
  -9   5   5   16.54    1.57   0
  -9  -5   5   10.68    1.44   0
   9   5  -5    5.59    1.96   0
  -9  -5  -5   16.52    1.88   0
 -10   5  -5    2.88    1.63   0
  10   5  -5    1.65    1.45   0
 -10   5  -5    0.50    1.66   0
 -10   5   5    2.56    1.40   0
 -10   5   5    2.29    1.55   0
 -10  -5  -5    3.32    1.84   0
 -10  -5   5    1.00    1.67   0
 -10  -5  -5    3.25    1.77   0
 -10  -5  -5    2.24    2.19   0
 -11   5  -5    1.03    1.79   0
 -11   5  -5    0.17    1.84   0
 -11   5   5    1.93    1.48   0
 -11   5   5   -1.05    1.74   0
 -11  -5  -5    0.69    2.03   0
 -11  -5   5    0.23    1.59   0
 -11  -5  -5   -0.58    2.01   0
 -11   5  -5   -0.51    1.95   0
 -11  -5  -5   -0.44    2.40   0
   0   6   5  140.97    3.62   0
   0  -6   5   99.23    2.06   0
   0   6   5  148.00    3.58   0
   0   6  -5  127.21    1.96   0
  -1   6  -5    0.23    1.35   0
   1  -6  -5    1.25    1.29   0
  -1  -6   5    0.78    1.33   0
  -1   6   5    0.59    1.61   0
   1  -6   5    0.24    1.33   0
  -1   6   5    0.32    1.67   0
   1   6  -5   -0.00    1.26   0
  -2  -6   5   12.67    1.47   0
   2  -6  -5   18.99    1.46   0
  -2   6   5   16.80    1.57   0
  -2   6  -5   12.76    1.51   0
  -2   6   5   16.88    1.49   0
   2   6  -5   15.93    1.38   0
   2  -6   5   13.16    1.41   0
   3  -6  -5    3.78    1.30   0
   3  -6   5    2.91    1.31   0
  -3   6   5    3.90    1.36   0
  -3   6  -5    2.84    1.45   0
  -3   6   5    4.29    1.41   0
   3   6  -5    3.50    1.09   0
  -3  -6   5    2.27    1.18   0
   4  -6  -5    0.93    1.35   0
  -4  -6  -5    1.10    2.69   0
  -4   6   5    1.78    1.32   0
   4   6  -5    1.73    1.26   0
  -4   6  -5    0.86    1.41   0
  -4   6   5    2.30    1.41   0
   4  -6   5    0.57    1.30   0
  -4  -6   5   -0.22    1.39   0
  -4  -6  -5    1.24    2.48   0
   5  -6   5    5.07    1.34   0
   5   6  -5    5.05    1.51   0
  -5  -6  -5    8.79    1.94   0
  -5   6   5    9.08    1.36   0
   5   6  -5    6.00    1.38   0
  -5   6   5    7.57    1.30   0
  -5   6  -5    5.87    1.39   0
  -5  -6  -5    9.03    2.10   0
  -5  -6   5    5.51    1.27   0
   5  -6  -5    7.75    1.25   0
  -6  -6  -5   37.39    1.96   0
  -6   6   5   33.78    1.33   0
   6   6  -5   28.92    1.34   0
  -6   6   5   37.78    1.45   0
  -6  -6  -5   32.74    2.15   0
   6  -6   5   26.26    1.51   0
  -6  -6   5   24.16    1.55   0
  -6   6  -5   20.88    1.67   0
   6  -6  -5   29.27    1.58   0
   6   6  -5   15.03    1.65   0
  -7  -6  -5    1.03    1.69   0
   7   6  -5   -0.57    1.42   0
  -7   6   5    0.75    1.15   0
  -7   6   5   -0.60    1.32   0
   7  -6   5    1.52    1.34   0
  -7  -6  -5    0.48    1.82   0
   7   6  -5    0.48    1.49   0
  -7  -6   5   -0.05    1.24   0
  -7   6  -5    1.04    1.39   0
   7  -6  -5    1.77    1.48   0
   8   6  -5    1.09    1.76   0
   8   6  -5    0.90    1.45   0
  -8  -6  -5    0.94    1.61   0
  -8   6   5    0.76    1.49   0
  -8   6   5    1.77    1.42   0
   8  -6   5    0.64    1.37   0
  -8  -6  -5    1.43    1.86   0
  -8  -6   5    0.16    1.49   0
   8  -6  -5    0.53    1.33   0
  -8   6  -5    1.85    1.45   0
  -9  -6  -5    1.02    1.69   0
  -9   6  -5   -0.32    1.59   0
   9   6  -5    1.15    1.60   0
   9   6  -5    1.93    1.85   0
  -9   6   5    0.58    1.30   0
  -9   6   5    2.24    1.58   0
  -9  -6  -5    1.00    1.93   0
  -9  -6   5    1.48    1.59   0
  -9   6  -5    1.48    1.57   0
 -10  -6  -5    2.16    1.85   0
 -10   6  -5    1.14    1.67   0
  10   6  -5   -0.17    1.68   0
 -10   6   5    0.74    1.38   0
 -10   6  -5    1.85    1.70   0
 -10   6   5    2.27    1.66   0
 -10  -6  -5   -0.36    2.22   0
 -10  -6  -5    1.16    2.03   0
 -10  -6   5    0.83    1.67   0
 -11   6  -5    1.97    1.59   0
  11   6  -5    1.36    1.88   0
 -11   6   5    1.99    1.42   0
 -11   6  -5    0.71    1.90   0
 -11   6   5   -1.12    1.49   0
 -11  -6  -5    1.22    2.03   0
 -11  -6  -5    1.12    2.09   0
 -11  -6   5    0.55    1.86   0
 -11  -6  -5    1.04    2.64   0
 -11   6  -5    3.08    1.96   0
  -1   7  -5    8.30    1.42   0
   1  -7  -5   13.30    1.40   0
  -1  -7   5    7.01    1.43   0
  -1   7   5   10.11    1.60   0
  -1   7   5   11.68    1.72   0
   1  -7   5    7.71    1.39   0
   1   7  -5    9.79    1.35   0
   2  -7  -5  126.28    1.80   0
  -2   7  -5  100.96    2.01   0
  -2  -7   5   97.33    1.87   0
  -2   7   5  129.46    2.08   0
   2   7  -5  122.62    1.92   0
  -2   7   5  134.64    2.06   0
   2  -7   5   83.63    2.09   0
   3  -7  -5    1.86    1.30   0
  -3   7   5    2.83    1.38   0
  -3  -7   5    1.34    1.38   0
   3  -7   5    1.41    1.22   0
  -3   7   5    2.21    1.44   0
  -3   7  -5    0.70    1.33   0
   3   7  -5    2.17    1.11   0
  -4  -7   5    2.21    1.42   0
   4  -7  -5    3.63    1.23   0
  -4   7   5    4.13    1.24   0
  -4  -7  -5    3.35    2.73   0
  -4   7   5    4.17    1.34   0
  -4  -7  -5    3.60    2.33   0
  -4   7  -5    0.82    1.39   0
   4   7  -5    4.08    1.37   0
   4  -7   5    2.36    1.24   0
   5  -7  -5   10.75    1.44   0
   5   7  -5    8.02    1.62   0
  -5   7   5   16.46    1.45   0
  -5   7   5   14.72    1.38   0
   5   7  -5    9.12    1.35   0
  -5   7  -5    8.21    1.44   0
  -5  -7  -5   15.23    2.01   0
  -5  -7  -5   11.60    2.24   0
  -5  -7   5   10.28    1.43   0
   5  -7   5   10.64    1.34   0
   6   7  -5    0.12    1.71   0
  -6   7   5    1.34    1.31   0
  -6   7   5    2.10    1.38   0
   6   7  -5    0.19    1.12   0
   6  -7   5   -0.07    1.31   0
  -6  -7  -5    1.60    1.75   0
  -6   7  -5    1.07    1.40   0
  -6  -7  -5    1.38    1.93   0
  -6  -7   5    2.09    1.37   0
   6  -7  -5    1.02    1.21   0
   7  -7  -5    1.13    1.50   0
   7   7  -5    1.54    1.49   0
  -7   7   5    1.83    1.37   0
   7   7  -5    0.77    1.20   0
  -7   7   5    0.74    1.24   0
   7  -7   5    0.36    1.31   0
  -7  -7  -5    0.96    1.73   0
  -7  -7  -5    1.29    1.79   0
  -7  -7   5    0.97    1.24   0
  -7   7  -5    1.76    1.40   0
  -8   7  -5    0.29    1.47   0
   8   7  -5    1.52    1.77   0
  -8   7   5    1.60    1.44   0
   8   7  -5    1.02    1.23   0
  -8   7   5    2.39    1.52   0
  -8  -7  -5    1.35    1.76   0
   8  -7   5    2.13    1.45   0
  -8  -7  -5    1.07    1.67   0
  -8  -7   5    0.69    1.31   0
   8  -7  -5   -0.24    1.53   0
  -9   7   5    3.22    1.36   0
  -9  -7  -5    2.08    1.76   0
   9   7  -5    1.99    1.37   0
  -9   7   5    3.31    1.58   0
   9   7  -5    1.00    1.91   0
  -9  -7  -5    1.60    1.81   0
  -9  -7   5    0.16    1.40   0
  -9   7  -5    0.34    1.55   0
 -10   7  -5    1.01    1.77   0
  10   7  -5    1.05    1.48   0
 -10   7   5    4.82    1.64   0
 -10   7   5    5.04    1.73   0
 -10   7  -5    1.92    1.72   0
 -10  -7  -5    1.65    1.95   0
 -10  -7   5    2.50    1.71   0
 -10  -7  -5    2.26    2.49   0
 -10  -7  -5    3.68    1.90   0
 -11  -7  -5    1.43    2.89   0
 -11   7   5    0.11    1.77   0
  11   7  -5    0.29    1.84   0
 -11  -7  -5   -0.59    2.14   0
 -11   7  -5    0.23    1.85   0
 -11  -7   5   -0.21    1.86   0
 -11  -7  -5    1.15    2.06   0
 -11   7  -5    1.69    2.02   0
   0   8   5   54.37    2.49   0
   0  -8   5   33.50    1.65   0
   0   8   5   44.51    2.70   0
   0  -8  -5   63.75    1.88   0
   0   8  -5   46.47    1.62   0
  -1   8   5  169.21    2.73   0
   1  -8  -5  171.34    2.16   0
  -1   8  -5  128.14    1.93   0
  -1   8   5  164.17    2.68   0
  -1  -8  -5  169.13    2.24   0
  -1  -8   5  104.32    2.12   0
   1   8   5  158.22    5.10   0
   1  -8   5   97.81    2.14   0
   1   8  -5  142.35    2.06   0
   1   8   5  136.98    5.92   0
   2  -8  -5    2.98    1.32   0
  -2   8  -5    2.89    1.34   0
  -2   8   5    2.63    1.30   0
  -2   8   5    2.83    1.33   0
   2   8  -5    2.23    1.27   0
   2  -8   5    2.91    1.24   0
  -2  -8   5    1.88    1.38   0
   3  -8  -5    5.57    1.38   0
  -3  -8   5    5.04    1.40   0
   3  -8   5    3.90    1.28   0
  -3   8   5    7.35    1.42   0
  -3   8  -5    5.13    1.14   0
   3   8  -5    3.41    1.32   0
  -3   8   5    5.03    1.40   0
  -4   8   5   75.97    1.67   0
  -4  -8  -5   47.83    3.40   0
  -4   8  -5   43.13    1.71   0
   4  -8   5   39.76    1.62   0
   4   8  -5   55.36    1.71   0
  -4  -8  -5   75.40    3.14   0
  -4   8   5   69.87    1.64   0
  -4  -8   5   45.93    1.79   0
   4  -8  -5   65.73    1.59   0
  -5   8   5   47.48    1.52   0
  -5  -8  -5   28.09    2.58   0
   5  -8  -5   37.80    1.59   0
  -5   8   5   41.43    1.37   0
  -5  -8  -5   45.43    2.45   0
   5   8  -5   30.58    1.37   0
  -5   8  -5   20.90    1.57   0
   5  -8   5   23.01    1.52   0
  -5  -8   5   25.84    1.49   0
  -6   8   5    0.70    1.36   0
   6   8  -5    0.50    1.70   0
  -6  -8  -5    2.12    1.89   0
  -6   8   5    2.39    1.43   0
   6   8  -5   -0.08    1.37   0
   6  -8   5   -0.09    1.35   0
  -6  -8   5    2.40    1.44   0
   6  -8  -5    0.11    1.42   0
  -6   8  -5    0.31    1.22   0
  -6  -8  -5    1.64    1.96   0
   7  -8   5    6.57    1.43   0
  -7   8   5   12.21    1.46   0
  -7   8   5   13.80    1.49   0
   7   8  -5    5.83    1.29   0
  -7   8  -5    4.53    1.51   0
  -7  -8  -5    9.47    2.00   0
   7   8  -5    3.92    1.79   0
  -7  -8  -5   11.93    1.84   0
  -7  -8   5    4.76    1.50   0
   7  -8  -5    8.74    1.52   0
  -8   8   5   -0.19    1.48   0
   8  -8   5    0.50    1.43   0
   8   8  -5    0.99    1.52   0
  -8   8   5   -0.80    1.33   0
  -8  -8  -5    0.02    1.76   0
  -8  -8  -5    0.73    1.82   0
  -8   8  -5   -0.61    1.47   0
  -8  -8   5    0.99    1.54   0
   8   8  -5    0.54    1.79   0
  -9   8   5    0.64    1.53   0
   9   8  -5    0.65    1.58   0
  -9   8   5    1.58    1.44   0
  -9  -8  -5    2.63    1.79   0
  -9  -8  -5    1.49    1.97   0
  -9  -8   5    2.18    1.61   0
   9   8  -5    1.68    1.91   0
  -9   8  -5    1.65    1.60   0
  -9  -8  -5    2.07    2.51   0
 -10   8  -5    0.31    1.82   0
 -10  -8  -5    2.60    1.89   0
  10   8  -5    1.51    1.50   0
 -10   8   5    3.02    1.45   0
 -10  -8  -5    1.69    1.96   0
 -10  -8   5    2.07    1.47   0
 -10   8  -5    0.83    1.56   0
 -10   8   5    2.23    1.39   0
 -10  -8  -5    2.60    2.72   0
   1  -9  -5    3.95    1.38   0
  -1   9  -5    2.74    1.18   0
  -1   9   5    2.74    1.76   0
  -1  -9   5    3.36    1.33   0
  -1  -9  -5    3.70    1.36   0
   1  -9   5    2.13    1.28   0
   1   9  -5    2.49    1.18   0
   1   9   5    1.38    2.67   0
   2  -9  -5    2.00    1.33   0
  -2  -9   5   -0.87    1.22   0
  -2  -9  -5    0.25    1.61   0
  -2   9  -5    1.06    1.32   0
  -2   9   5    0.20    1.40   0
  -2   9   5    1.20    1.52   0
  -2  -9  -5    0.27    3.26   0
   2   9  -5    1.72    1.31   0
   2  -9   5    0.81    1.25   0
   3  -9  -5   21.45    1.24   0
  -3  -9   5   15.32    1.36   0
   3  -9   5   11.84    1.25   0
  -3   9   5   24.10    1.61   0
  -3   9  -5   16.29    1.47   0
  -3   9   5   25.60    1.54   0
  -3  -9  -5   20.79    3.41   0
   3   9  -5   20.91    1.29   0
  -4  -9   5   -1.47    1.39   0
   4  -9  -5    0.49    1.39   0
  -4   9   5    0.21    1.28   0
   4  -9   5    1.58    1.27   0
  -4   9  -5    0.43    1.38   0
  -4  -9  -5    0.56    2.51   0
   4   9  -5    0.76    1.13   0
  -4   9   5    1.08    1.25   0
  -5  -9  -5    6.59    2.34   0
  -5   9   5   13.46    1.39   0
   5   9  -5    8.92    1.38   0
  -5   9  -5    6.43    1.44   0
  -5  -9   5    4.97    1.27   0
  -5   9   5   10.94    1.38   0
  -5  -9  -5   11.60    2.12   0
   5  -9   5    5.80    1.36   0
   5  -9  -5    8.85    1.44   0
  -6  -9  -5    1.51    2.13   0
  -6   9   5    2.42    1.38   0
   6  -9   5    0.32    1.33   0
   6   9  -5    0.93    1.23   0
  -6  -9   5    2.32    1.27   0
   6   9  -5    1.38    1.65   0
   6  -9  -5    1.01    1.29   0
  -6  -9  -5    1.14    1.90   0
  -6   9  -5    2.18    1.41   0
  -6   9   5    1.67    1.33   0
   7   9  -5    8.83    1.98   0
  -7   9   5   23.51    1.54   0
  -7  -9  -5   18.79    2.03   0
   7   9  -5   12.15    1.36   0
  -7   9  -5    7.36    1.55   0
   7  -9   5    7.69    1.50   0
  -7  -9   5    9.01    1.36   0
   7  -9  -5   13.81    1.61   0
  -7   9   5   19.92    1.47   0
  -7  -9  -5   10.58    1.98   0
   8   9  -5    1.53    1.85   0
  -8   9   5    3.71    1.50   0
  -8   9   5    4.16    1.57   0
   8   9  -5    3.20    1.55   0
   8  -9   5    0.77    1.30   0
  -8   9  -5    0.43    1.55   0
  -8  -9   5    1.05    1.37   0
  -8  -9  -5    1.92    2.14   0
  -8  -9  -5    3.97    2.07   0
   9   9  -5   -0.38    1.61   0
  -9   9   5    2.08    1.66   0
   9  -9   5    2.33    1.40   0
  -9  -9  -5    3.04    2.00   0
  -9   9  -5    4.01    1.63   0
  -9  -9   5    1.37    1.64   0
  -9  -9  -5    1.16    2.04   0
  -9   9   5    0.91    1.59   0
   9   9  -5    1.32    2.12   0
  -9  -9  -5    2.45    2.67   0
 -10  -9  -5    1.13    3.07   0
  10   9  -5    0.42    1.48   0
 -10  -9  -5    1.00    1.94   0
 -10   9   5    0.86    1.49   0
 -10   9   5    0.40    1.68   0
 -10  -9  -5    0.67    2.00   0
 -10  -9   5   -0.28    1.52   0
 -10   9  -5    0.20    1.78   0
   0 -10  -5   17.76    1.47   0
   0  10   5   10.38    2.21   0
   0 -10   5   10.82    1.46   0
   0 -10  -5   15.55    2.01   0
   0  10  -5   11.63    1.35   0
   1 -10  -5    4.83    1.57   0
  -1 -10  -5    6.18    1.57   0
  -1  10  -5    1.65    1.34   0
  -1 -10   5    3.75    1.18   0
  -1 -10  -5    3.75    2.03   0
   1 -10   5    1.96    1.15   0
  -1  10   5    3.28    1.65   0
   1  10  -5    3.31    1.22   0
   1  10   5    2.39    2.32   0
   2 -10  -5    1.26    1.15   0
  -2  10   5    2.11    1.53   0
  -2 -10   5   -0.71    1.46   0
  -2 -10  -5    2.13    1.71   0
  -2  10  -5    2.52    1.24   0
  -2 -10  -5    1.16    2.44   0
   2  10   5    1.03    2.55   0
   2  10  -5    0.72    1.19   0
   2 -10   5    1.61    1.12   0
  -3 -10   5    2.42    1.45   0
   3 -10   5    1.73    1.32   0
  -3 -10  -5    3.42    1.75   0
  -3  10   5    4.51    1.49   0
  -3 -10  -5    2.23    2.42   0
  -3  10  -5    2.24    1.40   0
   3  10   5    2.74    2.67   0
   3  10  -5    1.16    1.37   0
  -3  10   5    3.82    1.47   0
   3 -10  -5    4.16    1.37   0
  -4 -10   5    1.06    1.26   0
  -4  10   5    5.91    1.47   0
   4 -10   5    1.22    1.16   0
  -4  10  -5    3.52    1.41   0
  -4  10   5    3.95    1.33   0
   4  10  -5    2.61    1.12   0
  -4 -10  -5    0.66    2.43   0
   4 -10  -5    2.44    1.42   0
  -5 -10   5    0.76    1.43   0
  -5  10   5    2.15    1.36   0
  -5 -10  -5    0.63    2.29   0
   5 -10  -5    4.01    1.22   0
   5  10  -5    0.96    1.17   0
  -5  10  -5    1.51    1.44   0
  -5  10   5    1.23    1.34   0
   5 -10   5    0.49    1.37   0
   6  10  -5    2.42    1.71   0
  -6 -10  -5    4.26    2.15   0
   6 -10   5    4.86    1.42   0
  -6 -10  -5    7.16    2.00   0
  -6  10   5    9.02    1.41   0
   6  10  -5    2.21    1.42   0
  -6  10  -5    4.47    1.48   0
  -6  10   5    7.02    1.37   0
   6 -10  -5    5.59    1.48   0
  -6 -10   5    3.15    1.49   0
  -7 -10  -5    5.77    2.10   0
   7  10  -5    3.99    2.03   0
  -7  10   5   11.95    1.54   0
   7  10  -5    6.67    1.31   0
   7 -10  -5    7.75    1.39   0
  -7  10   5    3.98    1.59   0
  -7  10  -5    4.77    1.37   0
  -7  10   5   11.32    1.47   0
   7 -10   5    5.39    1.48   0
  -7 -10   5    2.73    1.52   0
  -7 -10  -5   10.41    1.98   0
  -8  10   5    0.18    1.65   0
  -8 -10  -5    1.42    1.87   0
  -8  10   5    1.01    1.58   0
   8  10  -5    1.17    1.57   0
   8 -10   5    0.16    1.49   0
  -8  10  -5   -0.41    1.37   0
  -8  10   5    1.81    1.53   0
  -8 -10  -5    2.32    2.08   0
  -8 -10   5    0.06    1.57   0
  -8 -10  -5    0.48    2.83   0
   8  10  -5    2.09    2.05   0
  -9 -10  -5    0.17    3.33   0
  -9 -10  -5    0.85    2.10   0
   9  10  -5   -0.05    1.67   0
  -9  10   5    1.98    1.67   0
   9 -10   5    0.52    1.41   0
  -9  10   5    1.52    1.38   0
  -9  10  -5    1.88    1.68   0
  -9 -10  -5    0.76    2.00   0
  -9 -10   5    2.05    1.42   0
   9  10  -5    1.03    2.37   0
 -10 -10  -5    0.31    3.96   0
  10  10  -5   -0.50    1.81   0
 -10 -10  -5    0.45    2.26   0
 -10  10   5    0.02    1.53   0
 -10 -10  -5    0.45    2.23   0
 -10  10   5    0.41    1.70   0
 -10  10  -5    1.40    1.77   0
 -10 -10   5    0.74    1.51   0
   1 -11  -5   51.50    1.77   0
  -1 -11  -5   56.95    1.87   0
  -1  11  -5   32.89    1.64   0
   1  11  -5   36.61    1.70   0
  -1 -11   5   21.84    1.70   0
  -1  11   5   44.51    2.07   0
   1 -11   5   25.71    1.62   0
  -1 -11  -5   50.36    2.48   0
   1 -11  -5   44.74    1.94   0
   1  11   5   23.85    2.57   0
  -2 -11  -5    5.80    1.76   0
  -2  11  -5    3.98    1.28   0
  -2 -11   5    2.37    1.45   0
   2  11   5    3.11    2.26   0
   2  11  -5    3.45    1.42   0
  -2  11   5    4.34    1.53   0
   2 -11   5    0.85    1.33   0
  -2 -11  -5    4.02    2.14   0
   2 -11  -5    5.30    1.37   0
  -3  11   5    1.07    1.33   0
  -3 -11  -5    0.87    1.68   0
   3 -11   5    0.80    1.30   0
  -3 -11   5    1.89    1.23   0
  -3 -11  -5    0.20    2.32   0
  -3  11  -5    0.53    1.42   0
   3  11   5   -0.00    2.37   0
   3  11  -5    0.88    1.36   0
   3 -11  -5    0.55    1.39   0
  -4 -11   5    0.90    1.42   0
  -4 -11  -5    0.36    2.16   0
  -4  11   5    0.01    1.47   0
   4  11   5   -0.01    2.27   0
  -4  11   5    0.72    1.47   0
  -4  11  -5    2.42    1.39   0
   4 -11   5   -0.31    1.31   0
   4  11  -5    0.55    1.36   0
  -4 -11  -5    0.98    2.44   0
   4 -11  -5    0.71    1.38   0
  -5 -11   5   -0.80    1.47   0
  -5 -11  -5    2.78    2.47   0
  -5  11   5    3.70    1.54   0
  -5  11   5    1.67    1.34   0
  -5 -11  -5    1.30    2.24   0
  -5  11  -5   -0.07    1.40   0
   5  11  -5    2.04    1.42   0
   5 -11   5    1.47    1.33   0
   5 -11  -5    2.65    1.23   0
   6  11  -5    0.46    1.90   0
   6 -11   5    2.99    1.42   0
  -6  11   5    3.28    1.55   0
  -6 -11  -5    1.87    2.02   0
  -6  11   5    7.00    1.42   0
   6  11  -5    4.00    1.27   0
  -6  11   5    5.39    1.27   0
  -6  11  -5    3.58    1.48   0
   6 -11  -5    4.11    1.32   0
  -6 -11   5    1.70    1.31   0
   7  11  -5    0.98    1.97   0
  -7 -11  -5    1.90    2.10   0
  -7  11   5    3.91    1.55   0
  -7  11   5    3.03    1.41   0
   7  11  -5    1.64    1.30   0
  -7  11   5    4.11    1.48   0
   7 -11   5    1.40    1.46   0
  -7  11  -5    1.09    1.32   0
  -7 -11   5    1.65    1.31   0
  -7 -11  -5    5.15    1.95   0
  -8 -11  -5   -0.02    2.18   0
  -8 -11  -5    0.19    4.17   0
  -8  11   5    0.16    1.68   0
   8 -11   5    1.04    1.54   0
  -8  11   5   -0.23    1.64   0
   8  11  -5    2.24    1.60   0
  -8  11   5    0.29    1.56   0
  -8  11  -5    0.57    1.57   0
   8  11  -5   -0.52    2.29   0
  -8 -11  -5    0.94    2.09   0
  -8 -11   5    0.88    1.60   0
  -9 -11  -5    2.71    2.25   0
  -9  11   5    1.84    1.77   0
   9  11  -5    1.13    1.72   0
  -9  11   5    1.13    1.49   0
   9 -11   5    1.59    1.69   0
  -9  11   5    3.64    1.64   0
  -9  11  -5    1.02    1.69   0
   9  11  -5    1.15    2.50   0
  -9 -11   5    1.19    1.49   0
  -9 -11  -5    0.51    2.17   0
 -10 -11  -5    0.44    2.34   0
  10  11  -5    1.96    1.86   0
 -10  11   5    1.03    1.91   0
 -10  11  -5    2.23    1.70   0
 -10  11   5    1.26    1.81   0
 -10 -11  -5    2.05    2.20   0
 -10  11  -5    1.71    1.60   0
 -10 -11   5    2.25    1.57   0
   0 -12  -5   47.07    1.83   0
   0 -12  -5   34.78    1.97   0
   0  12   5   20.82    2.25   0
   0 -12   5   21.77    1.44   0
   0  12  -5   26.01    1.49   0
  -1 -12  -5    0.45    1.57   0
  -1  12  -5    1.71    1.26   0
  -1 -12  -5    0.09    1.94   0
  -1 -12   5    1.71    1.21   0
  -1  12   5   -0.79    1.67   0
   1  12  -5    1.68    1.25   0
   1 -12   5   -0.06    1.37   0
   1 -12  -5   -0.80    1.55   0
   1 -12  -5   -0.14    1.35   0
   1  12   5    0.59    2.07   0
  -2 -12  -5    0.74    1.66   0
  -2  12  -5   -0.17    1.28   0
  -2 -12   5    1.10    1.23   0
   2 -12  -5   -0.11    1.48   0
   2  12   5    0.33    2.13   0
  -2 -12  -5    1.12    1.96   0
  -2  12   5   -0.44    1.55   0
   2  12  -5    0.10    1.36   0
   2 -12   5    1.22    1.18   0
   2 -12  -5    1.44    1.38   0
  -3 -12  -5    0.89    1.86   0
   3 -12   5    0.38    1.32   0
  -3 -12   5    1.58    1.22   0
  -3 -12  -5    0.92    2.21   0
  -3  12  -5    0.84    1.41   0
   3  12   5    0.60    2.26   0
   3  12  -5    1.29    1.36   0
  -3  12   5    1.35    1.54   0
   3 -12  -5   -0.30    1.40   0
  -4 -12  -5   10.66    2.23   0
  -4  12   5    9.22    1.40   0
  -4 -12   5    6.62    1.31   0
  -4  12   5   12.11    1.43   0
   4  12   5    8.35    2.34   0
  -4  12  -5    5.90    1.26   0
   4 -12   5    4.06    1.18   0
   4 -12  -5    9.24    1.32   0
   4  12  -5    5.78    1.26   0
  -4 -12  -5    5.81    2.25   0
  -5 -12  -5   -0.22    2.51   0
  -5 -12   5    0.62    1.28   0
  -5  12   5    0.20    1.47   0
   5  12   5    0.81    2.06   0
  -5  12   5    0.41    1.43   0
  -5  12  -5   -0.28    1.50   0
  -5 -12  -5    0.36    2.22   0
   5  12  -5    2.82    1.47   0
   5 -12   5    1.68    1.39   0
   5 -12  -5   -1.28    1.47   0
  -6 -12   5    1.33    1.52   0
   6 -12   5    1.83    1.46   0
  -6 -12  -5    3.88    3.50   0
   6  12  -5    1.92    2.10   0
  -6  12   5    4.19    1.54   0
  -6  12   5    4.52    1.56   0
  -6 -12  -5    1.37    2.19   0
  -6  12   5    2.26    1.42   0
   6  12  -5    2.22    1.28   0
  -6  12  -5    1.87    1.31   0
   7  12  -5    0.23    2.10   0
  -7  12   5    1.27    1.61   0
  -7 -12  -5    1.30    2.12   0
  -7  12   5    1.90    1.55   0
  -7  12   5    2.26    1.51   0
   7  12  -5    0.82    1.54   0
   7 -12   5   -0.08    1.28   0
  -7  12  -5    0.36    1.56   0
  -7 -12  -5    1.15    1.96   0
  -7 -12   5    0.60    1.55   0
  -8 -12  -5    1.08    2.05   0
   8 -12   5    1.40    1.60   0
  -8  12   5    1.06    1.45   0
  -8 -12  -5    0.28    2.11   0
   8  12  -5   -0.43    1.37   0
  -8  12   5    1.38    1.51   0
  -8  12   5    0.32    1.54   0
  -8  12  -5   -1.03    1.69   0
   8  12  -5    1.31    2.32   0
  -8 -12   5   -0.31    1.40   0
  -9 -12  -5    1.45    2.38   0
   9 -12   5    0.16    1.48   0
  -9 -12   5    0.78    1.74   0
  -9  12   5    2.24    1.78   0
   9  12  -5    1.01    2.65   0
  -9  12   5    2.05    1.79   0
   9  12  -5    0.10    1.48   0
  -9 -12  -5    1.90    2.11   0
  -9  12   5    0.47    1.72   0
  -9  12  -5    3.51    1.77   0
  -1  13  -5    0.67    1.26   0
  -1 -13  -5    0.58    1.73   0
   1 -13  -5    1.16    1.63   0
  -1 -13   5   -1.67    1.36   0
  -1  13   5    0.67    1.72   0
   1 -13   5    0.54    1.17   0
   1  13  -5   -2.60    1.38   0
   1 -13  -5   -0.20    1.38   0
   1  13   5    1.40    2.05   0
  -1 -13  -5    1.66    1.62   0
  -2 -13  -5    5.64    1.76   0
  -2  13  -5    1.88    1.25   0
  -2 -13   5    1.50    1.23   0
   2 -13  -5    2.74    1.57   0
  -2 -13  -5    3.37    2.00   0
  -2  13   5    2.36    1.61   0
   2  13   5    2.13    2.10   0
   2  13  -5    1.10    1.23   0
   2 -13  -5    4.16    1.44   0
   2 -13   5    0.88    1.35   0
  -3 -13  -5    9.94    1.94   0
  -3 -13  -5    7.42    2.22   0
  -3 -13   5    4.95    1.31   0
  -3  13  -5    6.44    1.28   0
   3 -13   5    5.27    1.18   0
   3  13   5    6.84    2.24   0
   3  13  -5    4.97    1.43   0
   3 -13  -5    9.84    1.56   0
  -3  13   5    7.85    1.62   0
   3 -13  -5    9.47    1.54   0
  -4  13   5    1.09    1.41   0
  -4 -13  -5    1.44    2.28   0
  -4 -13   5    0.13    1.20   0
   4 -13  -5    0.51    1.29   0
  -4  13  -5    0.22    1.24   0
   4  13   5    0.33    2.20   0
   4 -13   5   -0.30    1.33   0
   4  13  -5    2.58    1.43   0
  -4 -13  -5    1.00    2.04   0
  -5 -13   5    5.84    1.36   0
   5 -13  -5   13.93    1.63   0
  -5  13   5   15.14    1.58   0
  -5  13   5   18.64    1.55   0
   5  13   5    9.75    2.20   0
  -5  13  -5    4.61    1.54   0
   5  13  -5    7.13    1.52   0
  -5 -13  -5   15.26    3.50   0
  -5 -13  -5    7.37    2.22   0
   5 -13   5    6.84    1.31   0
   6 -13   5    0.45    1.43   0
  -6 -13   5    0.83    1.32   0
   6  13  -5    0.59    2.16   0
  -6  13   5    0.42    1.36   0
  -6  13   5    0.99    1.48   0
   6  13   5   -0.20    2.07   0
  -6  13   5    0.43    1.52   0
  -6 -13  -5    0.28    2.23   0
   6  13  -5    1.59    1.33   0
  -6  13  -5    1.69    1.54   0
  -7 -13   5   -0.26    1.39   0
   7  13  -5    1.56    2.41   0
  -7  13   5    1.08    1.59   0
  -7 -13  -5    1.34    2.34   0
  -7  13   5    1.09    1.52   0
   7 -13   5    0.12    1.53   0
   7  13  -5    1.79    1.58   0
  -7  13  -5    1.05    1.59   0
  -7  13   5    1.51    1.62   0
  -8 -13   5    1.14    1.69   0
  -8  13   5    2.89    1.74   0
  -8 -13  -5    1.21    2.27   0
  -8  13   5    1.11    1.76   0
  -8 -13  -5    0.57    2.19   0
  -8  13   5    0.90    1.63   0
   8  13  -5    1.69    1.65   0
  -8  13  -5    1.32    1.42   0
   8 -13   5   -0.87    1.40   0
   8  13  -5    0.94    2.59   0
  -9 -13   5    0.70    1.79   0
  -9 -13  -5    1.12    2.26   0
  -9  13   5    1.72    1.89   0
  -9  13   5    0.97    1.58   0
  -9  13   5   -0.28    1.51   0
   9  13  -5    2.84    1.75   0
  -9  13  -5    1.41    1.55   0
  -9 -13  -5    0.84    2.36   0
   9 -13   5    1.74    1.72   0
   0  14   5    8.34    2.06   0
   0 -14  -5   15.61    1.87   0
   0 -14   5    7.20    1.29   0
   0 -14  -5   18.32    1.76   0
   0  14  -5   10.75    1.51   0
  -1 -14  -5    8.61    1.89   0
  -1  14  -5    6.93    1.47   0
   1 -14  -5    8.46    1.67   0
  -1  14   5    5.98    1.66   0
  -1 -14   5    4.29    1.27   0
   1 -14   5    3.51    1.24   0
   1  14  -5    4.14    1.46   0
   1 -14  -5    9.05    1.58   0
  -1 -14  -5    9.80    1.83   0
   1  14   5    4.95    1.98   0
   2 -14  -5    1.22    1.68   0
  -2  14  -5    1.51    1.46   0
  -2 -14   5    0.53    1.47   0
  -2  14   5    3.02    1.78   0
  -2 -14  -5    3.05    1.99   0
   2  14   5    1.11    2.10   0
   2  14  -5    0.32    1.45   0
   2 -14  -5    2.38    1.49   0
  -2 -14  -5    3.09    1.82   0
   2 -14   5    1.80    1.35   0
   3 -14   5    2.79    1.38   0
  -3  14  -5    3.45    1.44   0
  -3 -14  -5    2.16    2.00   0
  -3 -14   5    1.31    1.27   0
   3  14   5    1.72    2.19   0
   3 -14  -5    2.33    1.54   0
   3  14  -5    1.94    1.23   0
  -3  14   5    1.80    1.59   0
   3 -14  -5    2.13    1.50   0
  -3 -14  -5    2.70    2.17   0
  -4 -14   5    2.35    1.49   0
  -4  14  -5    3.02    1.48   0
   4 -14   5    1.81    1.42   0
   4  14   5    2.77    2.25   0
   4  14  -5    1.63    1.45   0
   4 -14  -5    3.89    1.58   0
  -4  14   5    2.56    1.63   0
  -4 -14  -5    1.89    2.09   0
  -4 -14  -5    4.57    2.64   0
  -5  14   5    0.55    1.46   0
  -5 -14   5    0.26    1.49   0
  -5  14   5    1.34    1.37   0
  -5  14   5    1.25    1.47   0
   5  14   5    1.43    2.29   0
  -5  14  -5    1.81    1.48   0
   5  14  -5    0.51    1.27   0
   5 -14   5    2.12    1.45   0
  -5 -14  -5    1.20    2.19   0
   6 -14   5    0.65    1.49   0
  -6  14   5    0.63    1.56   0
   6  14  -5    0.79    2.25   0
  -6 -14   5    0.62    1.58   0
  -6  14   5    0.71    1.38   0
  -6  14   5    1.10    1.59   0
   6  14   5   -0.01    2.07   0
  -6  14  -5    0.95    1.55   0
  -6 -14  -5    1.31    2.23   0
   6  14  -5    1.49    1.57   0
   7  14  -5    1.98    2.53   0
  -7 -14   5    2.22    1.40   0
  -7  14   5    3.79    1.41   0
  -7  14   5    3.18    1.71   0
  -7  14   5    6.65    1.67   0
   7 -14   5    1.87    1.44   0
  -7 -14  -5    2.30    2.38   0
   7  14  -5    4.18    1.60   0
  -7  14  -5    1.88    1.50   0
  -8 -14   5    1.25    1.66   0
  -8  14   5    0.11    1.81   0
  -8  14   5    0.51    1.67   0
  -8 -14  -5    0.27    2.39   0
  -8  14   5    0.68    1.72   0
   8  14  -5    0.56    1.47   0
  -8  14  -5    1.53    1.72   0
  -8 -14  -5    1.15    2.24   0
   8 -14   5   -0.17    1.49   0
   8  14  -5    0.67    2.75   0
  -9 -14   5   -0.03    1.84   0
  -9 -14  -5    0.59    2.38   0
  -9  14   5    2.42    1.93   0
  -9 -14  -5   -0.17    2.48   0
  -9  14   5    2.12    1.79   0
  -9  14   5    2.69    1.88   0
   9  14  -5   -0.88    1.83   0
  -9  14  -5    0.43    1.63   0
   9 -14   5    1.86    1.81   0
   1 -15  -5    6.42    1.60   0
  -1  15  -5    4.64    1.54   0
  -1  15   5    4.51    1.84   0
  -1 -15   5    4.51    1.32   0
  -1 -15  -5    8.32    1.94   0
   1 -15   5    3.34    1.47   0
   1  15  -5    5.69    1.52   0
   1 -15  -5   10.43    1.72   0
  -1 -15  -5   10.71    1.88   0
   1  15   5    2.92    2.06   0
  -2  15  -5   15.31    1.68   0
  -2 -15   5   10.10    1.36   0
  -2  15   5   19.44    1.87   0
  -2 -15  -5   20.48    2.20   0
   2 -15  -5   21.70    1.75   0
   2  15   5   10.86    2.23   0
   2  15  -5   11.58    1.56   0
   2 -15  -5   27.49    1.72   0
  -2 -15  -5   31.20    2.34   0
   2 -15   5   10.81    1.56   0
  -3 -15  -5    2.44    2.33   0
   3 -15   5   -0.90    1.41   0
  -3  15  -5    2.21    1.27   0
  -3 -15  -5    1.60    1.98   0
  -3 -15   5    0.33    1.29   0
   3  15   5    0.14    2.09   0
  -3  15   5    1.21    1.46   0
   3  15  -5    1.00    1.28   0
   3 -15  -5    2.95    1.55   0
   3 -15  -5    2.77    1.54   0
  -4 -15  -5    1.73    2.17   0
  -4 -15   5   -0.63    1.52   0
  -4  15  -5    1.52    1.47   0
   4 -15   5    1.93    1.43   0
   4  15   5    1.26    2.17   0
   4  15  -5    1.27    1.30   0
  -4  15   5    1.05    1.49   0
  -5  15   5    0.31    1.52   0
  -5 -15   5   -0.75    1.55   0
   5  15   5    0.50    2.37   0
  -5  15  -5    0.75    1.50   0
   5  15  -5    0.23    1.53   0
   5 -15   5    0.71    1.46   0
  -5 -15  -5    0.35    2.20   0
  -6  15   5    1.92    1.56   0
   6  15  -5   -0.57    2.30   0
  -6 -15   5   -0.91    1.61   0
  -6  15   5    2.55    1.69   0
  -6  15   5    1.58    1.61   0
   6  15   5    0.61    2.16   0
  -6  15  -5    0.71    1.58   0
   6  15  -5    1.06    1.57   0
  -6 -15  -5    0.44    2.16   0
   6 -15   5   -0.44    1.33   0
   7  15  -5   -0.16    2.54   0
  -7  15   5    0.84    1.63   0
  -7 -15   5   -1.06    1.65   0
  -7  15   5    1.14    1.64   0
   7 -15   5    0.53    1.64   0
  -7 -15  -5    0.50    2.28   0
   7  15  -5    1.65    1.67   0
  -7  15  -5    1.02    1.45   0
  -7  15   5   -0.97    1.70   0
  -8 -15   5    0.97    1.52   0
  -8  15   5   -1.01    1.78   0
  -8  15   5   -1.03    1.83   0
  -8  15   5    1.13    1.78   0
  -8 -15  -5    1.07    2.24   0
   8  15  -5    0.65    1.48   0
  -8  15  -5    0.92    1.74   0
   8 -15   5   -0.01    1.66   0
   8  15  -5    0.46    3.29   0
   0 -16  -5    1.01    1.76   0
   0 -16   5    1.20    1.44   0
   0 -16  -5    1.05    1.55   0
   0  16   5    0.96    1.88   0
   0  16  -5    1.22    1.50   0
  -1  16  -5    3.08    1.50   0
  -1  16   5    2.15    1.71   0
  -1 -16   5    0.73    1.47   0
   1 -16   5    1.60    1.24   0
   1  16  -5    0.92    1.30   0
   1 -16  -5    1.43    1.72   0
   1  16   5    1.39    1.99   0
  -1 -16  -5    1.38    1.76   0
  -2  16  -5    1.33    1.49   0
   2 -16  -5    0.56    1.61   0
  -2  16   5    0.86    1.66   0
  -2 -16   5    0.51    1.48   0
  -2 -16  -5    1.18    1.74   0
   2  16   5    1.28    1.99   0
   2  16  -5    1.71    1.49   0
   2 -16   5   -0.53    1.43   0
   3 -16   5    1.31    1.45   0
  -3  16  -5    3.39    1.53   0
  -3 -16   5    2.69    1.52   0
   3 -16  -5    2.12    1.63   0
   3  16   5    1.71    2.19   0
  -3  16   5    2.69    1.71   0
  -3 -16  -5    2.84    2.00   0
   3  16  -5    3.04    1.31   0
  -4 -16  -5    1.08    2.20   0
   4 -16  -5    2.07    1.50   0
  -4  16  -5    1.96    1.50   0
  -4 -16   5    0.15    1.56   0
   4  16   5    1.18    2.11   0
   4  16  -5    0.59    1.55   0
   4 -16   5    0.62    1.27   0
  -4  16   5    1.89    1.70   0
  -5 -16   5    0.49    1.60   0
  -5  16  -5    0.30    1.55   0
   5  16   5    0.26    2.27   0
   5  16  -5    0.19    1.60   0
   5 -16   5    0.75    1.52   0
  -5 -16  -5    0.35    2.08   0
  -5  16   5    0.40    1.57   0
   6  16  -5    1.53    2.68   0
  -6 -16   5   -0.82    1.65   0
  -6  16   5    2.06    1.79   0
  -6  16   5    1.05    1.82   0
   6  16   5    1.40    2.23   0
  -6  16  -5   -0.04    1.57   0
   6  16  -5    1.21    1.63   0
  -6 -16  -5    0.70    2.24   0
  -6  16   5    1.07    1.59   0
   6 -16   5    0.26    1.56   0
  -7  16   5    0.68    1.71   0
   7  16  -5    0.19    3.00   0
  -7  16   5    1.17    1.83   0
   7  16   5   -0.86    2.40   0
  -7  16   5    1.16    1.75   0
   7 -16   5    1.44    1.49   0
  -7  16  -5    2.03    1.76   0
   7  16  -5    1.07    1.71   0
  -7 -16  -5    0.85    2.32   0
  -7 -16   5    1.12    1.71   0
  -8  16   5    0.39    1.79   0
  -8 -16   5    1.02    1.59   0
  -8  16   5   -1.11    1.60   0
  -8  16   5    0.57    1.85   0
   8  16  -5    1.46    1.54   0
  -8 -16  -5    0.25    2.53   0
  -8  16  -5    1.58    1.79   0
   8 -16   5    1.32    1.76   0
  -1  17  -5    1.59    1.52   0
  -1  17   5    1.40    1.87   0
   1  17   5    1.97    2.05   0
  -1 -17   5   -0.07    1.48   0
   1 -17  -5    2.09    1.77   0
   1 -17   5    1.19    1.48   0
   1  17  -5    1.72    1.29   0
  -1 -17  -5    1.38    1.92   0
   2 -17   5    1.92    1.47   0
  -2  17  -5   -0.48    1.36   0
   2 -17  -5   -0.08    1.64   0
  -2  17   5   -0.03    1.74   0
  -2 -17   5   -0.05    1.30   0
  -2 -17  -5    1.07    1.94   0
   2  17   5    1.36    2.06   0
   2  17  -5   -1.45    1.53   0
  -3  17  -5    2.17    1.35   0
   3 -17   5    2.20    1.31   0
   3 -17  -5    2.42    1.75   0
  -3 -17  -5    3.28    2.06   0
  -3 -17   5    1.36    1.37   0
  -3  17   5    1.90    1.80   0
   3  17   5    1.80    2.08   0
   3  17  -5    1.58    1.56   0
  -4 -17  -5    0.11    2.02   0
  -4  17  -5   -0.39    1.34   0
  -4 -17   5    0.23    1.35   0
   4 -17   5    0.29    1.50   0
   4  17   5    0.01    2.06   0
   4 -17  -5    0.57    1.50   0
   4  17  -5    0.90    1.38   0
  -4  17   5    1.98    1.74   0
   5  17  -5   -0.06    0.83   0
  -5 -17   5   -0.21    1.64   0
  -5  17  -5    0.43    1.63   0
   5  17   5   -0.31    2.16   0
   5  17  -5   -0.69    1.40   0
   5 -17   5    0.43    1.56   0
  -5  17   5    2.31    1.66   0
  -5 -17  -5    0.10    2.16   0
   6  17  -5    0.62    2.77   0
  -6  17   5    1.57    1.79   0
  -6  17   5   -1.32    1.72   0
  -6 -17   5    0.51    1.48   0
   6  17   5    1.31    2.48   0
  -6  17  -5    0.36    1.68   0
   6  17  -5    1.00    1.46   0
  -6 -17  -5    1.37    2.43   0
  -6  17   5    1.26    1.64   0
   6 -17   5    2.26    1.61   0
  -7  17   5    0.33    1.82   0
  -7 -17   5    0.62    1.74   0
  -7  17   5    0.83    1.84   0
   7  17   5    1.38    2.41   0
   7  17  -5    0.53    3.55   0
   7 -17   5    2.15    1.76   0
  -7  17  -5    0.20    1.77   0
   7  17  -5    0.31    1.77   0
  -7 -17  -5    0.90    2.42   0
  -7  17   5   -0.18    1.74   0
   0  18   5    1.17    1.95   0
   0 -18  -5    1.16    1.80   0
   0 -18   5    1.70    1.32   0
   0  18  -5    1.03    1.36   0
  -1  18  -5    1.16    1.58   0
  -1  18   5   -1.04    1.92   0
  -1 -18   5    0.45    1.53   0
   1 -18  -5    0.03    1.61   0
   1  18  -5    3.16    1.57   0
   1 -18   5    1.04    1.32   0
   1  18   5    1.64    1.97   0
  -1 -18  -5   -0.11    1.81   0
   2 -18   5    0.76    1.31   0
  -2  18  -5    1.00    1.58   0
   2 -18  -5    0.80    1.52   0
  -2  18   5    1.34    1.81   0
  -2 -18   5   -0.71    1.57   0
  -2 -18  -5    3.20    1.91   0
   2  18   5    1.31    2.13   0
   2  18  -5    1.18    1.54   0
   3 -18  -5    1.20    1.72   0
  -3  18  -5   -0.20    1.64   0
   3 -18   5   -0.02    1.36   0
  -3 -18  -5    1.92    2.11   0
  -3 -18   5    1.19    1.41   0
  -3  18   5    0.75    1.81   0
   3  18   5    0.75    2.18   0
   3  18  -5    0.61    1.62   0
   4 -18  -5    5.12    1.64   0
  -4 -18  -5    2.28    2.24   0
  -4  18  -5    3.90    1.66   0
  -4 -18   5    4.50    1.45   0
   4 -18   5    2.96    1.39   0
   4  18   5    3.41    2.29   0
  -4  18   5    4.28    1.88   0
   4  18  -5    5.09    1.65   0
  -5  18  -5    0.26    1.65   0
  -5 -18   5    2.87    1.65   0
   5  18   5    0.68    2.26   0
   5  18  -5    0.97    1.67   0
   5 -18   5   -0.71    1.39   0
  -5  18   5   -0.10    1.69   0
  -5 -18  -5    1.02    2.24   0
   6  18  -5    0.24    3.28   0
  -6  18   5   -1.42    1.63   0
  -6  18   5    2.99    1.98   0
  -6 -18   5    1.94    1.54   0
   6  18   5    1.65    2.57   0
  -6  18  -5    1.06    1.71   0
   6  18  -5    1.44    1.72   0
  -6  18   5    2.25    1.75   0
  -6 -18  -5    0.50    2.38   0
   6 -18   5    1.45    1.65   0
  -7  18   5    2.28    1.92   0
  -7 -18   5    0.63    1.79   0
  -7  18   5    0.65    1.96   0
   7  18   5    1.11    2.63   0
   7 -18   5   -1.36    1.71   0
  -7  18  -5    2.06    1.84   0
   7  18  -5    1.04    1.62   0
  -7 -18  -5    1.36    2.74   0
  -7  18   5   -0.59    1.89   0
  -1  19  -5   -1.90    1.64   0
  -1  19   5    0.01    1.96   0
   1 -19   5    0.32    1.58   0
   1  19   5   -0.21    2.02   0
  -1 -19   5    0.19    1.57   0
   1 -19  -5    1.52    1.88   0
   1  19  -5    0.64    1.38   0
  -1 -19  -5    0.39    1.92   0
   2 -19   5    0.65    1.34   0
   2 -19  -5    1.21    1.78   0
  -2  19   5    1.15    1.87   0
  -2  19  -5    0.53    1.62   0
  -2 -19   5    0.37    1.40   0
  -2 -19  -5    0.55    2.00   0
   2  19   5    0.63    2.04   0
   2  19  -5    0.11    1.41   0
  -3  19  -5    1.46    1.66   0
   3 -19   5    1.85    1.58   0
  -3  19   5    0.56    1.72   0
  -3 -19  -5    1.44    2.16   0
  -3 -19   5    0.80    1.60   0
   3  19   5   -0.11    2.26   0
   3  19  -5    0.64    1.44   0
   3 -19  -5    0.19    1.78   0
   4 -19  -5    2.73    1.82   0
  -4  19  -5   -0.63    1.72   0
  -4 -19  -5    0.75    2.25   0
  -4 -19   5    0.20    1.68   0
   4 -19   5   -0.13    1.66   0
   4  19   5    1.42    2.34   0
  -4  19   5    1.08    1.68   0
   4  19  -5    3.08    1.70   0
  -5 -19  -5    0.73    2.51   0
  -5  19  -5   -0.59    1.76   0
  -5 -19   5    1.55    1.69   0
   5  19   5   -0.03    2.41   0
   5  19  -5    1.88    1.74   0
  -5  19   5    0.18    1.77   0
   5 -19   5    0.92    1.68   0
  -6  19   5   -0.76    1.87   0
  -6 -19   5    0.35    1.79   0
  -6  19  -5    1.19    1.85   0
   6  19   5    0.89    2.73   0
   6  19  -5    0.75    3.78   0
  -6 -19  -5    0.46    2.52   0
   6  19  -5    0.59    1.55   0
  -6  19   5    1.75    1.82   0
   6 -19   5    1.23    1.57   0
   0 -20  -5   -0.42    1.96   0
   0  20   5    0.42    1.90   0
   0 -20   5   -0.33    1.61   0
   0  20  -5    1.33    1.65   0
  -1  20  -5    3.73    1.66   0
  -1 -20  -5    2.17    2.05   0
  -1  20   5    1.35    1.86   0
  -1 -20   5    1.84    1.63   0
   1 -20  -5    2.23    1.97   0
   1  20  -5    1.68    1.46   0
   1  20   5    1.32    1.88   0
   1 -20   5    0.72    1.43   0
  -2  20  -5   -0.64    1.48   0
   2 -20   5    1.70    1.63   0
   2 -20  -5    0.57    1.82   0
  -2  20   5    0.18    1.92   0
  -2 -20   5   -0.64    1.47   0
  -2 -20  -5   -0.46    2.04   0
   2  20   5    1.60    2.28   0
   2  20  -5   -0.16    1.70   0
  -3  20  -5    0.56    1.48   0
   3 -20   5    1.14    1.67   0
  -3  20   5    1.67    1.96   0
  -3 -20  -5    0.97    2.26   0
  -3 -20   5    0.38    1.44   0
   3  20   5    0.58    2.37   0
   3  20  -5    0.53    1.43   0
   3 -20  -5   -0.11    1.90   0
  -4  20  -5   -0.32    1.73   0
  -4 -20  -5    0.52    2.36   0
  -4  20   5    0.37    1.77   0
  -4 -20   5    1.03    1.75   0
   4 -20   5    3.22    1.70   0
   4  20   5    0.61    2.40   0
   4  20  -5   -0.40    1.71   0
   4 -20  -5    0.04    1.70   0
  -5 -20  -5    0.49    2.64   0
  -5  20  -5   -0.52    1.52   0
  -5 -20   5   -0.08    1.57   0
   5  20   5    0.46    2.49   0
  -5  20   5    3.27    2.09   0
   5  20  -5    0.88    1.81   0
   5 -20   5    0.04    1.76   0
   1 -21   5    2.07    1.69   0
  -1 -21  -5   -0.09    2.08   0
  -1  21   5   -0.81    1.99   0
   1 -21  -5    0.14    1.90   0
  -1 -21   5   -0.50    1.69   0
   1  21  -5    1.81    1.75   0
   1  21   5   -0.21    2.18   0
  -1  21  -5    1.12    1.50   0
  -2  21  -5   -0.58    1.77   0
   2 -21   5    0.92    1.70   0
   2 -21  -5    1.48    1.93   0
  -2  21   5    0.64    1.98   0
  -2 -21   5   -0.79    1.73   0
   2  21   5    2.17    2.20   0
   2  21  -5   -0.27    1.53   0
  -2 -21  -5    0.30    2.30   0
  -3  21  -5    0.84    1.78   0
   3 -21   5    0.74    1.74   0
  -3  21   5    0.91    2.03   0
  -3 -21  -5    1.47    2.36   0
  -3 -21   5    0.69    1.76   0
   3  21   5    0.56    2.42   0
   3 -21  -5    1.35    1.74   0
   3  21  -5    0.77    1.77   0
  -4  21  -5   -0.52    1.66   0
  -4 -21  -5   -0.10    2.20   0
  -4  21   5   -0.10    2.13   0
   4 -21   5    1.04    1.61   0
  -4 -21   5   -0.18    1.54   0
   4  21   5   -0.09    2.53   0
   4  21  -5   -0.26    1.57   0
   4 -21  -5    0.44    1.88   0
   0 -22  -5    2.02    2.19   0
   0  22  -5    2.22    1.55   0
   0 -22   5   -0.16    1.53   0
   0  22   5    0.70    2.25   0
   1 -22   5    0.10    1.56   0
  -1  22   5    0.64    2.06   0
  -1 -22  -5   -0.68    2.20   0
   1 -22  -5    0.57    1.98   0
  -1 -22   5   -0.13    1.76   0
   1  22   5   -1.37    2.32   0
   1  22  -5    2.52    1.81   0
  -1  22  -5    1.43    1.57   0
  -2  22  -5   -0.22    1.60   0
   2 -22   5    0.09    1.55   0
  -2  22   5    0.04    2.10   0
   2 -22  -5    0.11    2.02   0
  -2 -22   5    0.91    1.82   0
   2  22   5    1.22    2.34   0
   2  22  -5   -0.15    1.89   0
  -2 -22  -5    0.97    2.25   0
  -3  22   5   -0.78    1.89   0
  -3 -22  -5   -0.03    2.26   0
   3  22   5    0.39    2.37   0
   3  22  -5   -0.53    1.56   0
   0   0   6   45.95    2.13   0
   0   0  -6   61.80    1.94   0
  -1   0   6    8.48    1.62   0
   1   0  -6   12.54    1.57   0
   1   0   6    8.53    1.80   0
  -1   0  -6   12.54    1.74   0
  -2   0  -6   10.61    1.97   0
   2   0   6    9.37    1.83   0
   2   0  -6   11.46    1.32   0
  -2   0   6   11.40    1.61   0
  -3   0  -6    6.98    1.93   0
   3   0   6    8.09    1.70   0
   3   0  -6   11.49    1.34   0
  -3   0   6    9.66    1.44   0
   4   0  -6  250.97    2.61   0
   4   0  -6  287.49    2.48   0
  -4   0  -6  174.47    3.52   0
  -4   0   6  264.27    2.51   0
   4   0   6  288.26    3.23   0
   5   0  -6  112.16    2.17   0
   5   0  -6  128.68    1.90   0
  -5   0   6  138.72    2.01   0
  -5   0  -6   93.27    2.62   0
   6   0  -6    4.24    1.49   0
   6   0  -6    5.70    1.36   0
  -6   0  -6    3.76    1.72   0
  -6   0   6    2.08    1.37   0
  -6   0  -6    4.67    1.52   0
   7   0  -6    1.18    1.48   0
  -7   0  -6    1.11    1.56   0
   7   0  -6    1.84    1.24   0
  -7   0  -6    0.48    1.69   0
  -7   0   6    3.26    1.45   0
  -8   0  -6    3.44    1.46   0
  -8   0  -6    0.41    1.82   0
  -8   0   6    1.48    1.28   0
   8   0  -6    3.54    1.61   0
  -9   0  -6    2.05    1.74   0
  -9   0  -6    0.35    1.76   0
  -9   0   6    1.02    1.55   0
  -9   0   6   -0.80    1.24   0
   9   0  -6    0.40    1.39   0
 -10   0  -6   -0.41    1.86   0
 -10   0  -6    1.23    1.91   0
 -10   0   6    2.43    1.59   0
  10   0  -6    0.77    1.78   0
 -10   0   6    1.17    1.43   0
 -11   0  -6    1.17    2.07   0
 -11   0   6    0.09    1.81   0
 -11   0  -6    0.90    2.10   0
 -11   0   6    1.77    1.89   0
  -1  -1   6    0.55    1.53   0
   1  -1  -6    2.12    1.48   0
  -1   1   6    1.43    1.66   0
   1   1  -6    0.48    1.38   0
   1  -1   6    2.24    1.72   0
  -1  -1  -6    1.53    1.78   0
   1   1   6   -0.22    1.95   0
  -1   1  -6    0.17    1.59   0
  -2   1  -6   33.40    1.97   0
   2  -1   6   30.77    1.97   0
   2  -1  -6   38.80    1.60   0
   2   1  -6   41.64    1.62   0
   2   1   6   38.91    2.39   0
  -2   1   6   40.69    1.71   0
  -2  -1   6   34.03    1.63   0
  -2  -1  -6   38.31    2.57   0
  -3  -1  -6   23.92    2.44   0
  -3   1  -6   23.95    1.95   0
   3  -1  -6   33.20    1.63   0
   3   1  -6   30.98    1.48   0
   3   1   6   31.84    2.06   0
  -3   1   6   33.48    1.52   0
  -3  -1   6   32.38    1.74   0
   3  -1   6   30.89    1.75   0
   4  -1  -6   28.75    1.56   0
   4   1  -6   36.51    1.71   0
   4  -1  -6   34.86    1.55   0
   4   1  -6   43.05    1.56   0
  -4   1  -6   24.76    2.01   0
  -4  -1  -6   21.23    2.30   0
  -4   1   6   31.84    1.58   0
  -4  -1   6   45.11    1.63   0
   4  -1   6   40.30    2.08   0
   5  -1  -6    7.50    1.32   0
   5   1  -6    8.07    1.36   0
   5  -1  -6    9.51    1.31   0
  -5  -1  -6    8.28    1.73   0
   5   1  -6   16.53    1.39   0
   5  -1   6   12.76    1.60   0
  -5   1   6    8.85    1.36   0
  -5  -1   6   12.07    1.45   0
  -5   1  -6    7.21    1.87   0
  -5  -1  -6    5.11    1.94   0
   6  -1  -6    2.01    1.44   0
   6   1  -6    2.51    1.46   0
   6  -1  -6    2.17    1.34   0
  -6  -1  -6    1.93    1.64   0
   6   1  -6    0.89    1.35   0
  -6  -1  -6    2.21    1.65   0
  -6   1   6    1.32    1.36   0
  -6  -1   6    1.25    1.38   0
  -6   1  -6    1.07    1.70   0
   7   1  -6   14.21    1.49   0
  -7  -1  -6   17.69    1.74   0
   7   1  -6   20.17    1.49   0
  -7   1  -6   19.18    1.73   0
  -7  -1  -6   21.98    1.87   0
  -7   1   6   25.30    1.55   0
  -7  -1   6   19.66    1.52   0
   7  -1  -6   15.71    1.65   0
  -7   1  -6   15.16    1.75   0
  -8   1  -6   13.46    1.80   0
  -8  -1  -6   14.17    1.73   0
  -8   1   6   18.66    1.49   0
   8   1  -6   15.87    1.57   0
  -8   1  -6   14.40    1.82   0
  -8  -1  -6   16.83    1.89   0
  -8   1   6   16.77    1.54   0
  -8  -1   6   16.36    1.56   0
   8  -1  -6    8.71    1.69   0
   8   1  -6    9.17    1.61   0
   9  -1  -6    1.05    1.47   0
  -9  -1  -6    1.45    1.72   0
  -9   1  -6    1.41    1.78   0
  -9   1  -6    0.27    1.77   0
  -9  -1  -6    1.05    1.78   0
  -9   1   6    1.06    1.56   0
  -9  -1   6    0.84    1.54   0
  -9   1   6    1.02    1.26   0
   9   1  -6    1.27    1.66   0
 -10   1  -6    0.92    1.85   0
 -10  -1  -6    0.79    1.89   0
 -10   1  -6    1.35    1.89   0
 -10  -1  -6    1.58    1.92   0
 -10   1   6    1.55    1.66   0
 -10  -1   6    0.18    1.45   0
  10  -1  -6    1.78    1.82   0
 -10  -1   6   -0.33    1.61   0
 -10   1   6    1.51    1.59   0
  10   1  -6    1.30    2.04   0
 -11   1  -6    0.04    2.05   0
 -11  -1  -6    0.45    2.03   0
 -11   1  -6    1.15    2.07   0
 -11  -1  -6   -0.44    2.08   0
 -11   1   6    1.82    1.74   0
 -11   1   6    0.43    1.58   0
 -11  -1   6    0.83    1.77   0
 -11  -1   6   -1.54    1.57   0
   0   2   6   10.33    2.12   0
   0  -2   6   10.31    1.49   0
   0  -2  -6   12.73    1.82   0
   0   2  -6   12.82    1.49   0
  -1  -2   6   38.12    1.88   0
   1  -2  -6   41.31    1.78   0
  -1  -2  -6   46.07    2.76   0
   1   2  -6   46.21    1.60   0
   1  -2   6   29.29    1.97   0
  -1   2   6   43.20    1.94   0
   1   2   6   34.51    2.88   0
  -1   2  -6   43.89    1.94   0
  -2   2  -6    0.36    1.66   0
   2  -2  -6    1.77    1.37   0
   2   2   6   -0.44    2.58   0
   2   2  -6   -0.58    1.27   0
   2  -2   6    2.09    1.38   0
  -2   2   6    1.19    1.41   0
  -2  -2  -6    0.52    2.61   0
  -2  -2   6    1.71    1.54   0
  -3  -2  -6   16.41    2.81   0
   3  -2  -6   20.76    1.26   0
   3  -2  -6   18.66    1.42   0
  -3   2  -6   15.14    1.62   0
   3   2  -6   21.33    1.47   0
   3  -2   6   19.29    1.49   0
  -3   2   6   22.47    1.71   0
  -3  -2   6   19.39    1.61   0
   4  -2  -6    7.69    1.44   0
   4  -2  -6    8.38    1.38   0
  -4  -2  -6    8.61    1.95   0
   4  -2   6   11.51    1.49   0
   4   2  -6    7.38    1.19   0
  -4   2  -6    5.00    1.66   0
  -4  -2  -6    6.03    2.17   0
  -4   2   6    9.62    1.41   0
  -4  -2   6    9.48    1.43   0
   5  -2  -6    2.75    1.40   0
   5   2  -6    0.99    1.49   0
   5  -2  -6    3.71    1.33   0
  -5  -2  -6    2.98    1.80   0
   5   2  -6    2.22    1.32   0
   5  -2   6    3.75    1.47   0
  -5   2   6    2.16    1.35   0
  -5   2  -6    0.19    1.61   0
  -5  -2   6    2.69    1.19   0
  -5  -2  -6    1.69    1.97   0
  -6  -2  -6   33.90    2.01   0
   6  -2   6   44.30    1.88   0
   6   2  -6   26.50    1.74   0
   6  -2  -6   32.66    1.51   0
   6   2  -6   42.39    1.54   0
  -6  -2  -6   44.64    2.18   0
  -6   2   6   46.26    1.61   0
  -6  -2   6   35.59    1.44   0
  -6   2  -6   24.90    1.94   0
   7   2  -6    2.76    1.51   0
   7  -2  -6    2.67    1.33   0
  -7  -2  -6    1.64    1.76   0
  -7   2  -6    2.99    1.58   0
   7   2  -6    3.77    1.41   0
  -7  -2  -6    1.69    1.73   0
  -7   2   6    1.99    1.17   0
  -7   2   6    3.59    1.41   0
  -7  -2   6    4.65    1.45   0
  -7   2  -6    2.40    1.56   0
  -8   2  -6   -0.11    1.66   0
   8   2  -6    3.51    1.48   0
  -8   2  -6    2.28    1.66   0
  -8  -2  -6    2.02    1.81   0
  -8  -2  -6    0.69    1.85   0
   8   2  -6    2.32    1.63   0
  -8   2   6    1.98    1.49   0
  -8  -2   6    5.00    1.47   0
   8  -2  -6    1.15    1.66   0
  -8   2   6    1.87    1.41   0
  -9   2  -6    4.08    1.64   0
  -9   2   6    7.38    1.55   0
   9   2  -6    4.62    1.39   0
  -9  -2  -6    6.29    1.76   0
  -9   2  -6    5.05    1.84   0
   9  -2  -6    2.34    1.72   0
  -9  -2  -6    5.76    1.81   0
  -9   2   6    5.77    1.61   0
  -9  -2   6    5.44    1.62   0
   9   2  -6    4.85    1.71   0
 -10   2  -6    0.40    1.72   0
  10   2  -6    1.29    1.82   0
 -10  -2  -6   -0.16    2.02   0
 -10   2  -6    1.24    1.92   0
 -10  -2  -6    0.80    1.88   0
 -10   2   6    1.33    1.35   0
 -10   2   6   -0.09    1.61   0
 -10  -2   6    1.28    1.46   0
  10  -2  -6    2.08    1.80   0
 -11   2  -6    0.14    1.90   0
 -11   2   6    0.08    1.44   0
 -11  -2  -6    0.60    2.06   0
 -11  -2  -6    0.35    2.23   0
 -11  -2   6    1.27    1.50   0
 -11   2  -6    1.46    1.88   0
 -11  -2  -6    2.42    2.06   0
 -11   2   6    0.38    1.76   0
 -11  -2   6    1.53    1.78   0
  -1  -3   6    3.04    1.58   0
   1  -3  -6    3.17    1.65   0
   1  -3   6    0.43    1.50   0
   1   3  -6    1.73    1.46   0
  -1   3   6    0.17    1.56   0
  -1   3  -6    1.05    1.49   0
  -2   3  -6   45.26    1.84   0
   2  -3  -6   53.47    1.83   0
   2   3  -6   58.92    1.76   0
   2  -3   6   36.83    1.88   0
  -2   3   6   56.14    1.75   0
  -2  -3   6   50.17    1.77   0
   3  -3  -6   14.28    1.40   0
  -3   3  -6    8.55    1.52   0
   3  -3   6   10.12    1.55   0
   3   3  -6   13.03    1.30   0
  -3   3   6   13.30    1.43   0
  -3  -3   6   11.72    1.39   0
   4  -3   6    1.79    1.50   0
   4  -3  -6   -0.12    1.37   0
   4   3  -6    1.73    1.22   0
  -4  -3  -6    0.85    2.29   0
  -4   3  -6    1.34    1.50   0
  -4   3   6    1.02    1.30   0
  -4  -3  -6    0.96    2.46   0
  -4  -3   6    1.47    1.34   0
   5  -3  -6    8.65    1.31   0
   5   3  -6    9.11    1.48   0
  -5   3   6   13.04    1.33   0
   5   3  -6   11.49    1.39   0
  -5  -3  -6   13.71    2.10   0
  -5   3   6   11.51    1.39   0
  -5   3  -6    7.91    1.65   0
  -5  -3   6    7.35    1.27   0
   5  -3   6   11.15    1.50   0
  -5  -3  -6    9.57    2.15   0
   6  -3  -6   33.24    1.68   0
   6  -3   6   45.28    1.72   0
   6   3  -6   27.20    1.67   0
  -6  -3  -6   41.19    2.27   0
   6   3  -6   46.58    1.62   0
  -6  -3  -6   50.24    2.31   0
  -6   3   6   53.93    1.64   0
  -6  -3   6   38.83    1.47   0
  -6   3  -6   29.16    1.92   0
  -6   3   6   51.96    1.57   0
   7   3  -6    3.39    1.51   0
  -7  -3  -6    6.00    1.83   0
   7   3  -6    4.47    1.26   0
  -7  -3  -6    5.62    1.78   0
  -7   3   6    6.23    1.27   0
  -7   3   6    4.31    1.39   0
  -7  -3   6    4.12    1.24   0
   7  -3  -6    2.94    1.29   0
  -7   3  -6    2.70    1.65   0
  -8   3  -6    0.77    1.52   0
   8   3  -6    1.39    1.24   0
   8   3  -6    1.59    1.57   0
  -8  -3  -6    2.02    1.80   0
  -8  -3  -6    2.30    1.83   0
  -8   3   6    0.49    1.55   0
  -8  -3   6   -0.02    1.25   0
  -8   3   6    1.11    1.45   0
  -8   3  -6    1.86    1.51   0
   8  -3  -6    0.46    1.60   0
   9   3  -6    1.95    1.33   0
  -9   3  -6    1.07    1.83   0
  -9  -3  -6    1.31    1.92   0
  -9   3   6    2.89    1.54   0
  -9  -3  -6    1.85    1.82   0
  -9   3   6    1.29    1.59   0
  -9  -3   6    1.91    1.61   0
   9  -3  -6    0.45    1.70   0
   9   3  -6    1.98    1.71   0
  -9   3  -6    1.84    1.59   0
 -10   3  -6    1.73    1.72   0
 -10   3   6    0.18    1.39   0
  10   3  -6    2.13    2.07   0
 -10   3  -6    2.02    1.93   0
 -10  -3  -6    0.28    1.90   0
 -10  -3  -6    1.02    1.92   0
 -10   3   6    0.29    1.72   0
 -10  -3   6    2.74    1.67   0
  10  -3  -6   -0.85    1.77   0
 -11   3  -6    1.62    2.07   0
 -11  -3   6    0.23    1.74   0
 -11  -3  -6   -0.37    2.08   0
 -11   3  -6    0.80    1.89   0
 -11  -3  -6    1.35    2.13   0
 -11  -3   6    0.85    1.80   0
 -11   3   6    1.53    1.54   0
 -11  -3  -6    1.95    2.18   0
   0   4   6    7.59    2.60   0
   0  -4   6    7.82    1.67   0
   0   4   6    9.69    2.34   0
   0   4  -6    9.87    1.43   0
  -1  -4   6   46.32    1.79   0
  -1   4  -6   53.69    1.93   0
   1  -4   6   36.95    1.80   0
   1   4  -6   53.83    1.66   0
  -1   4   6   59.43    2.16   0
  -1   4   6   54.58    1.99   0
  -2  -4   6   27.23    1.61   0
  -2   4  -6   31.21    1.82   0
   2  -4  -6   39.34    1.35   0
  -2   4   6   41.76    1.65   0
   2   4  -6   37.55    1.53   0
  -2   4   6   41.37    1.67   0
   2  -4   6   24.33    1.75   0
   3  -4  -6    2.25    1.14   0
  -3   4   6    1.27    1.22   0
  -3   4  -6    2.42    1.35   0
   3  -4   6    2.40    1.42   0
   3   4  -6    2.15    1.25   0
  -3   4   6    2.41    1.49   0
  -3  -4   6    0.79    1.33   0
   4  -4  -6   18.49    1.48   0
   4   4  -6   18.71    1.24   0
  -4   4  -6   12.63    1.57   0
  -4   4   6   21.68    1.59   0
  -4  -4  -6   13.70    3.34   0
  -4  -4  -6   22.66    3.35   0
  -4   4   6   20.18    1.41   0
  -4  -4   6   16.77    1.32   0
   4  -4   6   15.10    1.43   0
   5  -4  -6   11.19    1.46   0
   5   4  -6    9.24    1.49   0
   5   4  -6   10.93    1.37   0
  -5   4   6   12.65    1.36   0
   5  -4   6    9.63    1.47   0
  -5   4   6   11.17    1.31   0
  -5  -4  -6   12.80    2.26   0
  -5   4  -6    8.78    1.59   0
  -5  -4   6    9.01    1.27   0
  -5  -4  -6    9.52    2.25   0
   6  -4  -6   11.00    1.49   0
  -6   4   6   17.78    1.40   0
   6   4  -6    9.77    1.51   0
  -6  -4  -6   13.12    2.07   0
   6   4  -6   13.78    1.40   0
   6  -4   6   12.16    1.62   0
  -6   4   6   16.81    1.51   0
  -6  -4  -6   16.75    2.17   0
  -6   4  -6    9.18    1.68   0
  -6  -4   6   11.78    1.45   0
   7  -4   6    0.79    1.42   0
   7   4  -6    1.53    1.51   0
   7   4  -6    2.68    1.41   0
  -7  -4  -6    2.38    1.89   0
  -7   4   6    0.78    1.47   0
  -7  -4  -6    3.06    1.92   0
  -7  -4   6    1.21    1.48   0
  -7   4   6    2.20    1.38   0
  -7   4  -6   -0.04    1.47   0
   7  -4  -6    2.82    1.30   0
   8   4  -6    0.45    1.63   0
   8  -4  -6    1.22    1.33   0
   8   4  -6    0.01    1.24   0
  -8   4   6    1.29    1.50   0
  -8  -4  -6    1.32    1.78   0
  -8   4   6    2.45    1.54   0
  -8  -4  -6    0.33    1.98   0
  -8  -4   6    1.41    1.26   0
  -8   4  -6    1.55    1.71   0
  -9   4   6    3.53    1.35   0
   9   4  -6    4.05    1.38   0
  -9   4  -6    2.05    1.68   0
  -9  -4  -6    5.84    2.04   0
  -9   4   6    6.75    1.43   0
  -9  -4  -6    5.95    2.04   0
  -9   4  -6    3.14    1.63   0
   9   4  -6    2.16    1.72   0
  -9  -4   6    3.54    1.57   0
   9  -4  -6    2.33    1.50   0
  10   4  -6   -0.60    1.86   0
 -10   4  -6    0.62    1.73   0
  10   4  -6    0.26    1.47   0
 -10   4  -6    1.01    1.75   0
 -10  -4  -6    1.46    1.90   0
 -10   4   6    0.89    1.67   0
 -10  -4  -6    0.80    1.92   0
 -10  -4   6    1.29    1.71   0
 -10   4   6    0.06    1.62   0
  -1   5  -6   12.96    1.53   0
  -1  -5   6    9.10    1.53   0
   1  -5   6   10.10    1.53   0
  -1   5   6   14.94    1.80   0
  -1   5   6   13.58    1.71   0
   1   5  -6   14.59    1.42   0
  -2  -5   6    0.34    1.39   0
  -2   5  -6   -0.41    1.69   0
   2  -5  -6    1.81    1.34   0
  -2   5   6    0.42    1.42   0
  -2   5   6   -0.11    1.47   0
   2   5  -6   -0.42    1.28   0
   2  -5   6    0.33    1.38   0
   3  -5  -6   -0.05    1.36   0
   3  -5   6    0.75    1.26   0
  -3   5  -6    0.99    1.42   0
  -3   5   6    0.72    1.37   0
  -3   5   6    0.44    1.23   0
   3   5  -6    1.00    1.20   0
  -3  -5   6    1.20    1.31   0
   4  -5  -6    4.44    1.46   0
  -4   5  -6    5.15    1.51   0
  -4   5   6    6.88    1.37   0
  -4   5   6    7.84    1.59   0
   4   5  -6    7.62    1.16   0
   4  -5   6    4.48    1.54   0
  -4  -5   6    4.22    1.27   0
  -5  -5  -6    5.63    2.38   0
[truncated: 202,456 more chars]
