# Supplementary material for: Hirshfeld surface analysis and crystal structure of N-(2-meth­oxy­phen­yl)acetamide
Source: Acta Crystallogr E Crystallogr Commun. 2019 May 21;75(Pt 6):830–3. doi: 10.1107/S2056989019006972 (PMC6658953; doi:10.1107/S2056989019006972)
Supplement: Supplementary file 2 [file e-75-00830-Isup2.hkl]

data_I                                                                          
_shelx_title ' shelxt_a.res in Pbca'                                            
_shelx_refln_list_code          4                                               
_shelx_F_calc_maximum      193.49                                               
_exptl_crystal_F_000       704.00                                               
_reflns_d_resolution_high  0.8108                                               
                                                                                
loop_                                                                           
 _space_group_symop_operation_xyz                                               
 'x, y, z'                                                                      
 '-x+1/2, -y, z+1/2'                                                            
 '-x, y+1/2, -z+1/2'                                                            
 'x+1/2, -y+1/2, -z'                                                            
 '-x, -y, -z'                                                                   
 'x-1/2, y, -z-1/2'                                                             
 'x, -y-1/2, z-1/2'                                                             
 '-x-1/2, y-1/2, z'                                                             
                                                                                
_cell_length_a     9.5115                                                       
_cell_length_b    18.7385                                                       
_cell_length_c    10.0216                                                       
_cell_angle_alpha  90.000                                                       
_cell_angle_beta   90.000                                                       
_cell_angle_gamma  90.000                                                       
                                                                                
_shelx_F_squared_multiplier     1.000                                           
                                                                                
loop_                                                                           
 _refln_index_h                                                                 
 _refln_index_k                                                                 
 _refln_index_l                                                                 
 _refln_F_squared_calc                                                          
 _refln_F_squared_meas                                                          
 _refln_F_squared_sigma                                                         
 _refln_observed_status                                                         
   2   0   0      11165.45      11113.61       207.16 o                         
   4   0   0        204.51        272.21         3.91 o                         
   6   0   0        900.26        917.90         4.81 o                         
   8   0   0       1110.78       1263.36        24.18 o                         
  10   0   0         39.39         58.38         6.18 o                         
   2   1   0        507.92        531.24         7.41 o                         
   4   1   0        205.48        198.40         3.17 o                         
   6   1   0          0.77          4.21         1.92 o                         
   8   1   0         18.17         23.31         2.19 o                         
  10   1   0        147.37        157.41         2.78 o                         
   0   2   0         80.54         87.44         6.39 o                         
   2   2   0       2115.24       1854.62        35.36 o                         
   4   2   0         12.72         10.42         1.94 o                         
   6   2   0        209.31        195.00         2.85 o                         
   8   2   0        129.57        148.70         3.13 o                         
  10   2   0         86.46         91.35         3.78 o                         
   2   3   0      37439.63      36783.29       721.96 o                         
   4   3   0       1276.07       1317.12        26.83 o                         
   6   3   0        123.87        132.42         3.92 o                         
   8   3   0        108.05        117.02         2.24 o                         
  10   3   0        156.96        149.38         3.42 o                         
   0   4   0      25698.57      23713.93        82.45 o                         
   2   4   0      18533.19      17057.88       270.33 o                         
   4   4   0       1819.71       1786.68        54.11 o                         
   6   4   0         16.77         11.86         1.98 o                         
   8   4   0        244.29        276.00         6.63 o                         
  10   4   0         92.18         98.17         3.45 o                         
   2   5   0       7152.79       6679.02       140.95 o                         
   4   5   0       1337.18       1106.40        41.49 o                         
   6   5   0         46.94         44.36         2.30 o                         
   8   5   0        329.58        339.09        19.58 o                         
  10   5   0         62.83         57.98         3.15 o                         
   0   6   0      21508.12      20321.60       908.14 o                         
   2   6   0        819.93        818.28        23.79 o                         
   4   6   0        210.41        214.55         9.91 o                         
   6   6   0        402.91        391.37        22.33 o                         
   8   6   0       1105.49       1099.46        68.38 o                         
  10   6   0         58.05         50.36         3.81 o                         
   2   7   0       4758.27       4786.60       215.63 o                         
   4   7   0        918.53        969.96        60.05 o                         
   6   7   0         57.45         61.76         4.88 o                         
   8   7   0         13.00         17.63         3.13 o                         
  10   7   0          8.43          7.85         2.94 o                         
   0   8   0       1821.18       1935.52       129.06 o                         
   2   8   0        106.36         99.11         5.68 o                         
   4   8   0       3520.21       3529.23       284.18 o                         
   6   8   0        662.27        642.82        66.81 o                         
   8   8   0        122.03        113.28        10.91 o                         
  10   8   0          3.25          4.98         2.80 o                         
   2   9   0        319.37        309.08        19.39 o                         
   4   9   0        277.46        330.45        34.61 o                         
   6   9   0         55.73         59.62         8.27 o                         
   8   9   0        282.89        269.35        37.96 o                         
  10   9   0         22.46         18.28         2.80 o                         
   0  10   0       2745.59       2542.73       209.09 o                         
   2  10   0        134.85        139.09        11.43 o                         
   4  10   0         14.83         16.34         2.21 o                         
   6  10   0        220.03        211.57        26.60 o                         
   8  10   0        159.83        162.34        28.47 o                         
  10  10   0          3.39          2.72         2.70 o                         
   2  11   0        612.24        690.54        63.46 o                         
   4  11   0        104.33        123.05        15.47 o                         
   6  11   0        275.46        298.42        45.47 o                         
   8  11   0         36.36         33.20         5.70 o                         
  10  11   0          2.80          2.60         2.76 o                         
   0  12   0       1074.12       1214.98       133.72 o                         
   2  12   0          0.55          4.88         2.23 o                         
   4  12   0          8.78         12.43         2.35 o                         
   6  12   0        829.42        882.97       133.46 o                         
   8  12   0          0.06          0.40         2.54 o                         
  10  12   0          1.86          5.53         2.91 o                         
   2  13   0         41.55         33.69         4.07 o                         
   4  13   0        129.76        131.36        17.64 o                         
   6  13   0         61.33         60.69        10.21 o                         
   8  13   0         19.08         21.56         2.69 o                         
   0  14   0          5.75          7.75         2.86 o                         
   2  14   0         68.71         87.10        12.87 o                         
   4  14   0        346.90        418.56        69.56 o                         
   6  14   0         20.56         19.18         4.09 o                         
   8  14   0          0.05          2.74         2.60 o                         
   2  15   0         82.87        106.82        15.44 o                         
   4  15   0         24.50         26.43         5.34 o                         
   6  15   0         11.45         10.94         3.10 o                         
   8  15   0         39.10         26.84         5.00 o                         
   0  16   0         32.80         25.13         6.95 o                         
   2  16   0          4.43          4.73         2.40 o                         
   4  16   0          6.94          5.57         2.50 o                         
   6  16   0          0.26          5.16         2.62 o                         
   8  16   0          7.10          7.67         3.29 o                         
   2  17   0         47.36         59.48        10.30 o                         
   4  17   0         26.45         31.94         6.27 o                         
   6  17   0          4.41          7.78         2.67 o                         
   0  18   0          2.18          2.74         3.38 o                         
   2  18   0         54.79         71.55        14.38 o                         
   4  18   0         21.54         25.80         6.24 o                         
   6  18   0          5.80          5.82         2.84 o                         
   2  19   0          2.83          2.72         2.43 o                         
   4  19   0          4.37          6.39         2.66 o                         
   6  19   0          0.00          2.64         2.89 o                         
   0  20   0          0.34          4.99         3.65 o                         
   2  20   0          1.91          3.92         2.68 o                         
   4  20   0          8.08         10.76         2.88 o                         
   2  21   0          5.11          6.21         2.79 o                         
   4  21   0          1.08          4.48         2.94 o                         
   0  22   0          5.80          4.68         4.04 o                         
   2  22   0          1.47          3.21         3.01 o                         
   1   1   1       9259.61       8634.63       190.36 o                         
   2   1   1        422.48        371.59         6.44 o                         
   3   1   1        309.69        304.38         4.23 o                         
   4   1   1         16.84         17.34         1.32 o                         
   5   1   1         45.11         41.70         1.50 o                         
   6   1   1         15.85         20.91         1.45 o                         
   7   1   1         68.57         63.74         1.61 o                         
   8   1   1         10.47         15.27         1.49 o                         
   9   1   1         53.90         57.73         1.61 o                         
  10   1   1         45.13         48.09         1.75 o                         
  11   1   1         10.85         10.82         1.83 o                         
   0   2   1       1442.62       1369.71        36.24 o                         
   1   2   1         32.63         38.44         2.36 o                         
   2   2   1       3255.45       3254.74        32.67 o                         
   3   2   1       1268.69       1309.92        16.16 o                         
   4   2   1        693.08        721.30        11.98 o                         
   5   2   1        167.58        189.90         3.35 o                         
   6   2   1          2.35          5.81         1.37 o                         
   7   2   1         12.21         12.31         1.45 o                         
   8   2   1        526.81        555.89         8.74 o                         
   9   2   1        117.06        131.31         3.15 o                         
  10   2   1          5.12          7.96         1.67 o                         
  11   2   1         80.79         68.45         2.05 o                         
   1   3   1       8319.38       7520.61        91.09 o                         
   2   3   1        175.90        190.69         2.61 o                         
   3   3   1         55.15         62.56         1.71 o                         
   4   3   1        333.97        371.26         6.83 o                         
   5   3   1         25.67         22.63         1.53 o                         
   6   3   1         12.90         15.90         1.46 o                         
   7   3   1          6.43          7.20         1.36 o                         
   8   3   1         12.45         16.14         1.60 o                         
   9   3   1         18.16         17.98         1.58 o                         
  10   3   1          1.78          4.53         1.69 o                         
  11   3   1          3.21          5.84         1.84 o                         
   0   4   1      11828.04      10804.71       130.47 o                         
   1   4   1       4391.28       4355.48        39.06 o                         
   2   4   1        459.25        388.20         4.36 o                         
   3   4   1       2458.93       2445.53        38.05 o                         
   4   4   1       1393.20       1423.60        26.30 o                         
   5   4   1          0.00          1.83         1.43 o                         
   6   4   1        255.31        245.43         5.24 o                         
   7   4   1          6.11          5.90         1.51 o                         
   8   4   1        121.60        129.01         3.39 o                         
   9   4   1         10.75         13.43         1.66 o                         
  10   4   1          1.98          2.80         1.74 o                         
  11   4   1          5.87          6.54         1.86 o                         
   1   5   1        114.42        119.57         2.16 o                         
   2   5   1         20.98         25.80         1.64 o                         
   3   5   1       2409.16       2218.28        36.94 o                         
   4   5   1        694.03        650.44        14.83 o                         
   5   5   1        643.63        669.80        22.48 o                         
   6   5   1         14.93         16.52         1.41 o                         
   7   5   1         29.04         31.19         1.48 o                         
   8   5   1         24.50         28.54         1.67 o                         
   9   5   1        245.51        247.53         9.54 o                         
  10   5   1         96.63         91.31         2.60 o                         
  11   5   1         14.78         12.64         1.91 o                         
   0   6   1         81.36         65.78         2.65 o                         
   1   6   1        255.67        268.15         4.38 o                         
   2   6   1          0.03          1.67         1.62 o                         
   3   6   1        508.11        465.42        13.29 o                         
   4   6   1         31.18         37.04         1.57 o                         
   5   6   1         63.20         77.19         3.43 o                         
   6   6   1         14.46         19.47         1.40 o                         
   7   6   1         71.23         82.48         3.45 o                         
   8   6   1         10.81         12.87         1.62 o                         
   9   6   1         65.30         64.46         2.92 o                         
  10   6   1          2.63          4.81         1.94 o                         
  11   6   1          0.67          3.74         2.03 o                         
   1   7   1        237.60        215.02         5.54 o                         
   2   7   1          6.54          9.58         1.69 o                         
   3   7   1        623.76        531.20        20.02 o                         
   4   7   1          1.52          2.46         1.60 o                         
   5   7   1         79.95         87.30         3.42 o                         
   6   7   1         17.69         15.07         1.61 o                         
   7   7   1        140.13        131.30         6.76 o                         
   8   7   1          2.52          4.97         1.61 o                         
   9   7   1          4.58          5.16         1.76 o                         
  10   7   1         24.90         21.83         1.79 o                         
  11   7   1          0.76          2.91         2.20 o                         
   0   8   1       5877.81       5675.95       198.86 o                         
   1   8   1        180.78        191.07         4.43 o                         
   2   8   1        152.49        130.43         4.79 o                         
   3   8   1         24.63         22.35         1.59 o                         
   4   8   1        503.42        458.69        23.54 o                         
   5   8   1        819.69        851.69        50.81 o                         
   6   8   1         12.45         13.98         1.59 o                         
   7   8   1          3.16          5.50         1.66 o                         
   8   8   1        198.37        214.92        18.20 o                         
   9   8   1          1.84          1.70         1.71 o                         
  10   8   1          1.03          1.45         1.89 o                         
   1   9   1         88.27        100.30         3.20 o                         
   2   9   1         64.00         66.86         3.06 o                         
   3   9   1        215.22        225.51        12.73 o                         
   4   9   1         59.91         51.65         3.17 o                         
   5   9   1        259.57        276.56        19.20 o                         
   6   9   1          1.82          4.34         1.57 o                         
   7   9   1        445.76        459.60        40.13 o                         
   8   9   1         11.86         13.21         1.64 o                         
   9   9   1         26.63         25.32         2.37 o                         
  10   9   1         19.74         17.31         2.03 o                         
   0  10   1         12.53         17.37         2.85 o                         
   1  10   1          6.07          7.49         1.67 o                         
   2  10   1        189.57        208.20        12.54 o                         
   3  10   1          6.32          7.04         1.62 o                         
   4  10   1        122.57        110.00         8.83 o                         
   5  10   1        180.37        175.45        13.72 o                         
   6  10   1          3.21          2.74         1.61 o                         
   7  10   1         72.01         64.31         5.84 o                         
   8  10   1         46.83         44.32         3.91 o                         
   9  10   1          4.19          6.31         1.97 o                         
  10  10   1          1.83          3.05         1.88 o                         
   1  11   1        306.02        352.71        16.78 o                         
   2  11   1        150.09        155.72         9.00 o                         
   3  11   1          6.00          7.20         1.59 o                         
   4  11   1         19.50         19.38         1.66 o                         
   5  11   1         12.39         11.55         1.59 o                         
   6  11   1          2.09          5.44         1.65 o                         
   7  11   1         19.68         16.67         1.67 o                         
   8  11   1          0.56          1.07         1.82 o                         
   9  11   1          2.12          0.85         1.92 o                         
  10  11   1         16.10          8.97         2.00 o                         
   0  12   1        404.41        367.75        22.74 o                         
   1  12   1        109.32         94.37         4.89 o                         
   2  12   1         68.04         62.52         4.69 o                         
   3  12   1          2.66          4.23         1.64 o                         
   4  12   1        100.79        102.18        10.11 o                         
   5  12   1          9.11          9.21         1.58 o                         
   6  12   1         81.32         94.50         9.03 o                         
   7  12   1         12.46         14.08         1.70 o                         
   8  12   1         53.45         52.11         5.16 o                         
   9  12   1         13.68         12.03         2.08 o                         
   1  13   1         60.12         55.76         3.95 o                         
   2  13   1          1.83          1.98         1.67 o                         
   3  13   1         10.51          9.14         1.70 o                         
   4  13   1         22.81         24.57         2.84 o                         
   5  13   1        206.87        223.68        24.01 o                         
   6  13   1          2.57          6.86         1.68 o                         
   7  13   1         34.11         29.29         1.92 o                         
   8  13   1          0.31          2.13         2.01 o                         
   9  13   1          0.74          2.04         1.94 o                         
   0  14   1         55.68         50.61         6.44 o                         
   1  14   1         68.39         68.70         5.53 o                         
   2  14   1          0.53          3.94         1.75 o                         
   3  14   1         53.65         52.18         5.65 o                         
   4  14   1         21.27         26.86         3.12 o                         
   5  14   1         23.28         21.06         1.88 o                         
   6  14   1          0.31          0.33         1.71 o                         
   7  14   1          1.43          1.47         1.82 o                         
   8  14   1         29.16         22.31         2.29 o                         
   9  14   1          4.76          5.29         2.15 o                         
   1  15   1         23.67         31.29         3.62 o                         
   2  15   1         40.40         47.12         6.71 o                         
   3  15   1        160.05        187.17        21.64 o                         
   4  15   1          2.96          3.57         1.73 o                         
   5  15   1          0.44          1.79         1.75 o                         
   6  15   1          0.02          2.91         1.79 o                         
   7  15   1          1.09          2.24         1.84 o                         
   8  15   1          3.35          3.42         1.96 o                         
   0  16   1          0.06          2.53         2.32 o                         
   1  16   1          6.38          6.25         1.62 o                         
   2  16   1         37.40         45.84         4.94 o                         
   3  16   1         28.89         32.57         3.48 o                         
   4  16   1         20.44         20.69         2.54 o                         
   5  16   1          7.08          6.90         1.83 o                         
   6  16   1         11.77         12.08         1.91 o                         
   7  16   1         13.95          9.81         1.96 o                         
   8  16   1          1.45          2.81         2.08 o                         
   1  17   1          7.98          7.52         1.69 o                         
   2  17   1          1.99          4.43         1.66 o                         
   3  17   1         62.23         66.28         8.73 o                         
   4  17   1          5.84          6.79         1.85 o                         
   5  17   1          0.14          1.34         1.81 o                         
   6  17   1          2.90          3.81         1.88 o                         
   7  17   1          0.49          2.73         1.92 o                         
   0  18   1         46.76         57.94         9.36 o                         
   1  18   1         18.81         19.17         2.00 o                         
   2  18   1          5.99          7.37         1.75 o                         
   3  18   1          0.48          3.16         1.83 o                         
   4  18   1          0.01          2.09         1.80 o                         
   5  18   1          2.17          4.83         1.88 o                         
   6  18   1          0.57          1.99         1.93 o                         
   7  18   1          2.80          5.83         2.01 o                         
   1  19   1         14.12         12.55         1.83 o                         
   2  19   1          0.39          1.52         1.74 o                         
   3  19   1          2.21          2.93         1.77 o                         
   4  19   1          0.63          3.50         1.86 o                         
   5  19   1          7.75          8.64         1.99 o                         
   6  19   1          1.15          0.79         2.02 o                         
   0  20   1          0.03          0.84         2.58 o                         
   1  20   1          5.56          7.05         1.81 o                         
   2  20   1          3.31          4.30         1.89 o                         
   3  20   1          0.07          1.87         1.96 o                         
   4  20   1          1.36          2.89         1.96 o                         
   5  20   1          0.00          1.24         2.01 o                         
   1  21   1         13.56         12.52         1.95 o                         
   2  21   1          0.48          2.28         1.98 o                         
   3  21   1          0.06          0.11         1.99 o                         
   4  21   1          0.04          0.73         2.08 o                         
   0  22   1          2.48          8.04         2.86 o                         
   1  22   1          0.37          3.74         1.99 o                         
   2  22   1          2.02          4.28         2.09 o                         
   3  22   1          0.19          0.70         2.09 o                         
   0   0   2          3.93          7.64         5.96 o                         
   1   0   2        472.67        386.74         5.68 o                         
   2   0   2        605.76        471.90        11.91 o                         
   3   0   2       2493.97       2404.60        47.58 o                         
   4   0   2        324.16        320.84         5.57 o                         
   5   0   2       1660.77       1719.02        36.35 o                         
   6   0   2        152.91        171.40         5.71 o                         
   7   0   2         77.44         97.66         3.73 o                         
   8   0   2        194.38        191.97         2.50 o                         
   9   0   2        122.99        122.91         2.68 o                         
  10   0   2          0.12          1.85         2.32 o                         
  11   0   2          0.37          2.54         2.57 o                         
   1   1   2        353.75        321.56         7.00 o                         
   2   1   2       3515.05       3222.20        36.95 o                         
   3   1   2          2.60         10.71         2.06 o                         
   4   1   2         99.72         91.66         1.55 o                         
   5   1   2       1343.41       1426.82        19.75 o                         
   6   1   2         27.66         28.16         1.42 o                         
   7   1   2        674.90        712.88         8.56 o                         
   8   1   2          1.75          3.72         1.51 o                         
   9   1   2         17.81         18.49         1.53 o                         
  10   1   2          6.17          6.92         1.64 o                         
  11   1   2          4.02          6.23         1.80 o                         
   0   2   2      10224.07       8751.53       366.63 o                         
   1   2   2          6.67          5.91         2.39 o                         
   2   2   2       3466.59       3245.98        38.69 o                         
   3   2   2       3202.23       3022.29        34.56 o                         
   4   2   2          5.56          6.06         1.38 o                         
   5   2   2        154.37        150.00         2.56 o                         
   6   2   2         75.13         87.19         2.09 o                         
   7   2   2         26.57         32.25         1.55 o                         
   8   2   2         90.52         86.01         1.81 o                         
   9   2   2        171.66        179.52         5.08 o                         
  10   2   2         27.20         28.93         1.82 o                         
  11   2   2          0.13          0.94         1.86 o                         
   1   3   2        460.53        407.42         6.90 o                         
   2   3   2         92.77         84.44         1.93 o                         
   3   3   2       2203.55       2133.42        31.06 o                         
   4   3   2         58.90         57.75         1.65 o                         
   5   3   2       2346.53       2431.71        56.73 o                         
   6   3   2         18.34         20.62         1.64 o                         
   7   3   2        122.03        119.99         3.68 o                         
   8   3   2         47.20         56.18         1.58 o                         
   9   3   2         32.10         32.56         1.83 o                         
  10   3   2         14.46         15.24         1.78 o                         
  11   3   2          4.41          5.29         1.90 o                         
   0   4   2       9529.08       8610.36       138.77 o                         
   1   4   2        432.16        401.01         6.06 o                         
   2   4   2       1236.96       1256.96        20.14 o                         
   3   4   2         93.84         96.19         1.87 o                         
   4   4   2        141.45        136.97         3.16 o                         
   5   4   2        124.36        115.14         3.35 o                         
   6   4   2         78.22         74.25         2.84 o                         
   7   4   2          8.99         12.57         1.59 o                         
   8   4   2        198.15        207.09         7.29 o                         
   9   4   2         86.95         91.03         3.62 o                         
  10   4   2         11.43         12.25         1.89 o                         
  11   4   2          0.01          1.78         1.90 o                         
   1   5   2        387.67        399.64         6.34 o                         
   2   5   2          2.39          6.70         1.58 o                         
   3   5   2          0.63          2.02         1.58 o                         
   4   5   2        211.93        177.29         5.27 o                         
   5   5   2         45.96         31.53         1.44 o                         
   6   5   2         11.36         11.78         1.46 o                         
   7   5   2          0.27          2.28         1.72 o                         
   8   5   2          0.76          1.69         1.51 o                         
   9   5   2         14.50         15.58         1.71 o                         
  10   5   2         38.96         39.28         2.01 o                         
  11   5   2         14.56         11.88         1.94 o                         
   0   6   2       1041.51        999.55        25.54 o                         
   1   6   2        152.75        136.11         3.28 o                         
   2   6   2         61.26         59.86         1.63 o                         
   3   6   2       3877.03       3963.19        90.49 o                         
   4   6   2        322.01        350.18        11.33 o                         
   5   6   2         16.95         15.93         1.55 o                         
   6   6   2        111.02        130.87         5.74 o                         
   7   6   2         61.61         64.13         3.26 o                         
   8   6   2         15.05         16.64         1.63 o                         
   9   6   2        206.54        210.45         9.64 o                         
  10   6   2          6.08          5.68         1.81 o                         
  11   6   2          1.85          2.22         2.07 o                         
   1   7   2       1546.75       1541.34        42.80 o                         
   2   7   2         15.96         15.56         1.62 o                         
   3   7   2        911.97        954.53        25.13 o                         
   4   7   2          0.14          1.08         1.57 o                         
   5   7   2         64.50         75.79         3.62 o                         
   6   7   2         33.68         36.83         2.13 o                         
   7   7   2          1.51          2.43         1.64 o                         
   8   7   2         48.17         50.56         3.28 o                         
   9   7   2         16.50         16.26         1.72 o                         
  10   7   2         18.17         17.98         1.92 o                         
  11   7   2          4.20          5.24         2.13 o                         
   0   8   2         12.74         13.94         2.24 o                         
   1   8   2        106.04        121.47         4.15 o                         
   2   8   2        253.14        230.11         8.93 o                         
   3   8   2        235.28        211.19         9.65 o                         
   4   8   2        292.77        289.32        12.85 o                         
   5   8   2         81.08         81.67         3.84 o                         
   6   8   2         52.35         48.53         3.40 o                         
   7   8   2          0.09          2.02         1.64 o                         
   8   8   2         39.83         40.65         2.79 o                         
   9   8   2          0.51          1.54         1.85 o                         
  10   8   2          0.00          2.56         1.96 o                         
   1   9   2        129.20        123.33         4.17 o                         
   2   9   2        523.36        552.08        24.03 o                         
   3   9   2         13.94         14.28         1.67 o                         
   4   9   2        123.28        124.27         9.03 o                         
   5   9   2        419.11        407.09        21.71 o                         
   6   9   2         93.96        102.31         7.67 o                         
   7   9   2        120.18        131.05        11.16 o                         
   8   9   2          1.35          3.89         1.72 o                         
   9   9   2          0.14          1.89         1.96 o                         
  10   9   2         11.55         10.35         1.98 o                         
   0  10   2        205.98        218.72        12.55 o                         
   1  10   2         11.57          8.35         1.82 o                         
   2  10   2        125.74        127.71         7.82 o                         
   3  10   2         41.99         36.43         2.87 o                         
   4  10   2          4.62          4.28         1.48 o                         
   5  10   2        128.29        118.64         8.60 o                         
   6  10   2        412.78        400.64        33.53 o                         
   7  10   2          1.41          1.62         1.57 o                         
   8  10   2          8.53          8.51         1.63 o                         
   9  10   2          8.28          6.47         1.93 o                         
  10  10   2          0.03          2.13         2.05 o                         
   1  11   2       1006.49       1103.59        59.23 o                         
   2  11   2         14.42         17.54         1.70 o                         
   3  11   2          1.53          0.95         1.61 o                         
   4  11   2         68.84         75.81         7.92 o                         
   5  11   2         21.07         18.93         1.70 o                         
   6  11   2         54.60         51.94         4.86 o                         
   7  11   2          2.48          6.20         1.85 o                         
   8  11   2          2.05          1.65         1.69 o                         
   9  11   2          3.53          3.81         1.78 o                         
  10  11   2          0.98          4.06         2.14 o                         
   0  12   2        247.99        277.76        21.12 o                         
   1  12   2         55.82         53.61         3.16 o                         
   2  12   2          8.26          8.06         1.69 o                         
   3  12   2         25.62         26.96         1.84 o                         
   4  12   2         52.22         54.57         5.38 o                         
   5  12   2          0.16          1.25         1.66 o                         
   6  12   2         44.87         43.04         4.18 o                         
   7  12   2          3.70          4.21         1.81 o                         
   8  12   2         60.06         61.78         6.71 o                         
   9  12   2         11.03          7.86         1.91 o                         
   1  13   2          0.98          1.22         1.78 o                         
   2  13   2         12.37         12.72         1.80 o                         
   3  13   2         67.30         70.26         8.49 o                         
   4  13   2         30.29         27.02         2.73 o                         
   5  13   2         48.26         45.11         3.78 o                         
   6  13   2          1.75          3.79         1.70 o                         
   7  13   2         12.77         10.90         1.74 o                         
   8  13   2         23.08         18.30         2.04 o                         
   9  13   2         13.59         14.23         2.01 o                         
   0  14   2         16.34         17.56         2.58 o                         
   1  14   2         62.05         63.81         5.03 o                         
   2  14   2          2.13          2.57         1.79 o                         
   3  14   2        195.87        214.89        20.20 o                         
   4  14   2        114.20        106.19         9.40 o                         
   5  14   2          6.23          5.85         1.73 o                         
   6  14   2          1.00          3.10         1.72 o                         
   7  14   2          1.22          2.44         1.80 o                         
   8  14   2          1.91          4.22         2.01 o                         
   9  14   2          0.25          3.59         2.11 o                         
   1  15   2          6.44          6.93         1.82 o                         
   2  15   2         72.88         71.89         6.88 o                         
   3  15   2          3.45          4.02         1.84 o                         
   4  15   2          5.52          6.59         1.83 o                         
   5  15   2          0.22         -0.24         1.76 o                         
   6  15   2          1.68          3.73         1.76 o                         
   7  15   2          0.00          1.01         1.85 o                         
   8  15   2          0.09          0.32         2.13 o                         
   0  16   2         61.03         56.10         5.30 o                         
   1  16   2          2.93          3.62         1.85 o                         
   2  16   2          1.89          2.99         1.86 o                         
   3  16   2          0.42          1.33         1.78 o                         
   4  16   2          2.84          3.03         1.81 o                         
   5  16   2          1.67          3.14         1.85 o                         
   6  16   2          0.18          0.75         1.84 o                         
   7  16   2          0.00          1.16         1.91 o                         
   8  16   2         17.26         13.56         2.19 o                         
   1  17   2         41.29         40.22         3.68 o                         
   2  17   2         10.01          8.20         1.86 o                         
   3  17   2          9.47         10.64         1.86 o                         
   4  17   2          9.68         11.55         1.81 o                         
   5  17   2          0.35          3.80         1.90 o                         
   6  17   2          0.38          2.30         1.97 o                         
   7  17   2          1.52          3.68         2.01 o                         
   0  18   2         52.64         46.61         4.63 o                         
   1  18   2          4.47          6.09         1.91 o                         
   2  18   2         33.90         39.05         5.29 o                         
   3  18   2         13.25         11.81         1.83 o                         
   4  18   2          0.26          1.73         1.80 o                         
   5  18   2          0.70          3.61         1.91 o                         
   6  18   2          0.26          3.22         1.97 o                         
   7  18   2          1.04          3.67         2.10 o                         
   1  19   2         11.54         14.77         1.98 o                         
   2  19   2         10.62         10.90         1.87 o                         
   3  19   2          0.26          2.20         1.81 o                         
   4  19   2          0.01          5.06         1.89 o                         
   5  19   2          0.56          1.14         1.96 o                         
   6  19   2          2.79          3.49         2.08 o                         
   0  20   2          1.14          4.15         2.71 o                         
   1  20   2          0.09          1.91         1.87 o                         
   2  20   2          5.63          6.03         1.89 o                         
   3  20   2          0.98          5.22         1.92 o                         
   4  20   2          0.01          2.46         2.00 o                         
   5  20   2          0.46          3.46         2.02 o                         
   1  21   2          8.11          6.36         2.00 o                         
   2  21   2          0.24          3.01         2.05 o                         
   3  21   2          0.25          1.79         1.96 o                         
   4  21   2          0.37          2.46         2.03 o                         
   0  22   2         32.74         31.65         3.81 o                         
   1  22   2          1.43          3.78         2.12 o                         
   2  22   2          4.39          7.05         2.14 o                         
   3  22   2          0.52          2.22         2.14 o                         
   1   1   3          8.94         12.34         2.74 o                         
   2   1   3         84.44         72.46         6.20 o                         
   3   1   3          7.57          8.94         1.58 o                         
   4   1   3        449.44        416.51         5.36 o                         
   5   1   3         90.68         94.89         1.69 o                         
   6   1   3        202.38        209.10         5.08 o                         
   7   1   3          0.78          2.53         1.51 o                         
   8   1   3          7.44         12.75         1.80 o                         
   9   1   3         38.21         34.45         1.77 o                         
  10   1   3         26.99         28.88         1.82 o                         
  11   1   3          3.51          4.42         1.98 o                         
   0   2   3        628.34        653.18        18.41 o                         
   1   2   3       1115.22       1073.44        23.02 o                         
   2   2   3       2025.57       1936.25        28.18 o                         
   3   2   3        562.14        530.92         5.77 o                         
   4   2   3        181.07        196.22         3.68 o                         
   5   2   3         29.46         27.76         1.45 o                         
   6   2   3        792.51        900.00        24.71 o                         
   7   2   3         93.63         88.83         3.06 o                         
   8   2   3          7.31          5.01         1.64 o                         
   9   2   3         51.30         48.52         2.33 o                         
  10   2   3          7.52         10.89         1.81 o                         
  11   2   3         11.74         10.24         1.96 o                         
   1   3   3          1.71          2.38         2.10 o                         
   2   3   3        150.03        125.61         2.17 o                         
   3   3   3          0.85          1.84         1.48 o                         
   4   3   3        572.14        667.17        13.26 o                         
   5   3   3          8.23          8.43         1.46 o                         
   6   3   3        105.57        115.58         3.66 o                         
   7   3   3         27.74         28.85         1.72 o                         
   8   3   3         14.13         15.41         1.66 o                         
   9   3   3          4.14          5.95         1.80 o                         
  10   3   3          0.24          0.73         1.84 o                         
  11   3   3          0.25          1.31         1.93 o                         
   0   4   3       1628.86       1386.75        11.80 o                         
   1   4   3        376.38        367.66         4.72 o                         
   2   4   3        825.71        792.68        12.22 o                         
   3   4   3        672.09        644.63        14.10 o                         
   4   4   3        229.27        268.90         6.39 o                         
   5   4   3        380.79        393.15        12.09 o                         
   6   4   3         48.10         44.05         1.72 o                         
   7   4   3         62.17         57.15         2.74 o                         
   8   4   3        158.19        158.38         8.55 o                         
   9   4   3         31.20         33.13         1.76 o                         
  10   4   3          6.75          6.82         1.87 o                         
  11   4   3          0.00          2.11         1.91 o                         
   1   5   3        260.74        249.52         5.25 o                         
   2   5   3        282.99        279.64         7.15 o                         
   3   5   3         76.70         72.09         1.70 o                         
   4   5   3         51.37         49.19         1.95 o                         
   5   5   3         12.75         12.17         1.47 o                         
   6   5   3         11.05         12.41         1.48 o                         
   7   5   3         76.46         78.10         4.61 o                         
   8   5   3         97.75        104.29         5.59 o                         
   9   5   3         12.49         11.84         1.72 o                         
  10   5   3          8.78          9.90         1.88 o                         
  11   5   3          0.80          2.17         2.13 o                         
   0   6   3         25.20         35.64         2.55 o                         
   1   6   3         80.12         64.93         2.34 o                         
   2   6   3        778.11        808.20        23.87 o                         
   3   6   3          1.09          2.28         1.69 o                         
   4   6   3        696.51        721.29        26.31 o                         
   5   6   3        110.31        122.26         5.87 o                         
   6   6   3          0.06          1.59         1.56 o                         
   7   6   3         21.87         27.61         2.11 o                         
   8   6   3          1.65          4.07         1.88 o                         
   9   6   3         14.29         14.99         1.79 o                         
  10   6   3         24.89         23.53         1.93 o                         
   1   7   3        149.03        180.36         6.04 o                         
   2   7   3       1246.26       1289.02        41.01 o                         
   3   7   3         92.26         88.31         2.98 o                         
   4   7   3         15.52         11.12         1.59 o                         
   5   7   3        113.04        124.34         6.45 o                         
   6   7   3         55.59         55.65         3.60 o                         
   7   7   3         12.28         14.93         1.67 o                         
   8   7   3          4.65          5.86         1.73 o                         
   9   7   3         23.13         20.80         1.72 o                         
  10   7   3         18.72         16.88         1.98 o                         
   0   8   3         23.48         18.32         2.57 o                         
   1   8   3        303.97        317.99        12.17 o                         
   2   8   3        131.37        128.84         5.15 o                         
   3   8   3         18.57         17.75         1.57 o                         
   4   8   3         85.60         85.88         3.82 o                         
   5   8   3          2.55          6.18         1.55 o                         
   6   8   3         31.34         30.54         2.28 o                         
   7   8   3         33.68         33.01         2.72 o                         
   8   8   3         49.73         52.34         4.28 o                         
   9   8   3         41.68         45.13         3.09 o                         
  10   8   3          0.08          2.93         1.96 o                         
   1   9   3         86.25         75.29         3.44 o                         
   2   9   3        132.57        151.63         7.65 o                         
   3   9   3          0.06          2.27         1.52 o                         
   4   9   3          4.84          9.20         1.50 o                         
   5   9   3          0.06          0.62         1.72 o                         
   6   9   3         16.58         18.04         1.76 o                         
   7   9   3         29.61         29.68         2.70 o                         
   8   9   3          0.04          2.63         1.86 o                         
   9   9   3          2.38          5.13         1.99 o                         
  10   9   3          0.95          3.42         1.99 o                         
   0  10   3        729.36        782.46        33.79 o                         
   1  10   3        146.13        153.10         8.60 o                         
   2  10   3         58.13         69.25         4.53 o                         
   3  10   3        125.25        128.58         9.19 o                         
   4  10   3         11.21         12.36         1.53 o                         
   5  10   3         39.28         37.93         3.23 o                         
   6  10   3          2.75          4.27         1.66 o                         
   7  10   3          1.70          3.50         1.78 o                         
   8  10   3         33.52         33.40         3.52 o                         
   9  10   3          9.66          8.87         1.83 o                         
  10  10   3          0.95          1.60         2.04 o                         
   1  11   3        264.44        284.97        14.47 o                         
   2  11   3          6.88          8.75         1.61 o                         
   3  11   3         48.92         57.28         4.04 o                         
   4  11   3         15.84         12.18         1.75 o                         
   5  11   3          1.06          2.48         1.69 o                         
   6  11   3          3.38          5.76         1.76 o                         
   7  11   3         14.12         16.48         1.86 o                         
   8  11   3          0.72          4.20         1.74 o                         
   9  11   3         10.71         11.22         2.07 o                         
   0  12   3         10.93         11.35         2.34 o                         
   1  12   3         46.04         39.08         2.59 o                         
   2  12   3          0.01          1.15         1.75 o                         
   3  12   3         18.77         17.59         1.79 o                         
   4  12   3          0.94          4.01         1.72 o                         
   5  12   3          0.11          1.64         1.74 o                         
   6  12   3          1.08          2.55         1.82 o                         
   7  12   3          4.14          5.58         1.89 o                         
   8  12   3          1.33          2.01         1.80 o                         
   9  12   3          0.15          0.55         1.98 o                         
   1  13   3          0.29          1.28         1.92 o                         
   2  13   3          0.43          3.97         1.75 o                         
   3  13   3         13.25         11.31         1.77 o                         
   4  13   3          6.06          5.96         1.77 o                         
   5  13   3         50.97         45.15         5.00 o                         
   6  13   3          4.31          4.21         1.79 o                         
   7  13   3          9.31          7.34         2.04 o                         
   8  13   3          4.22          6.32         1.96 o                         
   9  13   3          6.70          5.23         2.05 o                         
   0  14   3        199.42        171.16        18.40 o                         
   1  14   3          5.86          7.12         1.83 o                         
   2  14   3          3.22          2.32         1.79 o                         
   3  14   3         35.10         33.57         3.34 o                         
   4  14   3          7.00          8.43         1.76 o                         
   5  14   3         23.57         22.02         2.16 o                         
   6  14   3          0.77          3.60         1.79 o                         
   7  14   3          2.98          3.64         2.10 o                         
   8  14   3          5.23          5.37         2.01 o                         
   1  15   3         35.51         30.42         2.60 o                         
   2  15   3         44.23         38.27         3.46 o                         
   3  15   3          0.66          3.37         1.85 o                         
   4  15   3          1.30          2.97         1.86 o                         
   5  15   3          8.78          7.74         1.86 o                         
   6  15   3          0.12          2.94         1.95 o                         
   7  15   3          5.43          4.58         2.02 o                         
   8  15   3          0.03          1.48         1.94 o                         
   0  16   3          7.37          5.93         2.73 o                         
   1  16   3         25.50         23.17         2.00 o                         
   2  16   3          0.04          3.55         1.86 o                         
   3  16   3          4.76          6.68         1.90 o                         
   4  16   3          0.71          1.42         1.85 o                         
   5  16   3          0.01          2.36         1.85 o                         
   6  16   3          1.71          2.44         1.97 o                         
   7  16   3          0.26          2.51         2.09 o                         
   1  17   3         11.75          9.64         1.90 o                         
   2  17   3         25.23         21.63         1.98 o                         
   3  17   3         16.86         12.50         1.96 o                         
   4  17   3          1.22          2.74         1.87 o                         
   5  17   3          0.35          1.15         1.93 o                         
   6  17   3          4.57          2.68         1.90 o                         
   7  17   3          2.32          2.31         2.03 o                         
   0  18   3          8.35          9.88         2.90 o                         
   1  18   3         17.13         13.92         1.98 o                         
   2  18   3          0.07          3.51         1.98 o                         
   3  18   3          4.37          3.39         1.96 o                         
   4  18   3          3.71          4.75         1.99 o                         
   5  18   3          2.43          3.37         1.99 o                         
   6  18   3          0.00          2.61         1.96 o                         
   1  19   3          3.66          4.30         2.04 o                         
   2  19   3          0.54          2.76         2.03 o                         
   3  19   3          2.09          5.09         2.05 o                         
   4  19   3          1.76          4.62         2.03 o                         
   5  19   3          0.95          1.64         2.03 o                         
   6  19   3          0.31          3.36         2.11 o                         
   0  20   3          0.84          5.57         3.15 o                         
   1  20   3          0.31          2.97         2.02 o                         
   2  20   3          0.90          2.99         2.04 o                         
   3  20   3          0.01          1.70         1.99 o                         
   4  20   3          0.77          2.67         2.02 o                         
   5  20   3          0.28          2.07         2.15 o                         
   1  21   3         16.44         18.07         2.17 o                         
   2  21   3          0.05          3.07         1.97 o                         
   3  21   3          2.48          4.12         2.13 o                         
   0  22   3          2.34          4.84         3.08 o                         
   1  22   3          0.90          3.05         2.17 o                         
   2  22   3          0.26          3.17         2.12 o                         
   0   0   4       4570.52       4417.02        64.40 o                         
   1   0   4       5430.60       5366.74       113.17 o                         
   2   0   4        131.98        126.85         5.03 o                         
   3   0   4         92.37         92.02         3.46 o                         
   4   0   4         88.63         80.45         2.41 o                         
   5   0   4          3.20          4.77         2.02 o                         
   6   0   4          2.84          3.82         2.10 o                         
   7   0   4        135.42        132.53         6.01 o                         
   8   0   4        125.90        122.31        12.02 o                         
   9   0   4        125.40        116.14         3.10 o                         
  10   0   4          6.65          6.43         2.81 o                         
  11   0   4          9.56          7.46         3.02 o                         
   1   1   4         38.66        154.46        30.07 o                         
   2   1   4         12.39         15.12         2.00 o                         
   3   1   4        520.20        547.01         9.40 o                         
   4   1   4          5.77          9.43         1.51 o                         
   5   1   4         47.41         46.78         1.68 o                         
   6   1   4          8.77         11.58         1.73 o                         
   7   1   4         73.08         73.53         2.66 o                         
   8   1   4         16.22         21.24         1.82 o                         
   9   1   4         30.25         28.73         2.21 o                         
  10   1   4         15.23         14.69         1.98 o                         
  11   1   4          0.77          2.54         2.13 o                         
   0   2   4        818.52        719.66        21.99 o                         
   1   2   4         18.51         27.61         5.92 o                         
   2   2   4          2.15          1.51         1.96 o                         
   3   2   4        176.79        173.17         2.62 o                         
   4   2   4        119.40        123.92         2.35 o                         
   5   2   4        268.73        253.38         5.53 o                         
   6   2   4         25.49         26.45         1.73 o                         
   7   2   4         37.45         33.37         1.96 o                         
   8   2   4          0.30          1.72         1.68 o                         
   9   2   4          1.95          4.80         1.96 o                         
  10   2   4          0.01          2.36         1.89 o                         
  11   2   4          0.28          2.30         2.09 o                         
   1   3   4       1744.07       1730.76        23.94 o                         
   2   3   4        272.33        255.47         6.88 o                         
   3   3   4        133.22        144.67         2.95 o                         
   4   3   4        110.47        119.20         2.99 o                         
   5   3   4          1.21          4.07         1.61 o                         
   6   3   4         10.01          9.49         1.67 o                         
   7   3   4         25.57         25.33         1.77 o                         
   8   3   4          4.62          4.95         1.71 o                         
   9   3   4         21.77         20.22         2.03 o                         
  10   3   4         61.24         58.57         3.38 o                         
   0   4   4        332.27        351.15        11.21 o                         
   1   4   4          3.31          4.72         2.02 o                         
   2   4   4        797.32        811.01        17.62 o                         
   3   4   4        337.18        331.42         7.72 o                         
   4   4   4          2.34          1.33         1.55 o                         
   5   4   4         92.53         96.46         3.17 o                         
   6   4   4         22.09         24.10         1.57 o                         
   7   4   4          9.70          9.46         1.60 o                         
   8   4   4          6.46          4.26         1.61 o                         
   9   4   4          5.22          6.33         1.81 o                         
  10   4   4          1.41          3.87         2.03 o                         
   1   5   4         21.81         21.25         2.01 o                         
   2   5   4          3.49          3.87         1.95 o                         
   3   5   4          8.08          9.05         1.75 o                         
   4   5   4         14.08         15.18         1.71 o                         
   5   5   4          4.75          6.31         1.48 o                         
   6   5   4         26.94         30.59         1.65 o                         
   7   5   4          5.72          5.38         1.54 o                         
   8   5   4          0.19          2.69         1.81 o                         
   9   5   4         12.79         14.20         1.78 o                         
  10   5   4          1.07          1.62         1.89 o                         
   0   6   4         38.31         33.05         2.90 o                         
   1   6   4        517.47        524.41        21.51 o                         
   2   6   4        828.55        791.32        29.36 o                         
   3   6   4        147.31        125.70         6.35 o                         
   4   6   4         16.28         20.59         1.65 o                         
   5   6   4        192.65        187.79         9.80 o                         
   6   6   4         27.71         32.53         1.98 o                         
   7   6   4        126.06        126.07         7.73 o                         
   8   6   4         54.55         52.46         3.62 o                         
   9   6   4         21.16         19.78         1.86 o                         
  10   6   4          5.52          8.52         1.95 o                         
   1   7   4        169.62        154.55         7.21 o                         
   2   7   4        131.30        120.09         4.44 o                         
   3   7   4          5.00          5.60         1.77 o                         
   4   7   4         41.97         47.30         3.02 o                         
   5   7   4         65.40         66.48         4.20 o                         
   6   7   4          5.81          7.43         1.55 o                         
   7   7   4         12.17         14.86         1.60 o                         
   8   7   4          1.30          4.64         1.72 o                         
   9   7   4          2.40          2.63         2.08 o                         
  10   7   4          2.42          4.86         1.86 o                         
   0   8   4        523.89        580.51        30.79 o                         
   1   8   4        396.09        404.33        20.66 o                         
   2   8   4         84.77        105.10         4.68 o                         
   3   8   4         61.70         51.33         3.79 o                         
   4   8   4        193.09        222.93        13.68 o                         
   5   8   4          6.19          7.80         1.70 o                         
   6   8   4          4.85          4.73         1.71 o                         
   7   8   4          1.66          2.02         1.73 o                         
   8   8   4          5.92          5.54         1.75 o                         
   9   8   4          0.14          2.21         1.95 o                         
  10   8   4          2.11          3.91         1.92 o                         
   1   9   4          8.55          6.89         1.81 o                         
   2   9   4         14.01         11.97         1.71 o                         
   3   9   4        111.71        108.83         6.43 o                         
   4   9   4          4.60          3.84         1.67 o                         
   5   9   4          6.80          9.93         1.62 o                         
   6   9   4         18.06         15.28         1.70 o                         
   7   9   4          1.27          3.91         1.81 o                         
   8   9   4          9.07          7.77         1.84 o                         
   9   9   4         33.35         30.97         2.85 o                         
  10   9   4          3.99          5.25         2.06 o                         
   0  10   4         19.61         18.95         2.59 o                         
   1  10   4        246.85        243.86        16.51 o                         
   2  10   4         13.16          9.75         1.73 o                         
   3  10   4          0.01          2.59         1.65 o                         
   4  10   4        153.62        177.09        14.63 o                         
   5  10   4          5.07          5.03         1.63 o                         
   6  10   4          0.25          4.16         1.80 o                         
   7  10   4          1.17          3.16         1.84 o                         
   8  10   4          0.90          2.77         1.91 o                         
   9  10   4         13.18         14.94         2.09 o                         
   1  11   4        165.44        172.79        12.63 o                         
   2  11   4         19.01         21.11         2.28 o                         
   3  11   4        100.44        102.82         7.20 o                         
   4  11   4         55.65         61.41         5.42 o                         
   5  11   4         22.11         23.14         1.89 o                         
   6  11   4         14.66         15.66         2.30 o                         
   7  11   4          0.37          2.39         1.76 o                         
   8  11   4          1.87          3.93         1.95 o                         
   9  11   4          0.09          3.12         2.01 o                         
   0  12   4          0.52          4.40         2.50 o                         
   1  12   4          0.22          0.72         1.81 o                         
   2  12   4         91.80         87.94         6.58 o                         
   3  12   4         58.64         63.76         5.12 o                         
   4  12   4         24.45         22.93         1.72 o                         
   5  12   4         57.73         54.21         6.00 o                         
   6  12   4         62.10         62.51         7.90 o                         
   7  12   4         13.89         11.81         1.92 o                         
   8  12   4          0.00          2.86         2.05 o                         
   9  12   4          0.84          1.97         2.10 o                         
   1  13   4         39.31         34.01         2.75 o                         
   2  13   4         19.35         18.52         2.32 o                         
   3  13   4          3.23          3.29         1.69 o                         
   4  13   4          1.84          2.76         1.81 o                         
   5  13   4         11.90         11.24         2.00 o                         
   6  13   4         18.24         15.23         1.95 o                         
   7  13   4         17.22         16.31         2.07 o                         
   8  13   4          1.50          3.02         2.12 o                         
   0  14   4          7.46          6.24         2.64 o                         
   1  14   4         23.18         26.22         2.47 o                         
   2  14   4          3.82          6.13         1.91 o                         
   3  14   4         17.25         10.62         1.88 o                         
   4  14   4          0.52          0.50         1.83 o                         
   5  14   4          5.64          4.71         1.97 o                         
   6  14   4         11.85          9.89         2.02 o                         
   7  14   4          6.37          5.55         2.01 o                         
   8  14   4          0.11          4.07         2.20 o                         
   1  15   4          8.24          6.23         2.09 o                         
   2  15   4          0.01          0.66         1.99 o                         
   3  15   4          5.48          6.63         1.91 o                         
   4  15   4          2.34          3.66         1.90 o                         
   5  15   4          0.69          0.47         1.86 o                         
   6  15   4          7.04          6.13         2.06 o                         
   7  15   4          1.61          1.38         2.01 o                         
   8  15   4          0.50          0.91         1.99 o                         
   0  16   4          1.78          5.41         2.71 o                         
   1  16   4          0.61          1.75         1.99 o                         
   2  16   4          0.84          1.28         2.02 o                         
   3  16   4         12.45         10.57         2.01 o                         
   4  16   4         44.32         37.45         3.94 o                         
   5  16   4          1.62          2.53         1.92 o                         
   6  16   4         11.78          6.71         2.14 o                         
   7  16   4          0.08          2.95         2.11 o                         
   1  17   4          2.27          1.84         2.03 o                         
   2  17   4          0.41          1.67         2.06 o                         
   3  17   4          3.36          5.09         1.95 o                         
   4  17   4          0.58          2.49         2.00 o                         
   5  17   4          6.14          2.92         2.01 o                         
   6  17   4          0.94          1.08         2.21 o                         
   0  18   4          0.19          0.97         2.94 o                         
   1  18   4          8.38         10.95         2.07 o                         
   2  18   4          6.75          4.39         2.13 o                         
   3  18   4          0.40          1.49         1.97 o                         
   4  18   4          1.04          4.47         2.10 o                         
   5  18   4          0.43          0.55         2.08 o                         
   6  18   4          0.08          4.18         2.22 o                         
   1  19   4          0.70          2.99         2.12 o                         
   2  19   4          5.93          5.84         2.15 o                         
   3  19   4          5.21          6.84         2.08 o                         
   4  19   4          0.48         -0.26         2.13 o                         
   5  19   4          4.13          5.46         2.23 o                         
   0  20   4          0.03          1.87         3.10 o                         
   1  20   4          0.09          4.03         2.30 o                         
   2  20   4          2.01          4.37         2.27 o                         
   3  20   4          1.18          2.04         2.14 o                         
   4  20   4          1.24          3.12         2.23 o                         
   1  21   4          0.01          0.96         2.33 o                         
   2  21   4          0.71          3.01         2.35 o                         
   3  21   4          1.90          4.32         2.38 o                         
   1   1   5       2085.42       2267.41        74.25 o                         
   2   1   5        214.03        214.40         6.68 o                         
   3   1   5         40.56         45.50         1.89 o                         
   4   1   5         38.10         48.46         3.32 o                         
   5   1   5         14.10          9.61         1.59 o                         
   6   1   5         10.06          9.93         1.76 o                         
   7   1   5          8.01          8.52         1.81 o                         
   8   1   5          1.68          3.97         1.78 o                         
   9   1   5         34.93         27.47         2.01 o                         
  10   1   5          3.97          6.93         2.27 o                         
   0   2   5        512.32        467.15        18.03 o                         
   1   2   5       1004.79       1041.44        26.21 o                         
   2   2   5        897.95        891.00        21.74 o                         
   3   2   5         83.20         73.41         2.07 o                         
   4   2   5        571.85        599.89        14.44 o                         
   5   2   5         71.92         67.79         2.30 o                         
   6   2   5         17.42         20.53         1.80 o                         
   7   2   5         68.10         65.23         3.30 o                         
   8   2   5          0.35          3.86         1.79 o                         
   9   2   5         60.14         50.87         3.46 o                         
  10   2   5         18.61         14.87         2.46 o                         
   1   3   5        386.58        413.24        16.53 o                         
   2   3   5         81.27         74.03         3.52 o                         
   3   3   5        180.58        188.43         7.03 o                         
   4   3   5         67.91         69.84         2.67 o                         
   5   3   5          5.07          8.09         1.66 o                         
   6   3   5          2.39          4.55         1.68 o                         
   7   3   5          3.87          5.52         1.78 o                         
   8   3   5         33.18         29.65         2.13 o                         
   9   3   5          0.01          0.51         1.85 o                         
  10   3   5          2.05          1.21         2.30 o                         
   0   4   5       1393.74       1324.36        61.96 o                         
   1   4   5        866.27        921.23        42.17 o                         
   2   4   5          2.68          6.09         2.00 o                         
   3   4   5        202.48        204.87        10.57 o                         
   4   4   5         65.24         68.94         2.24 o                         
   5   4   5        290.19        280.01        13.06 o                         
   6   4   5          2.19          2.75         1.65 o                         
   7   4   5         89.24         89.55         5.65 o                         
   8   4   5          0.70          2.76         1.83 o                         
   9   4   5          0.86          1.73         1.88 o                         
  10   4   5          2.21          5.62         2.17 o                         
   1   5   5        644.20        707.88        30.29 o                         
   2   5   5        362.24        362.73        15.46 o                         
   3   5   5          0.22          2.11         1.94 o                         
   4   5   5        190.16        200.45        10.93 o                         
   5   5   5         46.74         48.67         2.73 o                         
   6   5   5        104.28        114.22         7.43 o                         
   7   5   5         13.37         11.07         1.75 o                         
   8   5   5         22.93         23.19         2.41 o                         
   9   5   5         58.30         50.36         4.99 o                         
  10   5   5          5.00          8.47         2.14 o                         
   0   6   5        489.20        483.44        39.04 o                         
   1   6   5          2.96          1.91         2.04 o                         
   2   6   5         65.70         61.03         3.27 o                         
   3   6   5         10.93         13.05         1.89 o                         
   4   6   5          2.05          4.47         1.91 o                         
   5   6   5         26.54         27.72         1.92 o                         
   6   6   5        118.65        117.95         7.49 o                         
   7   6   5          1.97          2.22         1.73 o                         
   8   6   5          2.47          3.88         1.85 o                         
   9   6   5          7.12          4.50         2.09 o                         
  10   6   5          2.10          4.25         2.24 o                         
   1   7   5         36.41         39.28         2.81 o                         
   2   7   5        474.87        454.75        26.09 o                         
   3   7   5          5.44          6.98         1.91 o                         
   4   7   5         11.52         12.31         1.86 o                         
   5   7   5         46.03         47.04         3.38 o                         
   6   7   5          3.89          4.13         1.72 o                         
   7   7   5          3.24          4.35         1.72 o                         
   8   7   5          3.27          4.56         1.84 o                         
   9   7   5          5.76          6.76         2.15 o                         
  10   7   5          9.64         10.39         2.31 o                         
   0   8   5        179.30        194.41        16.96 o                         
   1   8   5        543.49        569.29        28.95 o                         
   2   8   5          9.94         10.25         1.93 o                         
   3   8   5         16.00         20.42         1.95 o                         
   4   8   5        225.29        235.83        17.69 o                         
   5   8   5        120.05        139.08        12.17 o                         
   6   8   5          2.33          3.65         1.81 o                         
   7   8   5         30.94         36.67         4.14 o                         
   8   8   5          0.03          0.82         2.01 o                         
   9   8   5          5.52          6.17         2.22 o                         
   1   9   5         10.25         11.29         1.92 o                         
   2   9   5          0.45          2.98         1.85 o                         
   3   9   5         72.11         78.25         5.41 o                         
   4   9   5          0.71          1.86         1.87 o                         
   5   9   5         40.31         36.75         3.48 o                         
   6   9   5          2.61          5.82         1.76 o                         
   7   9   5         63.43         59.95         7.06 o                         
   8   9   5         10.78          8.72         2.07 o                         
   9   9   5          9.36          7.06         2.16 o                         
   0  10   5         51.65         54.34         5.62 o                         
   1  10   5         11.54         13.64         1.88 o                         
   2  10   5          5.25          5.21         1.85 o                         
   3  10   5         10.58         11.11         1.91 o                         
   4  10   5         11.70         11.04         2.04 o                         
   5  10   5          5.14          6.15         1.91 o                         
   6  10   5         18.00         21.86         2.42 o                         
   7  10   5         31.15         30.73         3.59 o                         
   8  10   5          0.77          3.40         1.98 o                         
   9  10   5          0.19          4.48         2.14 o                         
   1  11   5        156.77        162.88        13.94 o                         
   2  11   5         12.69         14.52         1.99 o                         
   3  11   5          1.16          3.27         1.93 o                         
   4  11   5          0.25          2.54         1.91 o                         
   5  11   5          5.95          6.25         1.94 o                         
   6  11   5         14.66         15.09         1.87 o                         
   7  11   5         12.58          9.49         1.87 o                         
   8  11   5          0.00          2.21         2.11 o                         
   9  11   5          5.04          6.23         2.18 o                         
   0  12   5        137.21        125.97        17.77 o                         
   1  12   5          0.03          2.07         1.80 o                         
   2  12   5          0.05          2.14         1.79 o                         
   3  12   5          0.80          3.32         1.97 o                         
   4  12   5         27.75         32.04         2.79 o                         
   5  12   5          0.07          2.15         1.94 o                         
   6  12   5         12.73          9.69         1.97 o                         
   7  12   5          1.53          3.78         2.00 o                         
   8  12   5          0.92          1.81         2.01 o                         
   1  13   5          2.29          0.51         1.82 o                         
   2  13   5         11.81          9.61         1.82 o                         
   3  13   5         28.52         28.97         2.09 o                         
   4  13   5          2.76          2.82         1.92 o                         
   5  13   5         39.67         47.26         5.94 o                         
   6  13   5          0.00          2.96         1.92 o                         
   7  13   5          5.23          3.80         2.15 o                         
   8  13   5          4.21          4.15         2.15 o                         
   0  14   5         46.05         50.43         8.03 o                         
   1  14   5         24.89         26.86         2.60 o                         
   2  14   5          5.98          6.81         1.99 o                         
   3  14   5          6.38          8.69         1.90 o                         
   4  14   5          8.98         10.27         2.17 o                         
   5  14   5          1.08          4.46         1.99 o                         
   6  14   5          2.14          3.23         2.05 o                         
   7  14   5         13.47         12.77         2.13 o                         
   8  14   5          1.17          2.52         2.21 o                         
   1  15   5         29.01         26.17         3.15 o                         
   2  15   5         77.20         75.49         8.02 o                         
   3  15   5          4.09          5.20         1.88 o                         
   4  15   5          3.59          4.46         2.31 o                         
   5  15   5          0.92          1.14         2.43 o                         
   6  15   5          3.18          2.79         2.08 o                         
   7  15   5          0.48          1.64         2.25 o                         
   0  16   5          4.73          4.28         2.80 o                         
   1  16   5          3.45          6.14         2.12 o                         
   2  16   5          2.95          3.27         2.19 o                         
   3  16   5          9.51          9.75         2.22 o                         
   4  16   5          5.23          4.61         2.21 o                         
   5  16   5          0.18          1.57         2.49 o                         
   6  16   5          1.76          3.05         2.21 o                         
   7  16   5          2.43          3.81         2.29 o                         
   1  17   5          3.12          5.38         2.23 o                         
   2  17   5          0.00          0.86         2.17 o                         
   3  17   5         10.43          8.01         2.19 o                         
   4  17   5          0.85          1.76         2.14 o                         
   5  17   5          2.11          0.84         1.97 o                         
   6  17   5          0.68          3.43         2.20 o                         
   0  18   5          2.65          5.01         3.01 o                         
   1  18   5          0.07          3.26         2.24 o                         
   2  18   5          5.58          4.06         2.24 o                         
   3  18   5          2.53          2.84         2.30 o                         
   4  18   5         18.46         15.67         2.35 o                         
   5  18   5          0.08          2.59         2.54 o                         
   1  19   5          0.91          0.45         2.35 o                         
   2  19   5          0.16          2.43         2.24 o                         
   3  19   5          2.20          3.43         2.38 o                         
   4  19   5          3.11          4.07         2.50 o                         
   0  20   5          1.04          1.05         3.44 o                         
   1  20   5          2.68          7.24         2.35 o                         
   2  20   5          0.01          0.83         2.40 o                         
   3  20   5          0.01          2.70         2.38 o                         
   1  21   5          0.86          1.99         2.50 o                         
   0   0   6        216.00        217.66        30.94 o                         
   1   0   6         42.51         42.83         4.55 o                         
   2   0   6         32.26         42.74         3.17 o                         
   3   0   6         32.21         38.28         3.59 o                         
   4   0   6       1033.83       1031.55        58.69 o                         
   5   0   6        499.99        483.10        34.92 o                         
   6   0   6         11.97         16.48         2.58 o                         
   7   0   6          3.95          6.34         2.55 o                         
   8   0   6          8.08          8.79         2.94 o                         
   9   0   6          0.44          1.98         2.61 o                         
  10   0   6          0.34          4.24         2.94 o                         
   1   1   6          0.02          4.07         2.22 o                         
   2   1   6        132.11        146.89         4.59 o                         
   3   1   6        101.17        121.52         3.90 o                         
   4   1   6        128.47        142.11         9.19 o                         
   5   1   6         27.45         42.19         3.91 o                         
   6   1   6          0.54          6.63         1.90 o                         
   7   1   6         88.96         75.78         3.77 o                         
   8   1   6         60.46         59.58         3.20 o                         
   9   1   6          3.22          4.08         2.06 o                         
  10   1   6          5.65          4.02         2.15 o                         
   0   2   6         41.10         45.87         3.27 o                         
   1   2   6        170.31        162.01         6.67 o                         
   2   2   6          0.11          3.57         2.16 o                         
   3   2   6         78.75         77.07         2.79 o                         
   4   2   6         30.92         33.96         2.09 o                         
   5   2   6         11.72          9.21         1.79 o                         
   6   2   6        148.64        149.31         9.55 o                         
   7   2   6          8.33         11.14         1.80 o                         
   8   2   6          9.50          8.49         1.97 o                         
   9   2   6         27.71         20.75         2.04 o                         
  10   2   6          0.42          3.62         2.20 o                         
   1   3   6          3.57          6.13         2.45 o                         
   2   3   6        200.29        201.06        10.55 o                         
   3   3   6         41.67         48.02         2.97 o                         
   4   3   6          2.54          4.51         2.06 o                         
   5   3   6         44.92         41.41         2.38 o                         
   6   3   6        162.77        170.87        10.20 o                         
   7   3   6         16.68         17.70         1.85 o                         
   8   3   6          7.40          4.48         1.85 o                         
   9   3   6          4.19          6.56         2.02 o                         
  10   3   6          6.74          4.00         2.28 o                         
   0   4   6         34.43         35.31         3.60 o                         
   1   4   6        192.42        200.14        10.40 o                         
   2   4   6        132.65        141.97         9.31 o                         
   3   4   6          5.33          7.59         1.92 o                         
   4   4   6         68.73         70.86         3.89 o                         
   5   4   6         36.55         41.47         1.85 o                         
   6   4   6         56.94         53.98         3.37 o                         
   7   4   6          4.10          6.69         1.84 o                         
   8   4   6          4.32          4.33         1.95 o                         
   9   4   6         18.95         15.86         1.96 o                         
  10   4   6          2.30          2.47         2.24 o                         
   1   5   6         46.99         50.14         3.25 o                         
   2   5   6          0.06          1.17         2.08 o                         
   3   5   6          0.00          2.83         1.92 o                         
   4   5   6         18.83         24.40         2.34 o                         
   5   5   6         29.88         27.32         1.83 o                         
   6   5   6          3.28          4.02         1.76 o                         
   7   5   6         25.16         28.66         1.88 o                         
   8   5   6          0.91          1.06         2.03 o                         
   9   5   6          6.31          6.15         2.15 o                         
   0   6   6          7.44          2.32         3.41 o                         
   1   6   6         23.09         25.70         2.18 o                         
   2   6   6         22.48         24.48         2.11 o                         
   3   6   6        296.61        295.79        22.78 o                         
   4   6   6        716.12        728.43        50.28 o                         
   5   6   6          4.35          5.53         1.80 o                         
   6   6   6        113.17        107.13         7.38 o                         
   7   6   6          1.66          5.74         1.83 o                         
   8   6   6         50.64         46.51         4.08 o                         
   9   6   6         24.46         20.63         2.17 o                         
   1   7   6         51.86         56.78         4.69 o                         
   2   7   6          0.01          0.86         1.99 o                         
   3   7   6         50.50         40.48         3.24 o                         
   4   7   6        106.63        114.86        10.79 o                         
   5   7   6          0.44          2.53         1.92 o                         
   6   7   6         46.84         41.96         4.32 o                         
   7   7   6          6.24          6.85         1.85 o                         
   8   7   6          5.75          4.14         1.94 o                         
   9   7   6          0.01          2.35         2.21 o                         
   0   8   6         47.17         56.23         7.16 o                         
   1   8   6          0.06          2.02         2.09 o                         
   2   8   6          4.76          5.14         2.02 o                         
   3   8   6          1.56          1.99         2.02 o                         
   4   8   6          2.47          5.22         1.98 o                         
   5   8   6         54.31         57.13         5.09 o                         
   6   8   6         19.59         19.12         2.06 o                         
   7   8   6          6.50          6.02         1.88 o                         
   8   8   6         16.76         16.04         2.04 o                         
   9   8   6          1.94          2.48         2.27 o                         
   1   9   6          0.97          2.41         1.88 o                         
   2   9   6         34.15         29.05         3.73 o                         
   3   9   6         70.80         76.40         8.50 o                         
   4   9   6         46.80         49.56         6.59 o                         
   5   9   6          2.21          4.91         2.10 o                         
   6   9   6         18.51         21.09         2.35 o                         
   7   9   6          0.19          2.41         1.93 o                         
   8   9   6         12.97         13.69         2.04 o                         
   9   9   6          0.51          0.58         2.25 o                         
   0  10   6         15.60         23.74         3.81 o                         
   1  10   6          5.64          4.66         1.96 o                         
   2  10   6        203.67        227.81        23.46 o                         
   3  10   6         82.52         91.09         9.98 o                         
   4  10   6        173.94        203.42        27.58 o                         
   5  10   6         15.02         16.65         2.07 o                         
   6  10   6         37.49         35.58         4.74 o                         
   7  10   6          4.25          5.42         1.98 o                         
   8  10   6          5.03          4.61         2.02 o                         
   1  11   6        122.79        135.87        11.91 o                         
   2  11   6         65.82         71.31         7.48 o                         
   3  11   6          0.71          3.51         1.92 o                         
   4  11   6         11.39         11.02         2.04 o                         
   5  11   6          0.79          3.44         2.10 o                         
   6  11   6          1.17          3.65         1.95 o                         
   7  11   6          0.83          2.15         2.09 o                         
   8  11   6          2.22          2.41         2.30 o                         
   0  12   6         17.54         24.11         6.17 o                         
   1  12   6         50.57         55.71         6.92 o                         
   2  12   6          9.16         11.10         2.03 o                         
   3  12   6          5.62          8.00         1.98 o                         
   4  12   6         16.09         18.72         2.69 o                         
   5  12   6          0.09          2.15         2.02 o                         
   6  12   6          0.98          2.46         1.90 o                         
   7  12   6          0.51          2.61         2.07 o                         
   8  12   6          0.31          3.68         2.27 o                         
   1  13   6         42.29         48.34         5.61 o                         
   2  13   6         33.73         37.63         4.14 o                         
   3  13   6          0.04          2.78         2.06 o                         
   4  13   6          0.78          2.76         2.10 o                         
   5  13   6          2.28          1.18         2.06 o                         
   6  13   6          8.84         10.28         2.12 o                         
   7  13   6          0.72          3.88         2.25 o                         
   0  14   6        196.41        220.59        45.17 o                         
   1  14   6          3.16          6.09         2.07 o                         
   2  14   6         70.55         69.15         8.26 o                         
   3  14   6         15.05         20.33         2.07 o                         
   4  14   6         13.07         13.70         2.18 o                         
   5  14   6          0.05          2.08         2.11 o                         
   6  14   6          1.39          2.83         2.32 o                         
   7  14   6          0.03          2.93         2.23 o                         
   1  15   6          3.57          4.25         2.00 o                         
   2  15   6          2.02          2.63         2.08 o                         
   3  15   6          9.20          9.33         2.09 o                         
   4  15   6          0.35          2.56         2.15 o                         
   5  15   6          1.27          0.41         2.48 o                         
   6  15   6          0.04          1.23         2.40 o                         
   0  16   6          1.03          2.15         2.81 o                         
   1  16   6          2.65          4.21         2.00 o                         
   2  16   6          1.02          2.40         2.08 o                         
   3  16   6          0.30          2.41         2.14 o                         
   4  16   6          4.15          5.12         2.36 o                         
   5  16   6          0.53          3.88         2.40 o                         
   6  16   6          2.22          4.73         2.47 o                         
   1  17   6          1.71          3.63         2.01 o                         
   2  17   6          0.91          2.19         2.04 o                         
   3  17   6          0.02          2.39         2.49 o                         
   4  17   6          4.03          4.98         2.51 o                         
   5  17   6          0.01          0.34         2.48 o                         
   0  18   6         24.90         14.21         3.29 o                         
   1  18   6          1.67          3.19         2.40 o                         
   2  18   6         14.48         10.66         2.41 o                         
   3  18   6          5.32          5.52         2.63 o                         
   4  18   6          0.11          2.81         2.61 o                         
   1  19   6          0.30          2.19         2.37 o                         
   2  19   6          0.18          2.65         2.42 o                         
   3  19   6          2.96          4.50         2.67 o                         
   0  20   6          0.16          1.13         3.73 o                         
   1  20   6          0.66          2.68         2.54 o                         
   1   1   7         27.68         25.93         2.73 o                         
   2   1   7        107.61        113.33         3.40 o                         
   3   1   7        280.88        291.84         8.53 o                         
   4   1   7          4.03         34.26         7.36 o                         
   5   1   7        255.66        264.01        14.90 o                         
   6   1   7        169.54        175.76        13.33 o                         
   7   1   7         54.44         50.62         2.94 o                         
   8   1   7         22.28         21.29         2.05 o                         
   9   1   7          0.53          1.98         2.17 o                         
   0   2   7          4.45          4.77         3.14 o                         
   1   2   7        145.78        143.98         9.43 o                         
   2   2   7          0.18          2.49         2.35 o                         
   3   2   7         48.38         46.60         2.35 o                         
   4   2   7        869.05        877.72        35.08 o                         
   5   2   7         19.91         21.28         1.91 o                         
   6   2   7        343.70        321.94        24.08 o                         
   7   2   7        179.39        168.66        10.88 o                         
   8   2   7         89.76         73.69         5.61 o                         
   9   2   7         18.60         13.24         2.18 o                         
   1   3   7         24.18         21.70         2.47 o                         
   2   3   7         82.88         73.85         4.81 o                         
   3   3   7        104.02        101.30         7.50 o                         
   4   3   7        276.95        277.95        16.12 o                         
   5   3   7          0.27          3.06         1.95 o                         
   6   3   7         60.93         59.45         4.19 o                         
   7   3   7          1.05          2.42         2.06 o                         
   8   3   7          2.01          3.05         1.99 o                         
   9   3   7          5.32          6.69         2.10 o                         
   0   4   7          0.13          0.83         3.40 o                         
   1   4   7        408.58        393.06        28.25 o                         
   2   4   7          5.68          5.48         2.18 o                         
   3   4   7         46.82         46.79         3.84 o                         
   4   4   7        343.21        355.23        27.12 o                         
   5   4   7          5.55          4.03         1.97 o                         
   6   4   7         16.74         18.03         1.90 o                         
   7   4   7         60.73         49.78         3.86 o                         
   8   4   7         10.86         11.90         2.10 o                         
   9   4   7          0.08          1.29         2.18 o                         
   1   5   7          7.84          8.17         2.66 o                         
   2   5   7        100.44         98.03         8.25 o                         
   3   5   7         55.04         63.56         5.16 o                         
   4   5   7        117.11        119.93        10.98 o                         
   5   5   7        295.39        316.36        26.39 o                         
   6   5   7         26.99         27.05         2.13 o                         
   7   5   7        106.30         97.84         7.58 o                         
   8   5   7         59.14         48.25         2.97 o                         
   9   5   7          0.25          1.73         2.19 o                         
   0   6   7        177.86        184.47        22.10 o                         
   1   6   7         29.04         32.57         2.35 o                         
   2   6   7        260.73        282.55        22.88 o                         
   3   6   7         29.78         31.92         2.79 o                         
   4   6   7        162.95        183.05        15.45 o                         
   5   6   7         40.66         43.34         4.85 o                         
   6   6   7          3.29          5.42         1.94 o                         
   7   6   7          0.60          1.36         1.95 o                         
   8   6   7          5.33          5.57         2.00 o                         
   9   6   7          0.67          4.69         2.27 o                         
   1   7   7        199.72        211.39        19.08 o                         
   2   7   7        334.31        353.64        32.49 o                         
   3   7   7         99.73        101.34         9.63 o                         
   4   7   7         62.11         68.61         8.77 o                         
   5   7   7         56.27         55.82         6.67 o                         
   6   7   7         19.73         20.63         2.72 o                         
   7   7   7          2.25          1.66         2.06 o                         
   8   7   7          1.40          2.68         2.11 o                         
   0   8   7         94.97        106.23        17.99 o                         
   1   8   7         11.73         15.28         2.20 o                         
   2   8   7          5.20          5.39         2.14 o                         
   3   8   7          2.47          4.74         2.06 o                         
   4   8   7         69.23         76.70         9.07 o                         
   5   8   7          5.05          7.30         2.06 o                         
   6   8   7          0.83          1.86         2.02 o                         
   7   8   7         40.27         34.32         2.82 o                         
   8   8   7          0.86          1.53         2.15 o                         
   1   9   7         43.83         42.62         4.24 o                         
   2   9   7         37.82         35.57         4.06 o                         
   3   9   7         88.06        103.04        13.71 o                         
   4   9   7          5.85          5.13         2.15 o                         
   5   9   7         13.93         11.59         2.18 o                         
   6   9   7          1.71          5.60         2.10 o                         
   7   9   7          6.77          6.63         2.19 o                         
   8   9   7          4.62          3.57         2.20 o                         
   0  10   7        408.29        474.46        85.91 o                         
   1  10   7        108.32        129.00        15.71 o                         
   2  10   7        218.66        257.79        28.74 o                         
   3  10   7         65.72         72.26         9.21 o                         
   4  10   7         25.52         25.72         4.21 o                         
   5  10   7          5.69          5.45         2.09 o                         
   6  10   7          6.34          5.93         2.14 o                         
   7  10   7         20.73         21.92         2.97 o                         
   8  10   7          0.19          2.25         2.25 o                         
   1  11   7          0.04          0.63         2.02 o                         
   2  11   7          2.36          4.72         1.99 o                         
   3  11   7         17.72         14.96         2.11 o                         
   4  11   7          3.97          4.43         2.12 o                         
   5  11   7         17.44         15.23         2.66 o                         
   6  11   7         15.24         11.33         2.11 o                         
   7  11   7          0.89          1.64         2.20 o                         
   0  12   7         12.59         14.29         3.13 o                         
   1  12   7          0.01          2.19         2.06 o                         
   2  12   7          3.72          5.21         2.10 o                         
   3  12   7         11.36         13.44         2.10 o                         
   4  12   7          8.08         10.57         2.12 o                         
   5  12   7          0.01          3.48         2.17 o                         
   6  12   7          3.38          2.79         2.12 o                         
   7  12   7          3.33          3.65         2.31 o                         
   1  13   7         62.48         64.93         9.76 o                         
   2  13   7          9.92         12.79         2.16 o                         
   3  13   7          4.25          6.02         2.09 o                         
   4  13   7         10.48         12.17         2.18 o                         
   5  13   7          1.99          4.05         2.16 o                         
   6  13   7          0.67          2.18         2.14 o                         
   7  13   7          0.58          4.61         2.34 o                         
   0  14   7         57.30         51.08        12.96 o                         
   1  14   7          9.97          8.70         2.19 o                         
   2  14   7         10.89          9.98         2.22 o                         
   3  14   7          4.15          6.92         2.26 o                         
   4  14   7         11.40          9.20         2.23 o                         
   5  14   7          2.04          5.02         2.32 o                         
   6  14   7          0.41          2.11         2.19 o                         
   1  15   7         20.30         24.74         3.72 o                         
   2  15   7         16.02         17.01         2.88 o                         
   3  15   7          0.71          4.38         2.15 o                         
   4  15   7          9.01         10.04         2.36 o                         
   5  15   7          0.02          2.37         2.44 o                         
   0  16   7          0.01         -0.37         3.12 o                         
   1  16   7          2.53          4.03         2.16 o                         
   2  16   7          2.97          4.46         2.17 o                         
   3  16   7          2.63          5.90         2.39 o                         
   4  16   7          0.30          1.99         2.37 o                         
   5  16   7          4.90          5.23         2.44 o                         
   1  17   7          7.60          7.71         2.16 o                         
   2  17   7         14.93         14.18         2.37 o                         
   3  17   7          0.46          1.31         2.38 o                         
   4  17   7          3.04          3.33         2.44 o                         
   0  18   7          5.20          9.54         3.48 o                         
   1  18   7          0.56          4.67         2.43 o                         
   2  18   7          0.74          2.17         2.45 o                         
   3  18   7          4.87          6.17         2.59 o                         
   0   0   8         63.37         55.51        18.15 o                         
   1   0   8          0.26          2.63         3.34 o                         
   2   0   8        118.80        130.47        14.76 o                         
   3   0   8        257.71        269.43        11.82 o                         
   4   0   8         45.69         54.94         4.73 o                         
   5   0   8        117.43        107.38        12.90 o                         
   6   0   8         39.28         35.58         2.93 o                         
   7   0   8         28.70         25.76         2.97 o                         
   8   0   8          2.94          5.73         3.47 o                         
   1   1   8          4.45          7.40         2.41 o                         
   2   1   8        103.05         96.46         6.29 o                         
   3   1   8         31.62         40.69         2.52 o                         
   4   1   8         10.69         14.70         2.22 o                         
   5   1   8         55.45         55.62         3.37 o                         
   6   1   8          0.87          2.33         2.05 o                         
   7   1   8         65.05         47.43         4.37 o                         
   8   1   8         20.20         15.98         2.19 o                         
   0   2   8          9.33          6.42         3.38 o                         
   1   2   8          2.33          4.47         2.46 o                         
   2   2   8         24.03         24.95         2.41 o                         
   3   2   8          7.39         10.35         2.20 o                         
   4   2   8         69.95         69.76         3.88 o                         
   5   2   8          2.31          4.38         2.18 o                         
   6   2   8         19.46         17.40         2.21 o                         
   7   2   8          0.48          2.38         1.99 o                         
   8   2   8          4.30          5.29         2.21 o                         
   1   3   8        162.12        153.89        16.07 o                         
   2   3   8          8.53          9.43         2.66 o                         
   3   3   8        184.54        203.63        14.58 o                         
   4   3   8          5.39          4.21         2.35 o                         
   5   3   8         44.57         38.01         2.19 o                         
   6   3   8          4.23          6.24         2.02 o                         
   7   3   8          1.56          3.18         2.12 o                         
   8   3   8          0.93          2.43         2.25 o                         
   0   4   8         12.88          9.72         3.71 o                         
   1   4   8          7.96          8.65         2.59 o                         
   2   4   8        106.83        120.92        12.24 o                         
   3   4   8         61.25         59.24         4.94 o                         
   4   4   8          2.82          5.61         2.18 o                         
   5   4   8         25.95         27.22         2.98 o                         
   6   4   8         64.17         64.09         5.41 o                         
   7   4   8          5.31          4.07         2.12 o                         
   8   4   8          3.01          3.62         2.27 o                         
   1   5   8         16.87         17.29         2.56 o                         
   2   5   8         11.05         10.77         2.28 o                         
   3   5   8          1.13          4.25         2.17 o                         
   4   5   8          6.99          6.50         2.23 o                         
   5   5   8         27.88         23.90         2.30 o                         
   6   5   8         14.36         14.07         2.23 o                         
   7   5   8         21.06         17.30         2.11 o                         
   8   5   8          0.74          2.29         2.26 o                         
   0   6   8          0.19          3.06         4.78 o                         
   1   6   8         32.61         32.29         2.41 o                         
   2   6   8          8.51          7.15         2.19 o                         
   3   6   8          3.30          2.26         2.27 o                         
   4   6   8         10.39         11.21         2.18 o                         
   5   6   8          4.23          5.61         2.24 o                         
   6   6   8          1.94          3.50         2.11 o                         
   7   6   8         13.52          9.04         2.18 o                         
   8   6   8          6.03          6.76         2.20 o                         
   1   7   8        279.39        279.15        23.74 o                         
   2   7   8          9.19          9.35         2.34 o                         
   3   7   8        121.03        130.05        14.32 o                         
   4   7   8          0.31          1.34         2.09 o                         
   5   7   8          2.08          2.53         2.31 o                         
   6   7   8          4.11          4.33         2.08 o                         
   7   7   8          0.01          0.59         2.22 o                         
   8   7   8          0.83          2.41         2.28 o                         
   0   8   8        201.56        226.74        34.55 o                         
   1   8   8          0.71          1.87         2.43 o                         
   2   8   8          3.35          7.50         2.24 o                         
   3   8   8          4.22          5.65         2.21 o                         
   4   8   8          7.96          6.89         2.18 o                         
   5   8   8         10.10         11.61         2.17 o                         
   6   8   8          0.19          2.21         2.12 o                         
   7   8   8          2.77          2.70         2.27 o                         
   1   9   8          5.78          6.52         2.23 o                         
   2   9   8          9.31          9.05         2.35 o                         
   3   9   8          3.04          7.36         2.18 o                         
   4   9   8          5.44          5.94         2.23 o                         
   5   9   8          2.84          4.11         2.21 o                         
   6   9   8          2.51          3.31         2.10 o                         
   7   9   8          0.23          2.23         2.20 o                         
   0  10   8         36.68         48.41        10.54 o                         
   1  10   8          0.62          3.01         2.23 o                         
   2  10   8          8.66          9.14         2.12 o                         
   3  10   8          2.06          2.84         2.31 o                         
   4  10   8          3.14          7.32         2.26 o                         
   5  10   8          5.92          8.01         2.30 o                         
   6  10   8          0.08          2.09         2.24 o                         
   7  10   8          2.16          4.52         2.30 o                         
   1  11   8         75.72         77.86         9.95 o                         
   2  11   8         16.60         16.57         2.23 o                         
   3  11   8         11.18         12.23         2.23 o                         
   4  11   8          2.61          7.77         2.34 o                         
   5  11   8          3.99          3.56         2.28 o                         
   6  11   8          1.63          4.67         2.28 o                         
   0  12   8          4.49          3.33         3.37 o                         
   1  12   8          1.82          2.60         2.26 o                         
   2  12   8          9.82          8.51         2.33 o                         
   3  12   8         25.33         27.31         3.64 o                         
   4  12   8         13.02         13.58         2.20 o                         
   5  12   8          2.31          5.30         2.36 o                         
   6  12   8          3.42          1.93         2.29 o                         
   1  13   8          0.03          2.48         2.36 o                         
   2  13   8          0.03          0.29         2.25 o                         
   3  13   8          9.61          9.38         2.29 o                         
   4  13   8          3.09          5.66         2.24 o                         
   5  13   8          8.98         10.86         2.33 o                         
   6  13   8          0.02          0.98         2.33 o                         
   0  14   8          4.11          6.28         3.59 o                         
   1  14   8          2.09          4.25         2.34 o                         
   2  14   8          2.58          3.01         2.33 o                         
   3  14   8         12.19         13.91         2.35 o                         
   4  14   8          2.28          5.02         2.32 o                         
   5  14   8          1.73          1.64         2.41 o                         
   1  15   8          0.10          3.81         2.45 o                         
   2  15   8          0.02          1.56         2.31 o                         
   3  15   8          1.48          2.12         2.43 o                         
   4  15   8          0.76          1.83         2.42 o                         
   0  16   8          0.14          3.09         3.69 o                         
   1  16   8          0.02          1.96         2.52 o                         
   2  16   8          0.00          2.82         2.42 o                         
   3  16   8          0.41          2.85         2.43 o                         
   1  17   8          1.54          3.94         2.47 o                         
   2  17   8          1.31          3.47         2.60 o                         
   1   1   9         74.48         75.49         9.22 o                         
   2   1   9         88.30         77.90         6.56 o                         
   3   1   9          4.26          7.89         2.45 o                         
   4   1   9         43.23         42.57         3.00 o                         
   5   1   9          1.93          4.79         2.02 o                         
   6   1   9          8.12          7.06         2.43 o                         
   7   1   9          1.55          2.82         2.34 o                         
   8   1   9          2.67          3.50         2.33 o                         
   0   2   9          9.84          5.06         3.71 o                         
   1   2   9         15.44         16.07         2.66 o                         
   2   2   9         45.72         38.80         4.23 o                         
   3   2   9          3.06          3.79         2.30 o                         
   4   2   9         36.59         40.25         2.50 o                         
   5   2   9          0.63          1.78         2.28 o                         
   6   2   9          8.42          7.78         2.58 o                         
   7   2   9          0.59          2.43         2.17 o                         
   1   3   9         41.75         29.23         5.24 o                         
   2   3   9          5.73          4.54         2.91 o                         
   3   3   9          1.12          4.25         2.63 o                         
   4   3   9          2.79          5.01         2.54 o                         
   5   3   9          0.14          0.81         2.19 o                         
   6   3   9          0.29          1.58         2.27 o                         
   7   3   9          0.31          0.94         2.43 o                         
   0   4   9        126.19         99.98        21.37 o                         
   1   4   9         59.56         52.90         8.35 o                         
   2   4   9        109.45        101.42        12.09 o                         
   3   4   9         71.42         70.01         7.59 o                         
   4   4   9         32.05         30.19         3.30 o                         
   5   4   9          3.93          7.15         2.28 o                         
   6   4   9          1.67          2.71         2.19 o                         
   7   4   9          0.05          1.94         2.33 o                         
   1   5   9          5.62          4.50         2.64 o                         
   2   5   9         35.34         33.17         3.23 o                         
   3   5   9         39.74         44.00         4.07 o                         
   4   5   9         11.15          9.59         2.28 o                         
   5   5   9          4.59          7.64         2.31 o                         
   6   5   9          7.12          7.89         2.21 o                         
   7   5   9          0.18          4.80         2.36 o                         
   0   6   9          0.03          1.53         4.21 o                         
   1   6   9          6.09          5.16         2.44 o                         
   2   6   9          0.37          2.93         2.42 o                         
   3   6   9          0.01          3.08         2.29 o                         
   4   6   9          1.32          2.77         2.35 o                         
   5   6   9          3.55          3.96         2.47 o                         
   6   6   9          5.19          3.95         2.27 o                         
   7   6   9          2.64          4.20         2.33 o                         
   1   7   9         28.82         32.87         3.19 o                         
   2   7   9         25.09         20.01         2.43 o                         
   3   7   9          3.74          5.68         2.30 o                         
   4   7   9          8.08          8.53         2.47 o                         
   5   7   9          0.77          1.23         2.42 o                         
   6   7   9          5.89          7.17         2.20 o                         
   7   7   9          0.25          2.92         2.28 o                         
   0   8   9        102.57         88.08        16.16 o                         
   1   8   9          4.71          7.79         2.55 o                         
   2   8   9         87.58         81.48         6.86 o                         
   3   8   9          3.82          4.16         2.35 o                         
   4   8   9          7.46          9.32         2.31 o                         
   5   8   9         13.39         11.02         2.40 o                         
   6   8   9          1.62          3.00         2.36 o                         
   1   9   9          7.03          7.92         2.32 o                         
   2   9   9          2.59          5.21         2.45 o                         
   3   9   9          0.04          2.71         2.33 o                         
   4   9   9          2.76          4.29         2.31 o                         
   5   9   9         15.48         15.21         2.51 o                         
   6   9   9          0.20          1.58         2.36 o                         
   0  10   9          1.88          6.03         3.39 o                         
   1  10   9          1.06          3.63         2.39 o                         
   2  10   9          1.63          2.72         2.34 o                         
   3  10   9          0.12          2.64         2.41 o                         
   4  10   9         13.25         11.51         2.39 o                         
   5  10   9          0.55          1.71         2.47 o                         
   6  10   9          0.54          3.27         2.37 o                         
   1  11   9          8.29          4.08         2.42 o                         
   2  11   9         20.05         15.43         2.43 o                         
   3  11   9          7.69          9.09         2.37 o                         
   4  11   9          6.18          6.19         2.53 o                         
   5  11   9          0.59          1.65         2.49 o                         
   0  12   9          9.33         10.14         3.64 o                         
   1  12   9          5.11          6.28         2.57 o                         
   2  12   9         11.18          9.11         2.32 o                         
   3  12   9          9.32         12.15         2.38 o                         
   4  12   9          8.65          8.44         2.47 o                         
   5  12   9          0.01          1.38         2.49 o                         
   1  13   9          0.45          3.21         2.59 o                         
   2  13   9          6.65          7.05         2.41 o                         
   3  13   9          0.39          0.88         2.37 o                         
   4  13   9          2.24          3.95         2.47 o                         
   0  14   9          0.21          3.36         3.55 o                         
   1  14   9          0.14          2.61         2.61 o                         
   2  14   9          0.32          0.30         2.50 o                         
   3  14   9          0.23          2.32         2.57 o                         
   1  15   9          0.05          2.55         2.66 o                         
   2  15   9          0.89          1.33         2.53 o                         
   0   0  10         68.34         45.23        17.31 o                         
   1   0  10          1.40          3.93         3.82 o                         
   2   0  10         82.39         82.83        12.72 o                         
   3   0  10          6.36          9.25         3.94 o                         
   4   0  10          9.23          5.79         3.48 o                         
   5   0  10         11.13         14.26         3.38 o                         
   6   0  10         29.09         29.85         3.49 o                         
   1   1  10          0.69          2.81         2.63 o                         
   2   1  10         14.00         15.01         2.79 o                         
   3   1  10          2.20          4.02         2.77 o                         
   4   1  10          0.42          1.50         2.38 o                         
   5   1  10          0.03          2.93         2.53 o                         
   6   1  10          0.46          0.06         2.59 o                         
   0   2  10         14.76         15.09         3.84 o                         
   1   2  10          0.05          2.15         2.85 o                         
   2   2  10          0.03          2.95         2.89 o                         
   3   2  10          0.22          1.87         2.55 o                         
   4   2  10          1.87          3.06         2.81 o                         
   5   2  10          0.02          0.47         2.54 o                         
   6   2  10          0.54          3.61         2.50 o                         
   1   3  10          3.18          2.31         3.07 o                         
   2   3  10          7.87          7.49         3.08 o                         
   3   3  10          3.68          2.83         2.68 o                         
   4   3  10          0.09          4.37         2.59 o                         
   5   3  10          0.01          2.99         2.41 o                         
   6   3  10          6.33          6.70         2.52 o                         
   0   4  10          9.95          4.67         4.18 o                         
   1   4  10          0.85          1.65         2.91 o                         
   2   4  10         23.55         19.14         2.87 o                         
   3   4  10          1.20          3.54         2.53 o                         
   4   4  10          8.66          8.61         2.52 o                         
   5   4  10          0.27          1.42         2.37 o                         
   6   4  10          5.80          8.27         2.45 o                         
   1   5  10          0.17          2.85         2.81 o                         
   2   5  10          2.17          0.35         2.53 o                         
   3   5  10          1.49          4.61         2.47 o                         
   4   5  10          0.36          2.97         2.47 o                         
   5   5  10          3.37          3.72         2.38 o                         
   6   5  10          0.12          0.96         2.56 o                         
   0   6  10         21.25         22.01         4.79 o                         
   1   6  10          0.00          1.05         2.60 o                         
   2   6  10          3.26          6.21         2.62 o                         
   3   6  10          3.31          4.01         2.62 o                         
   4   6  10          3.40          5.34         2.49 o                         
   5   6  10          4.67          6.01         2.42 o                         
   6   6  10         14.66         13.88         2.52 o                         
   1   7  10          1.97          4.67         2.73 o                         
   2   7  10          5.95          4.98         2.66 o                         
   3   7  10          0.06          4.01         2.58 o                         
   4   7  10          0.20          2.09         2.55 o                         
   5   7  10          0.02          2.56         2.66 o                         
   0   8  10          3.27          2.72         3.62 o                         
   1   8  10          0.41          3.49         2.91 o                         
   2   8  10          2.01          4.31         2.62 o                         
   3   8  10          0.07          4.21         2.53 o                         
   4   8  10          8.53          5.62         2.54 o                         
   5   8  10          2.93          3.19         2.53 o                         
   1   9  10          0.66          2.21         2.51 o                         
   2   9  10          4.16          8.13         2.62 o                         
   3   9  10          1.44          2.90         2.54 o                         
   4   9  10          0.00          1.81         2.60 o                         
   5   9  10          3.49          8.30         2.62 o                         
   0  10  10          0.60          0.92         3.67 o                         
   1  10  10          0.73          2.59         2.58 o                         
   2  10  10          0.12          3.13         2.46 o                         
   3  10  10          0.26          1.84         2.62 o                         
   4  10  10          0.69          1.02         2.60 o                         
   1  11  10          0.93          3.88         2.64 o                         
   2  11  10          1.41          2.86         2.48 o                         
   3  11  10          3.73          1.43         2.51 o                         
   4  11  10          1.46          3.54         2.72 o                         
   0  12  10          1.61          2.88         3.78 o                         
   1  12  10          0.05          1.54         2.71 o                         
   2  12  10          2.66          3.10         2.68 o                         
   3  12  10          2.15          2.14         2.55 o                         
   1  13  10          0.01          1.84         2.73 o                         
   2  13  10          0.03          2.61         2.66 o                         
   1   1  11          0.09          1.98         3.06 o                         
   2   1  11          1.27          4.69         3.20 o                         
   3   1  11          1.45          4.92         3.29 o                         
   4   1  11          1.08          2.53         2.64 o                         
   5   1  11          0.52          2.41         2.93 o                         
   0   2  11          6.66          7.19         4.79 o                         
   1   2  11          1.96          2.54         3.53 o                         
   2   2  11          1.38          1.75         3.49 o                         
   3   2  11          0.37          1.14         2.92 o                         
   4   2  11         10.24         10.91         3.17 o                         
   5   2  11          1.36          2.88         2.69 o                         
   1   3  11          0.70          1.54         3.21 o                         
   2   3  11          0.39          1.83         3.15 o                         
   3   3  11          2.28          5.59         2.81 o                         
   4   3  11          0.06          2.29         2.73 o                         
   5   3  11          0.54         -0.93         2.57 o                         
   0   4  11          2.73          3.09         5.26 o                         
   1   4  11          0.60          3.57         3.25 o                         
   2   4  11          4.63          4.99         2.80 o                         
   3   4  11          1.78          1.26         2.81 o                         
   4   4  11          0.61          1.55         2.79 o                         
   1   5  11          0.34          2.26         3.23 o                         
   2   5  11          0.95          3.35         2.75 o                         
   3   5  11          0.31          2.35         2.68 o                         
   4   5  11          1.69          3.40         2.77 o                         
   0   6  11          2.22          4.74         5.06 o                         
   1   6  11          2.05          3.33         2.92 o                         
   2   6  11          0.17          1.92         2.80 o                         
   3   6  11          0.15          1.87         2.80 o                         
   4   6  11          3.72          7.88         2.80 o                         
   1   7  11          0.56          3.76         2.88 o                         
   2   7  11          0.51          3.97         2.81 o                         
   3   7  11          1.23          2.69         2.78 o                         
   4   7  11          0.76          3.05         2.68 o                         
   0   8  11          2.28          4.68         3.94 o                         
   1   8  11          0.40          3.18         3.02 o                         
   2   8  11          2.58          2.18         2.94 o                         
   3   8  11          1.65          3.16         2.69 o                         
   1   9  11          0.05          2.13         2.71 o                         
   2   9  11          1.45          2.20         3.00 o                         
   0  10  11          0.16          4.58         4.11 o                         
   1  10  11          0.01          1.08         2.81 o                         
   0   0  12          1.41          3.00         6.75 o                         
   1   0  12          2.59          3.59         4.93 o                         
   2   0  12          8.56          9.15         5.16 o                         
   1   1  12          3.04          4.60         3.59 o                         
   2   1  12          0.12          2.93         3.72 o                         
   0   2  12          0.63          3.56         4.92 o                         
   1   2  12          0.52          3.31         3.97 o                         
   2   2  12          0.02          1.20         3.79 o                         
   1   3  12          0.01          1.10         3.56 o                         
   2   3  12          0.43          2.66         3.57 o                         
   0   4  12          3.44          5.05         5.50 o                         
   1   4  12          0.00          2.25         3.73 o                         
   1   5  12          0.00          3.11         3.98 o                         
                                                                                
